# Supplementary material for: Detecting and characterizing new endofungal bacteria in new hosts: Pandoraea sputorum and Mycetohabitans endofungorum in Rhizopus arrhizus
Source: Front Microbiol. 2024 Feb 29;15:1346252. doi: 10.3389/fmicb.2024.1346252 (PMC10939042; doi:10.3389/fmicb.2024.1346252)
Supplement: Supplementary file 1 [file Data_Sheet_1.ZIP]

Archive with 17 entries (16 files):
- Supplementary_materials/
- Supplementary_materials/File S6.xlsx
- __MACOSX/Supplementary_materials/._File S6.xlsx
- Supplementary_materials/Table S1.docx
- __MACOSX/Supplementary_materials/._Table S1.docx
- Supplementary_materials/File S3.xlsx
- __MACOSX/Supplementary_materials/._File S3.xlsx
- Supplementary_materials/File S2.txt
- __MACOSX/Supplementary_materials/._File S2.txt
- Supplementary_materials/Figure S1.pdf
- __MACOSX/Supplementary_materials/._Figure S1.pdf
- Supplementary_materials/File S1.txt
- __MACOSX/Supplementary_materials/._File S1.txt
- Supplementary_materials/File S4.txt
- __MACOSX/Supplementary_materials/._File S4.txt
- Supplementary_materials/File S5.txt
- __MACOSX/Supplementary_materials/._File S5.txt
