# Supplementary material for: Detecting and characterizing new endofungal bacteria in new hosts: Pandoraea sputorum and Mycetohabitans endofungorum in Rhizopus arrhizus
Source: Front Microbiol. 2024 Feb 29;15:1346252. doi: 10.3389/fmicb.2024.1346252 (PMC10939042; doi:10.3389/fmicb.2024.1346252)
Supplement: Supplementary file 1 [file Data_Sheet_1.ZIP › Supplementary_materials/File S6.xlsx]

## Sheet: EFB03792
Gene_ID	subject_description
assembly_00162	VFG002440(gb|YP_111528) (bprB) two-component response regulator [Bsa T3SS (VF0428)] [Burkholderia pseudomallei K96243]
assembly_00185	VFG000536(gb|NP_461795) (prgH) type III secretion system outer MS ring protein PrgH [TTSS(SPI-1 encode) (VF0116)] [Salmonella enterica subsp. enterica serovar Typhimurium str. LT2]
assembly_00186	VFG038326(gb|YP_001144276) (ascF) Type III secretion system needle complex subunit AscF [T3SS (VF0479)] [Aeromonas salmonicida subsp. salmonicida A449]
assembly_00188	VFG038322(gb|YP_001144272) (ascJ) type III secretion system OM ring protein AscJ [T3SS (VF0479)] [Aeromonas salmonicida subsp. salmonicida A449]
assembly_00189	VFG002469(gb|YP_111557) (orgA) Type III secretion system protein [Bsa T3SS (VF0428)] [Burkholderia pseudomallei K96243]
assembly_00190	VFG000532(gb|NP_461790) (orgB/SctL) type III secretion system stator OrgB [TTSS(SPI-1 encode) (VF0116)] [Salmonella enterica subsp. enterica serovar Typhimurium str. LT2]
assembly_00192	VFG002464(gb|YP_111552) (bsaN) AraC family transcriptional regulator: regulates basal T6SS1 expression [Bsa T3SS (VF0428)] [Burkholderia pseudomallei K96243]
assembly_00193	VFG038329(gb|YP_001144279) (ascC) Type III secretion system OM ring protein AscC [T3SS (VF0479)] [Aeromonas salmonicida subsp. salmonicida A449]
assembly_00328	VFG002444(gb|YP_111532) (bapC) invasion protein [Bsa T3SS (VF0428)] [Burkholderia pseudomallei K96243]
assembly_00451	VFG038332(gb|YP_001144282) (exsA) Type III secretion system transcriptional regulator [T3SS (VF0479)] [Aeromonas salmonicida subsp. salmonicida A449]
assembly_00652	VFG007177(gb|NP_798078) (exsA) transcriptional regulator ExsA [T3SS1 (VF0408)] [Vibrio parahaemolyticus RIMD 2210633]
assembly_00852	VFG000057(gb|NP_880897) (bcrH1) putative regulatory protein [TTSS (VF0035)] [Bordetella pertussis Tohama I]
assembly_00925	VFG007177(gb|NP_798078) (exsA) transcriptional regulator ExsA [T3SS1 (VF0408)] [Vibrio parahaemolyticus RIMD 2210633]
assembly_00926	VFG000409(gb|NP_395193) (ylpB/yscJ) type III secretion system inner MS ring protein YscJ [TTSS (VF0140)] [Yersinia pestis CO92]
assembly_00929	VFG000384(gb|NP_395168) (yscV/lcrD) type III secretion system major export apparatus protein YscV [TTSS (VF0140)] [Yersinia pestis CO92]
assembly_00930	VFG038348(gb|YP_001144298) (ascN) Type III secretion system ATPase [T3SS (VF0479)] [Aeromonas salmonicida subsp. salmonicida A449]
assembly_00933	VFG038352(gb|YP_001144302) (ascR) Type III secretion system inner membrane export apparatus protein AscR [T3SS (VF0479)] [Aeromonas salmonicida subsp. salmonicida A449]
assembly_00934	VFG038353(gb|YP_001144303) (ascS) type III secretion system inner membrane export apparatus protein AscS [T3SS (VF0479)] [Aeromonas salmonicida subsp. salmonicida A449]
assembly_00935	VFG007164(gb|NP_798053) (vscT) type III secretion system C ring protein VscT [T3SS1 (VF0408)] [Vibrio parahaemolyticus RIMD 2210633]
assembly_00936	VFG000522(gb|NP_460387) (ssaU) type III secretion system export apparatus switch protein SsaU [TTSS(SPI-2 encode) (VF0321)] [Salmonella enterica subsp. enterica serovar Typhimurium str. LT2]
assembly_00993	VFG002440(gb|YP_111528) (bprB) two-component response regulator [Bsa T3SS (VF0428)] [Burkholderia pseudomallei K96243]
assembly_01056	VFG038332(gb|YP_001144282) (exsA) Type III secretion system transcriptional regulator [T3SS (VF0479)] [Aeromonas salmonicida subsp. salmonicida A449]
assembly_01109	VFG002440(gb|YP_111528) (bprB) two-component response regulator [Bsa T3SS (VF0428)] [Burkholderia pseudomallei K96243]
assembly_01182	VFG038332(gb|YP_001144282) (exsA) Type III secretion system transcriptional regulator [T3SS (VF0479)] [Aeromonas salmonicida subsp. salmonicida A449]
assembly_01329	VFG007177(gb|NP_798078) (exsA) transcriptional regulator ExsA [T3SS1 (VF0408)] [Vibrio parahaemolyticus RIMD 2210633]
assembly_01333	VFG002444(gb|YP_111532) (bapC) invasion protein [Bsa T3SS (VF0428)] [Burkholderia pseudomallei K96243]
assembly_01350	VFG002440(gb|YP_111528) (bprB) two-component response regulator [Bsa T3SS (VF0428)] [Burkholderia pseudomallei K96243]
assembly_01352	VFG007152(gb|NP_798041) (vcrD) type III secretion system C ring protein VcrD [T3SS1 (VF0408)] [Vibrio parahaemolyticus RIMD 2210633]
assembly_01355	VFG038329(gb|YP_001144279) (ascC) Type III secretion system OM ring protein AscC [T3SS (VF0479)] [Aeromonas salmonicida subsp. salmonicida A449]
assembly_01357	VFG007165(gb|NP_798054) (vscU) type III secretion system C-ring protein VscU [T3SS1 (VF0408)] [Vibrio parahaemolyticus RIMD 2210633]
assembly_01358	VFG000396(gb|NP_395180) (yscT) type III secretion system minor export apparatus protein YscT [TTSS (VF0140)] [Yersinia pestis CO92]
assembly_01359	VFG007163(gb|NP_798052) (vscS) type III secretion system C-ring protein VscS [T3SS1 (VF0408)] [Vibrio parahaemolyticus RIMD 2210633]
assembly_01360	VFG038352(gb|YP_001144302) (ascR) Type III secretion system inner membrane export apparatus protein AscR [T3SS (VF0479)] [Aeromonas salmonicida subsp. salmonicida A449]
assembly_01361	VFG007161(gb|NP_798050) (vscQ) type III secretion system cytoplasmic protein VscQ [T3SS1 (VF0408)] [Vibrio parahaemolyticus RIMD 2210633]
assembly_01364	VFG038348(gb|YP_001144298) (ascN) Type III secretion system ATPase [T3SS (VF0479)] [Aeromonas salmonicida subsp. salmonicida A449]
assembly_01366	VFG038320(gb|YP_001144270) (ascL) Type III secretion system C ring protein AscL [T3SS (VF0479)] [Aeromonas salmonicida subsp. salmonicida A449]
assembly_01368	VFG007168(gb|NP_798069) (vscJ) type III secretion system IM ring protein VscJ [T3SS1 (VF0408)] [Vibrio parahaemolyticus RIMD 2210633]
assembly_01396	VFG007177(gb|NP_798078) (exsA) transcriptional regulator ExsA [T3SS1 (VF0408)] [Vibrio parahaemolyticus RIMD 2210633]
assembly_01506	VFG007177(gb|NP_798078) (exsA) transcriptional regulator ExsA [T3SS1 (VF0408)] [Vibrio parahaemolyticus RIMD 2210633]
assembly_01517	VFG038332(gb|YP_001144282) (exsA) Type III secretion system transcriptional regulator [T3SS (VF0479)] [Aeromonas salmonicida subsp. salmonicida A449]
assembly_01879	VFG007177(gb|NP_798078) (exsA) transcriptional regulator ExsA [T3SS1 (VF0408)] [Vibrio parahaemolyticus RIMD 2210633]
assembly_01911	VFG002440(gb|YP_111528) (bprB) two-component response regulator [Bsa T3SS (VF0428)] [Burkholderia pseudomallei K96243]
assembly_01952	VFG000208(gb|NP_250404) (exsA) type III secretion system regulatory protein ExsA [TTSS (VF0083)] [Pseudomonas aeruginosa PAO1]
assembly_01985	VFG000208(gb|NP_250404) (exsA) type III secretion system regulatory protein ExsA [TTSS (VF0083)] [Pseudomonas aeruginosa PAO1]
assembly_02016	VFG038348(gb|YP_001144298) (ascN) Type III secretion system ATPase [T3SS (VF0479)] [Aeromonas salmonicida subsp. salmonicida A449]
assembly_02063	VFG002440(gb|YP_111528) (bprB) two-component response regulator [Bsa T3SS (VF0428)] [Burkholderia pseudomallei K96243]
assembly_02246	VFG007177(gb|NP_798078) (exsA) transcriptional regulator ExsA [T3SS1 (VF0408)] [Vibrio parahaemolyticus RIMD 2210633]
assembly_02310	VFG002440(gb|YP_111528) (bprB) two-component response regulator [Bsa T3SS (VF0428)] [Burkholderia pseudomallei K96243]
assembly_02536	VFG002440(gb|YP_111528) (bprB) two-component response regulator [Bsa T3SS (VF0428)] [Burkholderia pseudomallei K96243]
assembly_02656	VFG038332(gb|YP_001144282) (exsA) Type III secretion system transcriptional regulator [T3SS (VF0479)] [Aeromonas salmonicida subsp. salmonicida A449]
assembly_02746	VFG007177(gb|NP_798078) (exsA) transcriptional regulator ExsA [T3SS1 (VF0408)] [Vibrio parahaemolyticus RIMD 2210633]
assembly_02802	VFG002440(gb|YP_111528) (bprB) two-component response regulator [Bsa T3SS (VF0428)] [Burkholderia pseudomallei K96243]
assembly_02931	VFG038332(gb|YP_001144282) (exsA) Type III secretion system transcriptional regulator [T3SS (VF0479)] [Aeromonas salmonicida subsp. salmonicida A449]
assembly_03077	VFG002440(gb|YP_111528) (bprB) two-component response regulator [Bsa T3SS (VF0428)] [Burkholderia pseudomallei K96243]
assembly_03240	VFG002440(gb|YP_111528) (bprB) two-component response regulator [Bsa T3SS (VF0428)] [Burkholderia pseudomallei K96243]
assembly_03269	VFG002444(gb|YP_111532) (bapC) invasion protein [Bsa T3SS (VF0428)] [Burkholderia pseudomallei K96243]
assembly_03277	VFG002438(gb|YP_111526) (bprC) AraC family transcriptional regulator: regulates basal T6SS1 expression [Bsa T3SS (VF0428)] [Burkholderia pseudomallei K96243]
assembly_03278	VFG002464(gb|YP_111552) (bsaN) AraC family transcriptional regulator: regulates basal T6SS1 expression [Bsa T3SS (VF0428)] [Burkholderia pseudomallei K96243]
assembly_03683	VFG007177(gb|NP_798078) (exsA) transcriptional regulator ExsA [T3SS1 (VF0408)] [Vibrio parahaemolyticus RIMD 2210633]
assembly_03841	VFG038332(gb|YP_001144282) (exsA) Type III secretion system transcriptional regulator [T3SS (VF0479)] [Aeromonas salmonicida subsp. salmonicida A449]
assembly_04014	VFG002440(gb|YP_111528) (bprB) two-component response regulator [Bsa T3SS (VF0428)] [Burkholderia pseudomallei K96243]
assembly_04021	VFG002448(gb|YP_111536) (bprA) HNS-like regulatory protein [Bsa T3SS (VF0428)] [Burkholderia pseudomallei K96243]
assembly_04038	VFG002464(gb|YP_111552) (bsaN) AraC family transcriptional regulator: regulates basal T6SS1 expression [Bsa T3SS (VF0428)] [Burkholderia pseudomallei K96243]
assembly_04123	VFG002440(gb|YP_111528) (bprB) two-component response regulator [Bsa T3SS (VF0428)] [Burkholderia pseudomallei K96243]
assembly_04517	VFG038332(gb|YP_001144282) (exsA) Type III secretion system transcriptional regulator [T3SS (VF0479)] [Aeromonas salmonicida subsp. salmonicida A449]
assembly_04789	VFG002448(gb|YP_111536) (bprA) HNS-like regulatory protein [Bsa T3SS (VF0428)] [Burkholderia pseudomallei K96243]
assembly_04903	VFG007177(gb|NP_798078) (exsA) transcriptional regulator ExsA [T3SS1 (VF0408)] [Vibrio parahaemolyticus RIMD 2210633]
assembly_04903	VFG038332(gb|YP_001144282) (exsA) Type III secretion system transcriptional regulator [T3SS (VF0479)] [Aeromonas salmonicida subsp. salmonicida A449]
assembly_04948	VFG038332(gb|YP_001144282) (exsA) Type III secretion system transcriptional regulator [T3SS (VF0479)] [Aeromonas salmonicida subsp. salmonicida A449]
assembly_04984	VFG038337(gb|YP_001144287) (aopB) Type III secretion system translocator AopB [T3SS (VF0479)] [Aeromonas salmonicida subsp. salmonicida A449]
assembly_04985	VFG007148(gb|NP_798037) (vcrH) type III secretion system chaperone VcrH [T3SS1 (VF0408)] [Vibrio parahaemolyticus RIMD 2210633]
assembly_05079	VFG002440(gb|YP_111528) (bprB) two-component response regulator [Bsa T3SS (VF0428)] [Burkholderia pseudomallei K96243]
assembly_05141	VFG038348(gb|YP_001144298) (ascN) Type III secretion system ATPase [T3SS (VF0479)] [Aeromonas salmonicida subsp. salmonicida A449]
assembly_05143	VFG038348(gb|YP_001144298) (ascN) Type III secretion system ATPase [T3SS (VF0479)] [Aeromonas salmonicida subsp. salmonicida A449]

## Sheet: EFB03829
Gene_ID	subject_description
assembly_00083	VFG002444(gb|YP_111532) (bapC) invasion protein [Bsa T3SS (VF0428)] [Burkholderia pseudomallei K96243]
assembly_00115	VFG038348(gb|YP_001144298) (ascN) Type III secretion system ATPase [T3SS (VF0479)] [Aeromonas salmonicida subsp. salmonicida A449]
assembly_00117	VFG007158(gb|NP_798047) (vscN) type III secretion system ATPase VscN [T3SS1 (VF0408)] [Vibrio parahaemolyticus RIMD 2210633]
assembly_01053	VFG002448(gb|YP_111536) (bprA) HNS-like regulatory protein [Bsa T3SS (VF0428)] [Burkholderia pseudomallei K96243]
assembly_01102	VFG038348(gb|YP_001144298) (ascN) Type III secretion system ATPase [T3SS (VF0479)] [Aeromonas salmonicida subsp. salmonicida A449]
assembly_01291	VFG038332(gb|YP_001144282) (exsA) Type III secretion system transcriptional regulator [T3SS (VF0479)] [Aeromonas salmonicida subsp. salmonicida A449]
assembly_01636	VFG002440(gb|YP_111528) (bprB) two-component response regulator [Bsa T3SS (VF0428)] [Burkholderia pseudomallei K96243]
assembly_01647	VFG002448(gb|YP_111536) (bprA) HNS-like regulatory protein [Bsa T3SS (VF0428)] [Burkholderia pseudomallei K96243]
assembly_01757	VFG002440(gb|YP_111528) (bprB) two-component response regulator [Bsa T3SS (VF0428)] [Burkholderia pseudomallei K96243]
assembly_02322	VFG002448(gb|YP_111536) (bprA) HNS-like regulatory protein [Bsa T3SS (VF0428)] [Burkholderia pseudomallei K96243]
assembly_03024	VFG038329(gb|YP_001144279) (ascC) Type III secretion system OM ring protein AscC [T3SS (VF0479)] [Aeromonas salmonicida subsp. salmonicida A449]
assembly_03027	VFG000825(gb|NP_290281) (escT) Type III secretion system minor export apparatus protein EscT [TTSS (VF0191)] [Escherichia coli O157:H7 str. EDL933]
assembly_03029	VFG007158(gb|NP_798047) (vscN) type III secretion system ATPase VscN [T3SS1 (VF0408)] [Vibrio parahaemolyticus RIMD 2210633]
assembly_03029	VFG038348(gb|YP_001144298) (ascN) Type III secretion system ATPase [T3SS (VF0479)] [Aeromonas salmonicida subsp. salmonicida A449]
assembly_03030	VFG007166(gb|NP_798067) (vscL) type III secretion system cytoplasmic protein VscL [T3SS1 (VF0408)] [Vibrio parahaemolyticus RIMD 2210633]
assembly_03032	VFG000218(gb|NP_250414) (pscJ) type III secretion system inner MS ring protein [TTSS (VF0083)] [Pseudomonas aeruginosa PAO1]
assembly_03035	VFG007165(gb|NP_798054) (vscU) type III secretion system C-ring protein VscU [T3SS1 (VF0408)] [Vibrio parahaemolyticus RIMD 2210633]
assembly_03036	VFG038342(gb|YP_001144292) (ascV) Type III secretion system inner membrane export apparatus protein AscV [T3SS (VF0479)] [Aeromonas salmonicida subsp. salmonicida A449]
assembly_03038	VFG007161(gb|NP_798050) (vscQ) type III secretion system cytoplasmic protein VscQ [T3SS1 (VF0408)] [Vibrio parahaemolyticus RIMD 2210633]
assembly_03039	VFG038352(gb|YP_001144302) (ascR) Type III secretion system inner membrane export apparatus protein AscR [T3SS (VF0479)] [Aeromonas salmonicida subsp. salmonicida A449]
assembly_03040	VFG007163(gb|NP_798052) (vscS) type III secretion system C-ring protein VscS [T3SS1 (VF0408)] [Vibrio parahaemolyticus RIMD 2210633]
assembly_03227	VFG002448(gb|YP_111536) (bprA) HNS-like regulatory protein [Bsa T3SS (VF0428)] [Burkholderia pseudomallei K96243]
assembly_03313	VFG002444(gb|YP_111532) (bapC) invasion protein [Bsa T3SS (VF0428)] [Burkholderia pseudomallei K96243]
assembly_03314	VFG002440(gb|YP_111528) (bprB) two-component response regulator [Bsa T3SS (VF0428)] [Burkholderia pseudomallei K96243]
