# Supplementary material for: Detecting and characterizing new endofungal bacteria in new hosts: Pandoraea sputorum and Mycetohabitans endofungorum in Rhizopus arrhizus
Source: Front Microbiol. 2024 Feb 29;15:1346252. doi: 10.3389/fmicb.2024.1346252 (PMC10939042; doi:10.3389/fmicb.2024.1346252)
Supplement: Supplementary file 1 [file Data_Sheet_1.ZIP › Supplementary_materials/File S3.xlsx]

## Sheet: EFB03792
Family HMM	HMM length	Query ID	Query length	E-value(how similar to the family HMM)	HMM start	HMM end	Query start	Query end	Coverage
AA4.hmm	522	assembly_00047	519	8.3e-22	6	193	46	235	0.358238
GH23.hmm	135	assembly_00083	164	6e-20	13	123	51	157	0.814815
GT4.hmm	160	assembly_00150	354	3.3e-29	9	155	172	316	0.9125
GT9.hmm	225	assembly_00169	396	1.2e-56	3	218	84	338	0.955556
GT2_Glycos_transf_2.hmm	170	assembly_00171	335	4.7e-27	1	123	14	141	0.717647
GT9.hmm	225	assembly_00172	371	5.2e-54	3	222	95	346	0.973333
GT2_Glycos_transf_2.hmm	170	assembly_00174	294	2.9e-22	1	128	11	132	0.747059
GT4.hmm	160	assembly_00177	443	5.1e-43	6	159	218	381	0.95625
GT51.hmm	177	assembly_00275	802	4.7e-71	4	176	79	251	0.971751
GH102.hmm	157	assembly_00399	438	5.5e-41	2	157	202	333	0.987261
GT28.hmm	157	assembly_00424	375	4.9e-49	2	157	183	345	0.987261
CE11.hmm	271	assembly_00430	305	2.1e-116	1	270	4	275	0.99262
AA7.hmm	458	assembly_00524	497	3.8e-23	12	195	51	246	0.399563
AA4.hmm	522	assembly_00525	473	3.3e-25	47	260	45	250	0.408046
GH103.hmm	295	assembly_00770	420	3.4e-85	9	294	94	396	0.966102
GH3.hmm	216	assembly_00841	334	5.9e-53	11	216	52	275	0.949074
GT104.hmm	379	assembly_00844	404	1.4e-126	7	376	17	403	0.973615
GT20.hmm	475	assembly_00852	466	5.2e-167	14	474	3	459	0.968421
GT4.hmm	160	assembly_00854	354	2.2e-29	9	137	172	298	0.8
GH23.hmm	135	assembly_00876	574	3.3e-23	2	126	119	260	0.918519
GH108.hmm	86	assembly_00960	179	2.5e-26	2	86	8	91	0.976744
AA6.hmm	195	assembly_00986	202	5.1e-67	2	193	4	195	0.979487
GH46.hmm	222	assembly_01024	365	2.1e-71	1	222	126	350	0.995495
GT83.hmm	540	assembly_01097	585	1.8e-21	9	484	16	522	0.87963
GT2_Glycos_transf_2.hmm	170	assembly_01179	347	2.1e-29	1	165	7	166	0.964706
GT83.hmm	540	assembly_01182	591	3.5e-143	8	539	34	579	0.983333
GT19.hmm	354	assembly_01274	392	3.8e-128	2	353	11	367	0.991525
CE1.hmm	227	assembly_01305	280	9.3e-53	1	222	32	272	0.973568
GT51.hmm	177	assembly_01319	834	4.9e-66	1	177	63	240	0.99435
CE10.hmm	341	assembly_01334	287	7.8e-27	56	309	38	265	0.741935
GT4.hmm	160	assembly_01356	366	1.9e-27	7	139	169	298	0.825
GT20.hmm	475	assembly_01357	466	7.4e-168	13	474	2	456	0.970526
GT51.hmm	177	assembly_01456	830	9.6e-69	4	176	95	267	0.971751
GT4.hmm	160	assembly_01494	260	1.9e-29	5	149	38	176	0.9
GT4.hmm	160	assembly_01502	418	6.6e-21	7	123	234	350	0.725
GT2_Glycos_transf_2.hmm	170	assembly_01894	296	1.2e-27	1	149	30	179	0.870588
GT2_Glycos_transf_2.hmm	170	assembly_01895	622	9e-20	1	111	9	109	0.647059
GT20.hmm	475	assembly_01903	488	3.1e-166	13	474	2	453	0.970526
GT30.hmm	177	assembly_01956	445	2.6e-71	2	176	34	212	0.983051
GT9.hmm	225	assembly_01958	344	1.7e-40	2	194	89	314	0.853333
GT2_Glycos_transf_2.hmm	170	assembly_01970	339	3.3e-27	2	166	12	174	0.964706
GH15.hmm	361	assembly_02002	610	2.4e-73	2	360	235	599	0.99169
GT2_Glycos_transf_2.hmm	170	assembly_02026	375	1.5e-31	1	168	72	235	0.982353
GT9.hmm	225	assembly_02033	341	8.9e-65	1	222	70	319	0.982222
GH64.hmm	367	assembly_02140	520	6e-22	17	362	103	513	0.940054
CE10.hmm	341	assembly_02147	304	4.5e-60	82	335	62	301	0.741935
GT81.hmm	293	assembly_02275	335	3e-21	13	215	16	204	0.68942
GT4.hmm	160	assembly_02319	377	3.9e-29	8	158	187	339	0.9375
GH23.hmm	135	assembly_02328	661	5.6e-25	15	121	509	636	0.785185
GT4.hmm	160	assembly_02389	419	1.1e-33	7	157	223	374	0.9375
GT4.hmm	160	assembly_02572	405	3.6e-35	9	158	230	377	0.93125
GH108.hmm	86	assembly_02629	160	2e-28	2	86	8	88	0.976744
GH108.hmm	86	assembly_02758	167	1e-25	2	86	15	95	0.976744
GT21.hmm	233	assembly_02822	408	7.3e-78	2	233	51	281	0.991416
GT9.hmm	225	assembly_02830	353	1.3e-36	5	192	79	289	0.831111
GH108.hmm	86	assembly_02871	160	2.7e-27	2	86	8	88	0.976744
GH108.hmm	86	assembly_02874	171	3.2e-27	2	86	19	99	0.976744
GT2_Glycos_transf_2.hmm	170	assembly_02906	384	1.6e-22	2	167	48	226	0.970588
GT83.hmm	540	assembly_03004	657	2e-41	7	432	87	548	0.787037
GH2.hmm	752	assembly_03013	861	1.5e-63	36	505	27	665	0.62367
CE10.hmm	341	assembly_03081	645	2e-52	70	318	12	277	0.727273
GT4.hmm	160	assembly_03095	366	2.9e-34	7	157	174	325	0.9375
GH108.hmm	86	assembly_03189	160	1.4e-25	2	86	8	88	0.976744
GH23.hmm	135	assembly_03313	164	1.6e-20	10	131	30	152	0.896296
GH108.hmm	86	assembly_03359	160	1.4e-25	2	86	8	88	0.976744

## Sheet: FEB03829
Family HMM	HMM length	Query ID	Query length	E-value(how similar to the family HMM)	HMM start	HMM end	Query start	Query end	Coverage
AA4.hmm	522	assembly_00047	519	8.3e-22	6	193	46	235	0.358238
GH23.hmm	135	assembly_00083	164	6e-20	13	123	51	157	0.814815
GT4.hmm	160	assembly_00150	354	3.3e-29	9	155	172	316	0.9125
GT9.hmm	225	assembly_00169	396	1.2e-56	3	218	84	338	0.955556
GT2_Glycos_transf_2.hmm	170	assembly_00171	335	4.7e-27	1	123	14	141	0.717647
GT9.hmm	225	assembly_00172	371	5.2e-54	3	222	95	346	0.973333
GT2_Glycos_transf_2.hmm	170	assembly_00174	294	2.9e-22	1	128	11	132	0.747059
GT4.hmm	160	assembly_00177	443	5.1e-43	6	159	218	381	0.95625
GT51.hmm	177	assembly_00275	802	4.7e-71	4	176	79	251	0.971751
GH102.hmm	157	assembly_00399	438	5.5e-41	2	157	202	333	0.987261
GT28.hmm	157	assembly_00424	375	4.9e-49	2	157	183	345	0.987261
CE11.hmm	271	assembly_00430	305	2.1e-116	1	270	4	275	0.99262
AA7.hmm	458	assembly_00524	497	3.8e-23	12	195	51	246	0.399563
AA4.hmm	522	assembly_00525	473	3.3e-25	47	260	45	250	0.408046
GH103.hmm	295	assembly_00770	420	3.4e-85	9	294	94	396	0.966102
GH3.hmm	216	assembly_00841	334	5.9e-53	11	216	52	275	0.949074
GT104.hmm	379	assembly_00844	404	1.4e-126	7	376	17	403	0.973615
GT20.hmm	475	assembly_00852	466	5.2e-167	14	474	3	459	0.968421
GT4.hmm	160	assembly_00854	354	2.2e-29	9	137	172	298	0.8
GH23.hmm	135	assembly_00876	574	3.3e-23	2	126	119	260	0.918519
GH108.hmm	86	assembly_00960	179	2.5e-26	2	86	8	91	0.976744
AA6.hmm	195	assembly_00986	202	5.1e-67	2	193	4	195	0.979487
GH46.hmm	222	assembly_01024	365	2.1e-71	1	222	126	350	0.995495
GT83.hmm	540	assembly_01097	585	1.8e-21	9	484	16	522	0.87963
GT2_Glycos_transf_2.hmm	170	assembly_01179	347	2.1e-29	1	165	7	166	0.964706
GT83.hmm	540	assembly_01182	591	3.5e-143	8	539	34	579	0.983333
GT19.hmm	354	assembly_01274	392	3.8e-128	2	353	11	367	0.991525
CE1.hmm	227	assembly_01305	280	9.3e-53	1	222	32	272	0.973568
GT51.hmm	177	assembly_01319	834	4.9e-66	1	177	63	240	0.99435
CE10.hmm	341	assembly_01334	287	7.8e-27	56	309	38	265	0.741935
GT4.hmm	160	assembly_01356	366	1.9e-27	7	139	169	298	0.825
GT20.hmm	475	assembly_01357	466	7.4e-168	13	474	2	456	0.970526
GT51.hmm	177	assembly_01456	830	9.6e-69	4	176	95	267	0.971751
GT4.hmm	160	assembly_01494	260	1.9e-29	5	149	38	176	0.9
GT4.hmm	160	assembly_01502	418	6.6e-21	7	123	234	350	0.725
GT2_Glycos_transf_2.hmm	170	assembly_01894	296	1.2e-27	1	149	30	179	0.870588
GT2_Glycos_transf_2.hmm	170	assembly_01895	622	9e-20	1	111	9	109	0.647059
GT20.hmm	475	assembly_01903	488	3.1e-166	13	474	2	453	0.970526
GT30.hmm	177	assembly_01956	445	2.6e-71	2	176	34	212	0.983051
GT9.hmm	225	assembly_01958	344	1.7e-40	2	194	89	314	0.853333
GT2_Glycos_transf_2.hmm	170	assembly_01970	339	3.3e-27	2	166	12	174	0.964706
GH15.hmm	361	assembly_02002	610	2.4e-73	2	360	235	599	0.99169
GT2_Glycos_transf_2.hmm	170	assembly_02026	375	1.5e-31	1	168	72	235	0.982353
GT9.hmm	225	assembly_02033	341	8.9e-65	1	222	70	319	0.982222
GH64.hmm	367	assembly_02140	520	6e-22	17	362	103	513	0.940054
CE10.hmm	341	assembly_02147	304	4.5e-60	82	335	62	301	0.741935
GT81.hmm	293	assembly_02275	335	3e-21	13	215	16	204	0.68942
GT4.hmm	160	assembly_02319	377	3.9e-29	8	158	187	339	0.9375
GH23.hmm	135	assembly_02328	661	5.6e-25	15	121	509	636	0.785185
GT4.hmm	160	assembly_02389	419	1.1e-33	7	157	223	374	0.9375
GT4.hmm	160	assembly_02572	405	3.6e-35	9	158	230	377	0.93125
GH108.hmm	86	assembly_02629	160	2e-28	2	86	8	88	0.976744
GH108.hmm	86	assembly_02758	167	1e-25	2	86	15	95	0.976744
GT21.hmm	233	assembly_02822	408	7.3e-78	2	233	51	281	0.991416
GT9.hmm	225	assembly_02830	353	1.3e-36	5	192	79	289	0.831111
GH108.hmm	86	assembly_02871	160	2.7e-27	2	86	8	88	0.976744
GH108.hmm	86	assembly_02874	171	3.2e-27	2	86	19	99	0.976744
GT2_Glycos_transf_2.hmm	170	assembly_02906	384	1.6e-22	2	167	48	226	0.970588
GT83.hmm	540	assembly_03004	657	2e-41	7	432	87	548	0.787037
GH2.hmm	752	assembly_03013	861	1.5e-63	36	505	27	665	0.62367
CE10.hmm	341	assembly_03081	645	2e-52	70	318	12	277	0.727273
GT4.hmm	160	assembly_03095	366	2.9e-34	7	157	174	325	0.9375
GH108.hmm	86	assembly_03189	160	1.4e-25	2	86	8	88	0.976744
GH23.hmm	135	assembly_03313	164	1.6e-20	10	131	30	152	0.896296
GH108.hmm	86	assembly_03359	160	1.4e-25	2	86	8	88	0.976744
