# Supplementary material for: Detecting and characterizing new endofungal bacteria in new hosts: Pandoraea sputorum and Mycetohabitans endofungorum in Rhizopus arrhizus
Source: Front Microbiol. 2024 Feb 29;15:1346252. doi: 10.3389/fmicb.2024.1346252 (PMC10939042; doi:10.3389/fmicb.2024.1346252)
Supplement: Supplementary file 1 [file Data_Sheet_1.ZIP › Supplementary_materials/File S2.txt]

gene_id	Uniprot	Pfam	Refseq	Nr	Tigrfam	COG	KEGG	Pathway	GO
assembly_00762	Integration host factor subunit beta`	DUF4496`Domain of unknown function (DUF4496)`;Bac_DNA_binding`Bacterial DNA-binding protein`	WP_104076181.1`integration host factor subunit beta	TIGR00988	hip: integration host factor, beta subunit;TIGR00987	himA: integration host factor, alpha subunit	-	-	assembly_00762`K05788	-	GO:0005694`chromosome`cellular_component;GO:0006417`regulation of translation`biological_process;GO:0006310`DNA recombination`biological_process;GO:0003677`DNA binding`molecular_function;GO:0006355`regulation of transcription, DNA-templated`biological_process
assembly_03124	Alkyl hydroperoxide reductase subunit F`	Thi4`Thi4 family`;FAD_binding_2`FAD binding domain`;NAD_binding_7`Putative NAD(P)-binding`;DAO`FAD dependent oxidoreductase`;HI0933_like`HI0933-like protein`;Pyr_redox_3`Pyridine nucleotide-disulphide oxidoreductase`;FAD_oxidored`FAD dependent oxidoreductase`;GIDA`Glucose inhibited division protein A`;FAD_binding_3`FAD binding domain`;Pyr_redox`Pyridine nucleotide-disulphide oxidoreductase`;Thioredoxin_3`Thioredoxin domain`;K_oxygenase`L-lysine 6-monooxygenase (NADPH-requiring)`;Pyr_redox_2`Pyridine nucleotide-disulphide oxidoreductase`;NAD_binding_8`NAD(P)-binding Rossmann-like domain`;Glutaredoxin`Glutaredoxin`	WP_104077428.1`alkyl hydroperoxide reductase subunit F	TIGR01350	lipoamide_DH: dihydrolipoyl dehydrogenase;TIGR03143	AhpF_homolog: putative alkyl hydroperoxide reductase F subunit;TIGR02374	nitri_red_nirB: nitrite reductase [NAD(P)H], large subunit;TIGR04018	Bthiol_YpdA: putative bacillithiol system oxidoreductase, YpdA family;TIGR02053	MerA: mercury(II) reductase;TIGR01438	TGR: thioredoxin and glutathione reductase;TIGR01292	TRX_reduct: thioredoxin-disulfide reductase;TIGR02023	BchP-ChlP: geranylgeranyl reductase;TIGR03997	mycofact_OYE_2: mycofactocin system FadH/OYE family oxidoreductase 2;TIGR01421	gluta_reduc_1: glutathione-disulfide reductase;TIGR01318	gltD_gamma_fam: glutamate synthase, small subunit;TIGR03315	Se_ygfK: putative selenate reductase, YgfK subunit;TIGR01317	GOGAT_sm_gam: glutamate synthase, NADH/NADPH, small subunit;TIGR01316	gltA: glutamate synthase (NADPH), homotetrameric;TIGR03169	Nterm_to_SelD: pyridine nucleotide-disulfide oxidoreductase family protein;TIGR03140	AhpF: alkyl hydroperoxide reductase subunit F;TIGR03385	CoA_CoA_reduc: CoA-disulfide reductase;TIGR03452	mycothione_red: mycothione reductase;TIGR02187	GlrX_arch: glutaredoxin-like domain protein;TIGR01424	gluta_reduc_2: glutathione-disulfide reductase;TIGR01423	trypano_reduc: trypanothione-disulfide reductase;TIGR00275	TIGR00275: flavoprotein, HI0933 family;TIGR02032	GG-red-SF: geranylgeranyl reductase family;TIGR01372	soxA: sarcosine oxidase, alpha subunit family	-	Alkyl hydroperoxide reductase subunit AhpF	assembly_03124`K03387	-	GO:0015035`protein disulfide oxidoreductase activity`molecular_function;GO:0051287`NAD binding`molecular_function;GO:0045454`cell redox homeostasis`biological_process;GO:0050660`flavin adenine dinucleotide binding`molecular_function;GO:0008785`alkyl hydroperoxide reductase activity`molecular_function;GO:0000302`response to reactive oxygen species`biological_process;GO:0005623`cell`cellular_component;GO:0009055`electron carrier activity`molecular_function
assembly_02361	-	GAF_2`GAF domain`;DUF484`Protein of unknown function, DUF484`	WP_104076598.1`DUF484 family protein	-	-	-	assembly_02361`K09921	-	-
assembly_01176	Probable 4-deoxy-4-formamido-L-arabinose-phosphoundecaprenol deformylase ArnD`	Polysacc_deac_1`Polysaccharide deacetylase`	WP_104076942.1`polysaccharide deacetylase family protein	-	-	-	-	-	GO:0036108`4-amino-4-deoxy-alpha-L-arabinopyranosyl undecaprenyl phosphate biosynthetic process`biological_process;GO:0009245`lipid A biosynthetic process`biological_process;GO:0016811`hydrolase activity, acting on carbon-nitrogen (but not peptide) bonds, in linear amides`molecular_function;GO:0009103`lipopolysaccharide biosynthetic process`biological_process;GO:0046677`response to antibiotic`biological_process
assembly_00569	-	-	WP_076796976.1`hypothetical protein	-	-	-	-	-	-
assembly_01921	Bicyclomycin resistance protein`	TRI12`Fungal trichothecene efflux pump (TRI12)`;MFS_2`MFS/sugar transport protein`;MFS_1`Major Facilitator Superfamily`;Sugar_tr`Sugar (and other) transporter`	WP_104076685.1`Bcr/CflA family multidrug efflux MFS transporter	TIGR00891	2A0112: MFS transporter, sialate:H+ symporter (SHS) family;TIGR00894	2A0114euk: Na(+)-dependent inorganic phosphate cotransporter;TIGR00898	2A0119: cation transport protein;TIGR00900	2A0121: H+ Antiporter protein;TIGR00881	2A0104: phosphoglycerate transporter family protein;TIGR00893	2A0114: D-galactonate transporter;TIGR00895	2A0115: MFS transporter, aromatic acid:H+ symporter (AAHS) family;TIGR00879	SP: MFS transporter, sugar porter (SP) family;TIGR00880	2_A_01_02: multidrug resistance protein;TIGR00711	efflux_EmrB: drug resistance MFS transporter, drug:H+ antiporter-2 (14 Spanner) (DHA2) family;TIGR00710	efflux_Bcr_CflA: drug resistance transporter, Bcr/CflA subfamily	-	-	assembly_01921`K07552	-	GO:0046677`response to antibiotic`biological_process;GO:0005886`plasma membrane`cellular_component;GO:0015031`protein transport`biological_process;GO:0071916`dipeptide transmembrane transporter activity`molecular_function;GO:0042910`xenobiotic transporter activity`molecular_function;GO:0006855`drug transmembrane transport`biological_process;GO:0016021`integral component of membrane`cellular_component;GO:0035442`dipeptide transmembrane transport`biological_process
assembly_02288	-	-	WP_076785964.1`Na+/H+ antiporter	TIGR00831	a_cpa1: Na+/H+ antiporter	-	-	assembly_02288`K03316	-	-
assembly_03171	-	-	-	-	-	-	-	-	-
assembly_03213	-	PP-binding`Phosphopantetheine attachment site`	WP_076785016.1`MULTISPECIES: acyl carrier protein	-	-	-	-	-	-
assembly_02894	Ferredoxin--NADP reductase`	HI0933_like`HI0933-like protein`;Pyr_redox_3`Pyridine nucleotide-disulphide oxidoreductase`;FAD_oxidored`FAD dependent oxidoreductase`;FAD_binding_2`FAD binding domain`;NAD_binding_7`Putative NAD(P)-binding`;Thi4`Thi4 family`;FMO-like`Flavin-binding monooxygenase-like`;NAD_binding_8`NAD(P)-binding Rossmann-like domain`;K_oxygenase`L-lysine 6-monooxygenase (NADPH-requiring)`;Pyr_redox_2`Pyridine nucleotide-disulphide oxidoreductase`;Pyr_redox`Pyridine nucleotide-disulphide oxidoreductase`;FAD_binding_3`FAD binding domain`	WP_076788313.1`NAD(P)/FAD-dependent oxidoreductase	TIGR01350	lipoamide_DH: dihydrolipoyl dehydrogenase;TIGR03143	AhpF_homolog: putative alkyl hydroperoxide reductase F subunit;TIGR03997	mycofact_OYE_2: mycofactocin system FadH/OYE family oxidoreductase 2;TIGR04018	Bthiol_YpdA: putative bacillithiol system oxidoreductase, YpdA family;TIGR01318	gltD_gamma_fam: glutamate synthase, small subunit;TIGR03315	Se_ygfK: putative selenate reductase, YgfK subunit;TIGR01316	gltA: glutamate synthase (NADPH), homotetrameric;TIGR03452	mycothione_red: mycothione reductase;TIGR02053	MerA: mercury(II) reductase;TIGR03140	AhpF: alkyl hydroperoxide reductase subunit F;TIGR01372	soxA: sarcosine oxidase, alpha subunit family;TIGR01292	TRX_reduct: thioredoxin-disulfide reductase;TIGR02032	GG-red-SF: geranylgeranyl reductase family;TIGR00275	TIGR00275: flavoprotein, HI0933 family	-	Thioredoxin reductase	assembly_02894`K00384	Metabolism of other amino acids` Selenocompound metabolism;Nucleotide metabolism` Pyrimidine metabolism	GO:0050661`NADP binding`molecular_function;GO:0050660`flavin adenine dinucleotide binding`molecular_function;GO:0004324`ferredoxin-NADP+ reductase activity`molecular_function
assembly_03304	-	Thioredoxin_2`Thioredoxin-like domain`	WP_076793828.1`DsbC family protein	-	-	-	assembly_03304`K03981	-	-
assembly_01904	-	-	WP_076786246.1`hypothetical protein	-	-	-	-	-	-
assembly_02723	-	Phage_integrase`Phage integrase family`;Phage_int_SAM_4`Phage integrase, N-terminal SAM-like domain`;Phage_int_SAM_1`Phage integrase, N-terminal SAM-like domain`	WP_104078348.1`tyrosine-type recombinase/integrase	TIGR02225	recomb_XerD: tyrosine recombinase XerD;TIGR02224	recomb_XerC: tyrosine recombinase XerC	-	-	-	-	-
assembly_01231	-	DUF2968`Protein of unknown function (DUF2968)`	WP_104076979.1`DUF2968 domain-containing protein	-	-	-	-	-	-
assembly_01678	-	-	WP_139337086.1`hypothetical protein	-	-	-	-	-	-
assembly_02609	HTH-type transcriptional repressor NemR`	TetR_C_6`Bacterial transcriptional repressor`;TetR_N`Bacterial regulatory proteins, tetR family`;TetR_C_13`Bacterial transcriptional repressor C-terminal`	WP_076788220.1`MULTISPECIES: TetR/AcrR family transcriptional regulator	TIGR03384	betaine_BetI: transcriptional repressor BetI;TIGR03968	mycofact_TetR: mycofactocin system transcriptional regulator;TIGR03613	RutR: pyrimidine utilization regulatory protein R	-	-	assembly_02609`K16137	-	GO:0003677`DNA binding`molecular_function
assembly_00518	DNA protection during starvation protein`	Ferritin`Ferritin-like domain`	WP_104077720.1`DNA starvation/stationary phase protection protein Dps	-	-	DNA-binding ferritin-like protein (oxidative damage protectant)	assembly_00518`K04047	-	GO:0005737`cytoplasm`cellular_component;GO:0008199`ferric iron binding`molecular_function;GO:0006879`cellular iron ion homeostasis`biological_process;GO:0016722`oxidoreductase activity, oxidizing metal ions`molecular_function
assembly_01184	Glutamate-pyruvate aminotransferase AlaA`	DegT_DnrJ_EryC1`DegT/DnrJ/EryC1/StrS aminotransferase family`;Aminotran_5`Aminotransferase class-V`;Aminotran_1_2`Aminotransferase class I and II`	WP_076794935.1`pyridoxal phosphate-dependent aminotransferase	TIGR01264	tyr_amTase_E: tyrosine aminotransferase;TIGR01141	hisC: histidinol-phosphate transaminase;TIGR03542	DAPAT_plant: LL-diaminopimelate aminotransferase;TIGR03947	viomycin_VioD: capreomycidine synthase;TIGR04461	endura_MppQ: enduracididine biosynthesis enzyme MppQ;TIGR03538	DapC_gpp: succinyldiaminopimelate transaminase;TIGR03537	DapC: succinyldiaminopimelate transaminase;TIGR03540	DapC_direct: LL-diaminopimelate aminotransferase;TIGR03539	DapC_actino: succinyldiaminopimelate transaminase;TIGR04544	3metArgNH2trans: beta-methylarginine biosynthesis bifunctional aminotransferase;TIGR03801	asp_4_decarbox: aspartate 4-decarboxylase;TIGR01140	L_thr_O3P_dcar: threonine-phosphate decarboxylase;TIGR04350	C_S_lyase_PatB: putative C-S lyase;TIGR01265	tyr_nico_aTase: tyrosine/nicotianamine family aminotransferase	-	Aspartate/methionine/tyrosine aminotransferase	assembly_01184`K14260	Amino acid metabolism` Valine, leucine and isoleucine biosynthesis;Global and overview maps` Biosynthesis of amino acids;Global and overview maps` 2-Oxocarboxylic acid metabolism;Amino acid metabolism` Alanine, aspartate and glutamate metabolism;Amino acid metabolism` Arginine biosynthesis	GO:0030632`D-alanine biosynthetic process`biological_process;GO:0030170`pyridoxal phosphate binding`molecular_function;GO:0004021`L-alanine:2-oxoglutarate aminotransferase activity`molecular_function;GO:0005737`cytoplasm`cellular_component
assembly_02070	-	-	-	-	-	-	-	-	-
assembly_00206	-	Lipase_GDSL_2`GDSL-like Lipase/Acylhydrolase family`	WP_085228721.1`SGNH/GDSL hydrolase family protein	-	-	-	-	-	-
assembly_01379	-	-	-	-	-	-	-	-	-
assembly_01202	-	-	WP_076787164.1`MULTISPECIES: DNA-binding protein	-	-	-	-	-	-
assembly_00672	dCTP deaminase`	dUTPase`dUTPase`	WP_076785329.1`MULTISPECIES: dCTP deaminase	TIGR02274	dCTP_deam: deoxycytidine triphosphate deaminase	-	Deoxycytidine triphosphate deaminase	assembly_00672`K01494	Nucleotide metabolism` Pyrimidine metabolism	GO:0006226`dUMP biosynthetic process`biological_process;GO:0006229`dUTP biosynthetic process`biological_process;GO:0008829`dCTP deaminase activity`molecular_function;GO:0000166`nucleotide binding`molecular_function
assembly_02365	RNA polymerase-binding transcription factor DksA`	zf-dskA_traR`Prokaryotic dksA/traR C4-type zinc finger`	WP_076785906.1`MULTISPECIES: RNA polymerase-binding protein DksA	TIGR02420	dksA: RNA polymerase-binding protein DksA;TIGR02890	bacill_yteA: regulatory protein, yteA family	-	RNA polymerase-binding transcription factor DksA	assembly_02365`K06204	-	GO:0005737`cytoplasm`cellular_component;GO:0010468`regulation of gene expression`biological_process;GO:0008270`zinc ion binding`molecular_function
assembly_00049	-	ABM`Antibiotic biosynthesis monooxygenase`	WP_076796720.1`antibiotic biosynthesis monooxygenase	-	-	-	-	-	-
assembly_02463	Putative lipoprotein NMB1126/NMB1164`	CsgG`Curli production assembly/transport component CsgG`;LpoB`Peptidoglycan-synthase activator LpoB`;TolB_N`TolB amino-terminal domain`	WP_013436621.1`curli production assembly protein CsgG	-	-	Curli biogenesis system outer membrane secretion channel CsgG	-	-	GO:0005886`plasma membrane`cellular_component;GO:0030288`outer membrane-bounded periplasmic space`cellular_component
assembly_03071	Putative arsenate reductase`	DUF1687`Protein of unknown function (DUF1687)`;ArsC`ArsC family`	WP_076794035.1`arsenate reductase (glutaredoxin)	TIGR01617	arsC_related: transcriptional regulator, Spx/MgsR family;TIGR00014	arsC: arsenate reductase (glutaredoxin)	-	-	assembly_03071`K00537	-	GO:0046685`response to arsenic-containing substance`biological_process;GO:0008794`arsenate reductase (glutaredoxin) activity`molecular_function
assembly_02168	-	OstA`OstA-like protein`	WP_076787652.1`MULTISPECIES: lipopolysaccharide transport periplasmic protein LptA	TIGR03002	outer_YhbN_LptA: lipopolysaccharide transport periplasmic protein LptA	-	-	assembly_02168`K09774	-	-
assembly_02674	-	YbgT_YccB`Membrane bound YbgT-like protein`	WP_104078152.1`cytochrome bd-I oxidase subunit CydX	TIGR02106	cyd_oper_ybgT: cyd operon protein YbgT	-	-	-	-	-
assembly_00882	RNA-binding protein YhbY`	CRS1_YhbY`CRS1 / YhbY (CRM) domain`	WP_104076260.1`YhbY family RNA-binding protein	TIGR00253	RNA_bind_YhbY: putative RNA-binding protein, YhbY family	-	RNA-binding protein YhbY	-	-	GO:0003723`RNA binding`molecular_function
assembly_01428	Polyketide synthase PksM`	AMP-binding_C`AMP-binding enzyme C-terminal domain`;ketoacyl-synt`Beta-ketoacyl synthase, N-terminal domain`;adh_short`short chain dehydrogenase`;KAsynt_C_assoc`Ketoacyl-synthetase C-terminal extension`;Thiolase_N`Thiolase, N-terminal domain`;Epimerase`NAD dependent epimerase/dehydratase family`;Ketoacyl-synt_C`Beta-ketoacyl synthase, C-terminal domain`;GDP_Man_Dehyd`GDP-mannose 4,6 dehydratase`;PS-DH`Polyketide synthase dehydratase`;Methyltransf_12`Methyltransferase domain`;Methyltransf_11`Methyltransferase domain`;PP-binding`Phosphopantetheine attachment site`;Methyltransf_31`Methyltransferase domain`;ACP_syn_III`3-Oxoacyl-[acyl-carrier-protein (ACP)] synthase III`;KR`KR domain`;Polysacc_synt_2`Polysaccharide biosynthesis protein`;Methyltransf_23`Methyltransferase domain`;Methyltransf_25`Methyltransferase domain`;AMP-binding`AMP-binding enzyme`;adh_short_C2`Enoyl-(Acyl carrier protein) reductase`	WP_076786963.1`amino acid adenylation domain-containing protein	TIGR01963	PHB_DH: 3-hydroxybutyrate dehydrogenase;TIGR02632	RhaD_aldol-ADH: rhamnulose-1-phosphate aldolase/alcohol dehydrogenase;TIGR04504	SDR_subfam_2: SDR family mycofactocin-dependent oxidoreductase;TIGR02430	pcaF: 3-oxoadipyl-CoA thiolase;TIGR04511	SagB_rel_DH_2: putative peptide maturation dehydrogenase;TIGR02316	propion_prpE: propionate--CoA ligase;TIGR02275	DHB_AMP_lig: (2,3-dihydroxybenzoyl)adenylate synthase;TIGR03098	ligase_PEP_1: acyl-CoA ligase (AMP-forming), exosortase A-associated;TIGR03208	cyc_hxne_CoA_lg: cyclohexanecarboxylate-CoA ligase;TIGR02188	Ac_CoA_lig_AcsA: acetate--CoA ligase;TIGR01733	AA-adenyl-dom: amino acid adenylation domain;TIGR03150	fabF: beta-ketoacyl-acyl-carrier-protein synthase II;TIGR04532	PT_fungal_PKS: polyketide product template domain;TIGR01829	AcAcCoA_reduct: acetoacetyl-CoA reductase;TIGR02445	fadA: acetyl-CoA C-acyltransferase FadA;TIGR01734	D-ala-DACP-lig: D-alanine--poly(phosphoribitol) ligase, subunit 1;TIGR01217	ac_ac_CoA_syn: acetoacetate-CoA ligase;TIGR01930	AcCoA-C-Actrans: acetyl-CoA C-acyltransferase;TIGR02372	4_coum_CoA_lig: 4-coumarate--CoA ligase;TIGR01830	3oxo_ACP_reduc: 3-oxoacyl-[acyl-carrier-protein] reductase;TIGR02813	omega_3_PfaA: polyketide-type polyunsaturated fatty acid synthase PfaA;TIGR02262	benz_CoA_lig: benzoate-CoA ligase family;TIGR01923	menE: O-succinylbenzoate-CoA ligase;TIGR02415	23BDH: acetoin reductases;TIGR03605	antibiot_sagB: SagB-type dehydrogenase domain;TIGR03971	SDR_subfam_1: SDR family mycofactocin-dependent oxidoreductase;TIGR01832	kduD: 2-deoxy-D-gluconate 3-dehydrogenase;TIGR04316	dhbA_paeA: 2,3-dihydro-2,3-dihydroxybenzoate dehydrogenase;TIGR02072	BioC: malonyl-acyl carrier protein O-methyltransferase BioC;TIGR03443	alpha_am_amid: L-aminoadipate-semialdehyde dehydrogenase;TIGR03205	pimA: dicarboxylate--CoA ligase PimA;TIGR01831	fabG_rel: putative 3-oxoacyl-(acyl-carrier-protein) reductase	-	-	assembly_01428`K15675	-	GO:0005737`cytoplasm`cellular_component;GO:0031177`phosphopantetheine binding`molecular_function;GO:0017000`antibiotic biosynthetic process`biological_process;GO:0016747`transferase activity, transferring acyl groups other than amino-acyl groups`molecular_function
assembly_00277	-	PilN`Fimbrial assembly protein (PilN)`	WP_013434826.1`hypothetical protein	-	-	-	assembly_00277`K02663	-	-
assembly_02683	-	TauE`Sulfite exporter TauE/SafE`	WP_104078108.1`sulfite exporter TauE/SafE family protein	-	-	-	assembly_02683`K07090	-	-
assembly_02445	Protease HtpX homolog`	Peptidase_M56`BlaR1 peptidase M56`;Peptidase_M48`Peptidase family M48`	WP_076785755.1`zinc metalloprotease HtpX	-	-	-	assembly_02445`K03799	-	GO:0016021`integral component of membrane`cellular_component;GO:0004222`metalloendopeptidase activity`molecular_function;GO:0008270`zinc ion binding`molecular_function;GO:0005886`plasma membrane`cellular_component
assembly_01654	-	Histone_HNS`H-NS histone family`	WP_134189641.1`hypothetical protein	-	-	-	-	-	-
assembly_02833	-	HTH_28`Helix-turn-helix domain`;Sigma70_r4`Sigma-70, region 4`;HTH_33`Winged helix-turn helix`;HTH_32`Homeodomain-like domain`;HTH_29`Winged helix-turn helix`;Sigma70_r4_2`Sigma-70, region 4`;HTH_23`Homeodomain-like domain`;DDE_3`DDE superfamily endonuclease`;DDE_1`DDE superfamily endonuclease`	WP_083703675.1`IS630 family transposase	-	-	-	-	-	-
assembly_01927	-	-	WP_104076689.1`hypothetical protein	-	-	-	-	-	-
assembly_03325	-	-	WP_013436681.1`hypothetical protein	-	-	-	-	-	-
assembly_01281	SsrA-binding protein`	SmpB`SmpB protein`	WP_013435278.1`MULTISPECIES: SsrA-binding protein SmpB	TIGR00086	smpB: SsrA-binding protein	-	-	assembly_01281`K03664	-	GO:0070929`trans-translation`biological_process;GO:0005737`cytoplasm`cellular_component;GO:0003723`RNA binding`molecular_function
assembly_03044	-	-	-	-	-	-	-	-	-
assembly_00722	DNA polymerase III PolC-type`	DNA_pol_A_exo1`3'-5' exonuclease`;RNase_T`Exonuclease`;DUF5051`3' exoribonuclease, RNase T-like`	WP_076785301.1`hypothetical protein	TIGR01405	polC_Gram_pos: DNA polymerase III, alpha subunit, Gram-positive type;TIGR01407	dinG_rel: putative DnaQ family exonuclease/DinG family helicase;TIGR00573	dnaq: exonuclease, DNA polymerase III, epsilon subunit family;TIGR01406	dnaQ_proteo: DNA polymerase III, epsilon subunit;TIGR00194	uvrC: excinuclease ABC subunit C	-	DNA polymerase III, alpha subunit (gram-positive type)	assembly_00722`K02342	Replication and repair` Mismatch repair;Nucleotide metabolism` Pyrimidine metabolism;Replication and repair` Homologous recombination;Replication and repair` DNA replication;Nucleotide metabolism` Purine metabolism	GO:0003887`DNA-directed DNA polymerase activity`molecular_function;GO:0006261`DNA-dependent DNA replication`biological_process;GO:0008408`3'-5' exonuclease activity`molecular_function;GO:0005737`cytoplasm`cellular_component;GO:0003677`DNA binding`molecular_function
assembly_01466	Sulfate/thiosulfate import ATP-binding protein CysA`	AAA_16`AAA ATPase domain`;DUF258`Protein of unknown function, DUF258`;AAA_19`Part of AAA domain`;AAA`ATPase family associated with various cellular activities (AAA)`;SMC_N`RecF/RecN/SMC N terminal domain`;TOBE_3`TOBE-like domain`;TOBE`TOBE domain`;AAA_23`AAA domain`;TOBE_2`TOBE domain`;NACHT`NACHT domain`;TniB`Bacterial TniB protein`;AAA_25`AAA domain`;AAA_33`AAA domain`;ABC_tran`ABC transporter`;AAA_21`AAA domain, putative AbiEii toxin, Type IV TA system`;AAA_22`AAA domain`;PhoH`PhoH-like protein`	WP_076786920.1`sulfate ABC transporter ATP-binding protein	TIGR03415	ABC_choXWV_ATP: choline ABC transporter, ATP-binding protein;TIGR01186	proV: glycine betaine/L-proline transport ATP binding subunit;TIGR02324	CP_lyasePhnL: phosphonate C-P lyase system protein PhnL;TIGR03411	urea_trans_UrtD: urea ABC transporter, ATP-binding protein UrtD;TIGR02314	ABC_MetN: D-methionine ABC transporter, ATP-binding protein;TIGR04521	ECF_ATPase_2: energy-coupling factor transporter ATPase;TIGR03771	anch_rpt_ABC: anchored repeat-type ABC transporter, ATP-binding subunit;TIGR02868	CydC: thiol reductant ABC exporter, CydC subunit;TIGR02673	FtsE: cell division ATP-binding protein FtsE;TIGR03873	F420-0_ABC_ATP: proposed F420-0 ABC transporter, ATP-binding protein;TIGR02982	heterocyst_DevA: ABC exporter ATP-binding subunit, DevA family;TIGR01194	cyc_pep_trnsptr: cyclic peptide transporter;TIGR03410	urea_trans_UrtE: urea ABC transporter, ATP-binding protein UrtE;TIGR03522	GldA_ABC_ATP: gliding motility-associated ABC transporter ATP-binding subunit GldA;TIGR01193	bacteriocin_ABC: ABC-type bacteriocin transporter;TIGR03258	PhnT: 2-aminoethylphosphonate ABC transport system, ATP-binding component PhnT;TIGR02633	xylG: D-xylose ABC transporter, ATP-binding protein;TIGR03269	met_CoM_red_A2: methyl coenzyme M reductase system, component A2;TIGR02315	ABC_phnC: phosphonate ABC transporter, ATP-binding protein;TIGR04520	ECF_ATPase_1: energy-coupling factor transporter ATPase;TIGR01978	sufC: FeS assembly ATPase SufC;TIGR03797	NHLM_micro_ABC2: NHLM bacteriocin system ABC transporter, ATP-binding protein;TIGR03864	PQQ_ABC_ATP: ABC transporter, ATP-binding subunit, PQQ-dependent alcohol dehydrogenase system;TIGR02204	MsbA_rel: ABC transporter, permease/ATP-binding protein;TIGR03796	NHLM_micro_ABC1: NHLM bacteriocin system ABC transporter, peptidase/ATP-binding protein;TIGR02142	modC_ABC: molybdate ABC transporter, ATP-binding protein;TIGR04406	LPS_export_lptB: LPS export ABC transporter ATP-binding protein;TIGR01846	type_I_sec_HlyB: type I secretion system ATPase;TIGR00955	3a01204: pigment precursor permease;TIGR02323	CP_lyasePhnK: phosphonate C-P lyase system protein PhnK;TIGR01842	type_I_sec_PrtD: type I secretion system ATPase;TIGR00968	3a0106s01: sulfate ABC transporter, ATP-binding protein;TIGR00954	3a01203: peroxysomal long chain fatty acyl transporter;TIGR01184	ntrCD: nitrate ABC transporter, ATP-binding proteins C and D;TIGR01277	thiQ: thiamine ABC transporter, ATP-binding protein;TIGR01257	rim_protein: rim ABC transporter;TIGR01189	ccmA: heme ABC exporter, ATP-binding protein CcmA;TIGR03265	PhnT2: putative 2-aminoethylphosphonate ABC transporter, ATP-binding protein;TIGR01192	chvA: glucan exporter ATP-binding protein;TIGR01188	drrA: daunorubicin resistance ABC transporter, ATP-binding protein;TIGR00957	MRP_assoc_pro: multi drug resistance-associated protein (MRP);TIGR02211	LolD_lipo_ex: lipoprotein releasing system, ATP-binding protein;TIGR00958	3a01208: antigen peptide transporter 2;TIGR03608	L_ocin_972_ABC: putative bacteriocin export ABC transporter, lactococcin 972 group;TIGR03005	ectoine_ehuA: ectoine/hydroxyectoine ABC transporter, ATP-binding protein EhuA;TIGR01288	nodI: nodulation ABC transporter NodI;TIGR02770	nickel_nikD: nickel import ATP-binding protein NikD;TIGR00630	uvra: excinuclease ABC subunit A;TIGR01187	potA: polyamine ABC transporter, ATP-binding protein;TIGR01271	CFTR_protein: cystic fibrosis transmembrane conductor regulator (CFTR);TIGR02857	CydD: thiol reductant ABC exporter, CydD subunit;TIGR03740	galliderm_ABC: lantibiotic protection ABC transporter, ATP-binding subunit;TIGR02203	MsbA_lipidA: lipid A export permease/ATP-binding protein MsbA;TIGR02769	nickel_nikE: nickel import ATP-binding protein NikE;TIGR00956	3a01205: pleiotropic drug resistance family protein;TIGR00972	3a0107s01c2: phosphate ABC transporter, ATP-binding protein;TIGR01166	cbiO: cobalt ABC transporter, ATP-binding protein;TIGR03719	ABC_ABC_ChvD: ATP-binding cassette protein, ChvD family;TIGR03375	type_I_sec_LssB: type I secretion system ATPase	-	ABC-type sulfate/molybdate transport systems, ATPase component	assembly_01466`K02045	Energy metabolism` Sulfur metabolism;Membrane transport` ABC transporters	GO:0043190`ATP-binding cassette (ABC) transporter complex`cellular_component;GO:0005524`ATP binding`molecular_function;GO:0015419`sulfate transmembrane-transporting ATPase activity`molecular_function;GO:0016887`ATPase activity`molecular_function
assembly_00984	D-2-hydroxyglutarate dehydrogenase, mitochondrial`	FAD_binding_4`FAD binding domain`;FAD-oxidase_C`FAD linked oxidases, C-terminal domain`	WP_076794715.1`FAD-binding oxidoreductase	TIGR01677	pln_FAD_oxido: plant-specific FAD-dependent oxidoreductase;TIGR01679	bact_FAD_ox: FAD-linked oxidoreductase;TIGR00387	glcD: glycolate oxidase, subunit GlcD;TIGR01678	FAD_lactone_ox: sugar 1,4-lactone oxidases	-	FAD/FMN-containing dehydrogenase	-	-	GO:0019516`lactate oxidation`biological_process;GO:0031234`extrinsic component of cytoplasmic side of plasma membrane`cellular_component;GO:0004458`D-lactate dehydrogenase (cytochrome) activity`molecular_function;GO:0071949`FAD binding`molecular_function;GO:0022904`respiratory electron transport chain`biological_process;GO:0005739`mitochondrion`cellular_component;GO:0051990`(R)-2-hydroxyglutarate dehydrogenase activity`molecular_function
assembly_00501	Uncharacterized GST-like protein YibF`	GST_C_2`Glutathione S-transferase, C-terminal domain`;GST_N`Glutathione S-transferase, N-terminal domain`;GST_N_3`Glutathione S-transferase, N-terminal domain`;GST_C_3`Glutathione S-transferase, C-terminal domain`;GST_N_2`Glutathione S-transferase, N-terminal domain`;GST_C`Glutathione S-transferase, C-terminal domain`	WP_076785453.1`glutathione S-transferase	TIGR01262	maiA: maleylacetoacetate isomerase	-	Glutathione S-transferase	assembly_00501`K00799	Xenobiotics biodegradation and metabolism` Metabolism of xenobiotics by cytochrome P450;Metabolism of other amino acids` Glutathione metabolism;Xenobiotics biodegradation and metabolism` Drug metabolism - cytochrome P450;Cancer: overview` Chemical carcinogenesis	GO:0016740`transferase activity`molecular_function
assembly_00654	-	ZapA`Cell division protein ZapA`	WP_104076112.1`cell division protein ZapA	-	-	-	assembly_00654`K09888	-	-
assembly_03166	-	-	WP_076787933.1`hypothetical protein	-	-	-	-	-	-
assembly_02047	Regulatory protein RecX`	RecX`RecX family`	WP_076786137.1`recombination regulator RecX	-	-	SOS response regulatory protein OraA/RecX, interacts with RecA	assembly_02047`K03565	-	GO:0005737`cytoplasm`cellular_component;GO:0006282`regulation of DNA repair`biological_process
assembly_01755	Aconitate hydratase A`	Aconitase`Aconitase family (aconitate hydratase)`;Aconitase_C`Aconitase C-terminal domain`	WP_104077927.1`aconitate hydratase AcnA	TIGR01342	acon_putative: putative aconitate hydratase;TIGR02084	leud: 3-isopropylmalate dehydratase, small subunit;TIGR02087	LEUD_arch: 3-isopropylmalate dehydratase, small subunit;TIGR02333	2met_isocit_dHY: 2-methylisocitrate dehydratase, Fe/S-dependent;TIGR00170	leuC: 3-isopropylmalate dehydratase, large subunit;TIGR00139	h_aconitase: homoaconitase;TIGR01343	hacA_fam: homoaconitate hydratase family protein;TIGR00171	leuD: 3-isopropylmalate dehydratase, small subunit;TIGR02083	LEU2: 3-isopropylmalate dehydratase, large subunit;TIGR01340	aconitase_mito: aconitate hydratase, mitochondrial;TIGR02086	IPMI_arch: 3-isopropylmalate dehydratase, large subunit;TIGR01341	aconitase_1: aconitate hydratase 1	-	Aconitase A	assembly_01755`K01681	Global and overview maps` 2-Oxocarboxylic acid metabolism;Energy metabolism` Carbon fixation pathways in prokaryotes;Global and overview maps` Carbon metabolism;Global and overview maps` Biosynthesis of amino acids;Carbohydrate metabolism` Citrate cycle (TCA cycle);Carbohydrate metabolism` Glyoxylate and dicarboxylate metabolism	GO:0051539`4 iron, 4 sulfur cluster binding`molecular_function;GO:0006099`tricarboxylic acid cycle`biological_process;GO:0003994`aconitate hydratase activity`molecular_function;GO:0006101`citrate metabolic process`biological_process;GO:0047456`2-methylisocitrate dehydratase activity`molecular_function;GO:0046872`metal ion binding`molecular_function;GO:0005829`cytosol`cellular_component;GO:0003730`mRNA 3'-UTR binding`molecular_function;GO:0003729`mRNA binding`molecular_function;GO:0019679`propionate metabolic process, methylcitrate cycle`biological_process
assembly_02094	tRNA-dihydrouridine synthase B`	Dus`Dihydrouridine synthase (Dus)`;His_biosynth`Histidine biosynthesis protein`;NanE`Putative N-acetylmannosamine-6-phosphate epimerase`	WP_104076806.1`tRNA dihydrouridine synthase DusB	TIGR00742	yjbN: tRNA dihydrouridine synthase A;TIGR03997	mycofact_OYE_2: mycofactocin system FadH/OYE family oxidoreductase 2;TIGR01037	pyrD_sub1_fam: dihydroorotate dehydrogenase family protein;TIGR00737	nifR3_yhdG: putative TIM-barrel protein, nifR3 family	-	tRNA-dihydrouridine synthase	assembly_02094`K05540	-	GO:0010181`FMN binding`molecular_function;GO:0000049`tRNA binding`molecular_function;GO:0017150`tRNA dihydrouridine synthase activity`molecular_function;GO:0050660`flavin adenine dinucleotide binding`molecular_function
assembly_02291	Uncharacterized protein PA2026`	SBF_like`SBF-like CPA transporter family (DUF4137)`;SBF`Sodium Bile acid symporter family`	WP_104076616.1`bile acid:sodium symporter	-	-	Predicted Na+-dependent transporter	assembly_02291`K14347	-	GO:0005886`plasma membrane`cellular_component
assembly_00567	Insertion element IS407 uncharacterized 31.7 kDa protein`	HTH_21`HTH-like domain`;rve_2`Integrase core domain`;rve_3`Integrase core domain`;rve`Integrase core domain`	WP_089455657.1`IS3 family transposase	-	-	Transposase InsO and inactivated derivatives	-	-	GO:0003676`nucleic acid binding`molecular_function;GO:0015074`DNA integration`biological_process
assembly_01701	ABC transporter ATP-binding/permease protein YojI`	SMC_N`RecF/RecN/SMC N terminal domain`;AAA_16`AAA ATPase domain`;AAA_29`P-loop containing region of AAA domain`;AAA_23`AAA domain`;AAA_21`AAA domain, putative AbiEii toxin, Type IV TA system`;ABC_tran`ABC transporter`	WP_076786550.1`MULTISPECIES: cyclic peptide export ABC transporter	TIGR01846	type_I_sec_HlyB: type I secretion system ATPase;TIGR00955	3a01204: pigment precursor permease;TIGR02323	CP_lyasePhnK: phosphonate C-P lyase system protein PhnK;TIGR03864	PQQ_ABC_ATP: ABC transporter, ATP-binding subunit, PQQ-dependent alcohol dehydrogenase system;TIGR02142	modC_ABC: molybdate ABC transporter, ATP-binding protein;TIGR03796	NHLM_micro_ABC1: NHLM bacteriocin system ABC transporter, peptidase/ATP-binding protein;TIGR02204	MsbA_rel: ABC transporter, permease/ATP-binding protein;TIGR04406	LPS_export_lptB: LPS export ABC transporter ATP-binding protein;TIGR02315	ABC_phnC: phosphonate ABC transporter, ATP-binding protein;TIGR04520	ECF_ATPase_1: energy-coupling factor transporter ATPase;TIGR01978	sufC: FeS assembly ATPase SufC;TIGR03797	NHLM_micro_ABC2: NHLM bacteriocin system ABC transporter, ATP-binding protein;TIGR03258	PhnT: 2-aminoethylphosphonate ABC transport system, ATP-binding component PhnT;TIGR02633	xylG: D-xylose ABC transporter, ATP-binding protein;TIGR03269	met_CoM_red_A2: methyl coenzyme M reductase system, component A2;TIGR01193	bacteriocin_ABC: ABC-type bacteriocin transporter;TIGR03522	GldA_ABC_ATP: gliding motility-associated ABC transporter ATP-binding subunit GldA;TIGR03410	urea_trans_UrtE: urea ABC transporter, ATP-binding protein UrtE;TIGR01194	cyc_pep_trnsptr: cyclic peptide transporter;TIGR02673	FtsE: cell division ATP-binding protein FtsE;TIGR02982	heterocyst_DevA: ABC exporter ATP-binding subunit, DevA family;TIGR03873	F420-0_ABC_ATP: proposed F420-0 ABC transporter, ATP-binding protein;TIGR02868	CydC: thiol reductant ABC exporter, CydC subunit;TIGR03771	anch_rpt_ABC: anchored repeat-type ABC transporter, ATP-binding subunit;TIGR04521	ECF_ATPase_2: energy-coupling factor transporter ATPase;TIGR02314	ABC_MetN: D-methionine ABC transporter, ATP-binding protein;TIGR02324	CP_lyasePhnL: phosphonate C-P lyase system protein PhnL;TIGR03411	urea_trans_UrtD: urea ABC transporter, ATP-binding protein UrtD;TIGR03415	ABC_choXWV_ATP: choline ABC transporter, ATP-binding protein;TIGR01186	proV: glycine betaine/L-proline transport ATP binding subunit;TIGR03719	ABC_ABC_ChvD: ATP-binding cassette protein, ChvD family;TIGR01166	cbiO: cobalt ABC transporter, ATP-binding protein;TIGR03375	type_I_sec_LssB: type I secretion system ATPase;TIGR00972	3a0107s01c2: phosphate ABC transporter, ATP-binding protein;TIGR02769	nickel_nikE: nickel import ATP-binding protein NikE;TIGR02203	MsbA_lipidA: lipid A export permease/ATP-binding protein MsbA;TIGR03740	galliderm_ABC: lantibiotic protection ABC transporter, ATP-binding subunit;TIGR02857	CydD: thiol reductant ABC exporter, CydD subunit;TIGR00630	uvra: excinuclease ABC subunit A;TIGR02770	nickel_nikD: nickel import ATP-binding protein NikD;TIGR01187	potA: polyamine ABC transporter, ATP-binding protein;TIGR03608	L_ocin_972_ABC: putative bacteriocin export ABC transporter, lactococcin 972 group;TIGR03005	ectoine_ehuA: ectoine/hydroxyectoine ABC transporter, ATP-binding protein EhuA;TIGR01288	nodI: nodulation ABC transporter NodI;TIGR00958	3a01208: antigen peptide transporter 2;TIGR02211	LolD_lipo_ex: lipoprotein releasing system, ATP-binding protein;TIGR03265	PhnT2: putative 2-aminoethylphosphonate ABC transporter, ATP-binding protein;TIGR01192	chvA: glucan exporter ATP-binding protein;TIGR01188	drrA: daunorubicin resistance ABC transporter, ATP-binding protein;TIGR00957	MRP_assoc_pro: multi drug resistance-associated protein (MRP);TIGR01189	ccmA: heme ABC exporter, ATP-binding protein CcmA;TIGR01257	rim_protein: rim ABC transporter;TIGR01184	ntrCD: nitrate ABC transporter, ATP-binding proteins C and D;TIGR01277	thiQ: thiamine ABC transporter, ATP-binding protein;TIGR00954	3a01203: peroxysomal long chain fatty acyl transporter;TIGR00968	3a0106s01: sulfate ABC transporter, ATP-binding protein;TIGR01842	type_I_sec_PrtD: type I secretion system ATPase	-	ABC-type siderophore export system, fused ATPase and permease components	assembly_01701`K06159	Membrane transport` ABC transporters	GO:0005524`ATP binding`molecular_function;GO:0046677`response to antibiotic`biological_process;GO:0005886`plasma membrane`cellular_component;GO:0042626`ATPase activity, coupled to transmembrane movement of substances`molecular_function;GO:0016887`ATPase activity`molecular_function;GO:0016021`integral component of membrane`cellular_component;GO:0042884`microcin transport`biological_process
assembly_00584	Lipid II flippase MurJ`	Polysacc_synt_C`Polysaccharide biosynthesis C-terminal domain`;MVIN`MviN-like protein`;Polysacc_synt_3`Polysaccharide biosynthesis protein`	WP_076796984.1`murein biosynthesis integral membrane protein MurJ	TIGR02900	spore_V_B: stage V sporulation protein B;TIGR01695	murJ_mviN: murein biosynthesis integral membrane protein MurJ	-	Peptidoglycan biosynthesis protein MviN/MurJ, putative lipid II flippase	assembly_00584`K03980	Glycan biosynthesis and metabolism` Peptidoglycan biosynthesis	GO:0015648`lipid-linked peptidoglycan transporter activity`molecular_function;GO:0071555`cell wall organization`biological_process;GO:0008360`regulation of cell shape`biological_process;GO:0005887`integral component of plasma membrane`cellular_component;GO:0009252`peptidoglycan biosynthetic process`biological_process
assembly_02681	Outer membrane protein W`	OprF`OprF membrane domain`;OmpW`OmpW family`;OMP_b-brl`Outer membrane protein beta-barrel domain`	WP_139337182.1`MULTISPECIES: OmpW family protein	-	-	Outer membrane protein W	assembly_02681`K07275	-	GO:0016021`integral component of membrane`cellular_component;GO:0009279`cell outer membrane`cellular_component
assembly_01605	-	-	WP_139337095.1`hypothetical protein	-	-	-	-	-	-
assembly_03109	Putative nuclease YhcG`	DUF1016`Protein of unknown function (DUF1016)`	WP_090552175.1`DUF1016 domain-containing protein	-	-	Predicted nuclease of restriction endonuclease-like (RecB) superfamily,  DUF1016 family	-	-	GO:0003677`DNA binding`molecular_function;GO:0004518`nuclease activity`molecular_function
assembly_02060	-	F-box`F-box domain`	WP_104076778.1`hypothetical protein	-	-	-	-	-	-
assembly_02083	1-acyl-sn-glycerol-3-phosphate acyltransferase`	Acyltransferase`Acyltransferase`	WP_104076798.1`1-acyl-sn-glycerol-3-phosphate acyltransferase	TIGR00530	AGP_acyltrn: 1-acylglycerol-3-phosphate O-acyltransferases	-	1-acyl-sn-glycerol-3-phosphate acyltransferase	assembly_02083`K00655	Lipid metabolism` Glycerophospholipid metabolism;Lipid metabolism` Glycerolipid metabolism	GO:0016024`CDP-diacylglycerol biosynthetic process`biological_process;GO:0005886`plasma membrane`cellular_component;GO:0003841`1-acylglycerol-3-phosphate O-acyltransferase activity`molecular_function
assembly_00413	Outer membrane porin protein BP0840`	Porin_1`Gram-negative porin`;Porin_4`Gram-negative porin`	WP_076785519.1`porin	-	-	-	-	-	GO:0009279`cell outer membrane`cellular_component;GO:0046930`pore complex`cellular_component;GO:0006811`ion transport`biological_process;GO:0015288`porin activity`molecular_function
assembly_01383	Macrolide export ATP-binding/permease protein MacB`	-	WP_089484115.1`ABC transporter ATP-binding protein	TIGR03415	ABC_choXWV_ATP: choline ABC transporter, ATP-binding protein;TIGR01186	proV: glycine betaine/L-proline transport ATP binding subunit;TIGR02673	FtsE: cell division ATP-binding protein FtsE;TIGR02211	LolD_lipo_ex: lipoprotein releasing system, ATP-binding protein	-	ABC-type lipoprotein export system, ATPase component;ABC-type antimicrobial peptide transport system, permease component	assembly_01383`K02003	-	GO:0046677`response to antibiotic`biological_process;GO:0005886`plasma membrane`cellular_component;GO:0016887`ATPase activity`molecular_function;GO:0015562`efflux transmembrane transporter activity`molecular_function;GO:0015893`drug transport`biological_process;GO:0005524`ATP binding`molecular_function;GO:0016021`integral component of membrane`cellular_component
assembly_02589	-	Transposase_20`Transposase IS116/IS110/IS902 family`;DEDD_Tnp_IS110`Transposase`	WP_018417454.1`IS110 family transposase	-	-	-	-	-	-
assembly_02734	Uncharacterized protein y4jA/y4nE/y4sE`	rve`Integrase core domain`;MerR`MerR family regulatory protein`;HTH_31`Helix-turn-helix domain`;HTH_3`Helix-turn-helix`	WP_076794074.1`IS21 family transposase	-	-	-	-	-	GO:0015074`DNA integration`biological_process
assembly_02697	Toxin subunit YenB`	SpvB`Salmonella virulence plasmid 65kDa B protein`;TcdB_toxin_midN`Insecticide toxin TcdB middle/N-terminal region`;TcdB_toxin_midC`Insecticide toxin TcdB middle/C-terminal region`;VCBS`Repeat domain in Vibrio, Colwellia, Bradyrhizobium and Shewanella`	WP_083703680.1`insecticidal toxin complex protein TcaC	TIGR03696	Rhs_assc_core: RHS repeat-associated core domain	-	-	assembly_02697`K11021	-	GO:0009405`pathogenesis`biological_process;GO:0005737`cytoplasm`cellular_component;GO:0005576`extracellular region`cellular_component
assembly_01071	-	-	WP_050461849.1`hypothetical protein	-	-	-	-	-	-
assembly_02137	-	DUF971`Protein of unknown function (DUF971)`	WP_076787662.1`MULTISPECIES: DUF971 domain-containing protein	-	-	-	-	-	-
assembly_01662	Transposase InsD for insertion element IS2-10`	rve_3`Integrase core domain`	WP_085963277.1`IS3 family transposase	-	-	-	assembly_01662`K07497	-	GO:0015074`DNA integration`biological_process;GO:0003677`DNA binding`molecular_function;GO:0032196`transposition`biological_process;GO:0006310`DNA recombination`biological_process
assembly_01732	Acetyl-coenzyme A carboxylase carboxyl transferase subunit beta`	Carboxyl_trans`Carboxyl transferase domain`	WP_076786520.1`MULTISPECIES: acetyl-CoA carboxylase carboxyltransferase subunit beta	TIGR03133	malonate_beta: biotin-independent malonate decarboxylase, beta subunit;TIGR01117	mmdA: methylmalonyl-CoA decarboxylase alpha subunit;TIGR00515	accD: acetyl-CoA carboxylase, carboxyl transferase, beta subunit	-	Acetyl-CoA carboxylase beta subunit	assembly_01732`K01963	Carbohydrate metabolism` Pyruvate metabolism;Energy metabolism` Carbon fixation pathways in prokaryotes;Global and overview maps` Carbon metabolism;Global and overview maps` Fatty acid metabolism;Carbohydrate metabolism` Propanoate metabolism;Metabolism of terpenoids and polyketides` Tetracycline biosynthesis;Lipid metabolism` Fatty acid biosynthesis	GO:0003989`acetyl-CoA carboxylase activity`molecular_function;GO:0006633`fatty acid biosynthetic process`biological_process;GO:0009317`acetyl-CoA carboxylase complex`cellular_component;GO:2001295`malonyl-CoA biosynthetic process`biological_process;GO:0008270`zinc ion binding`molecular_function;GO:0005524`ATP binding`molecular_function;GO:0016743`carboxyl- or carbamoyltransferase activity`molecular_function
assembly_03283	-	PIN_3`PIN domain`;PIN_2`PIN domain`	WP_104077266.1`nucleotide-binding protein	-	-	-	-	-	-
assembly_01581	-	-	WP_076795564.1`hypothetical protein	-	-	-	-	-	-
assembly_00185	Outer membrane usher protein YehB`	Usher`Outer membrane usher protein`;PapC_N`PapC N-terminal domain`;PapC_C`PapC C-terminal domain`	WP_083705997.1`fimbria/pilus outer membrane usher protein	-	-	Outer membrane usher protein FimD/PapC	-	-	GO:0016021`integral component of membrane`cellular_component;GO:0009279`cell outer membrane`cellular_component;GO:0006974`cellular response to DNA damage stimulus`biological_process;GO:0015473`fimbrial usher porin activity`molecular_function;GO:0009297`pilus assembly`biological_process
assembly_01824	Phosphoribosylamine--glycine ligase`	Dala_Dala_lig_C`D-ala D-ala ligase C-terminus`;GARS_N`Phosphoribosylglycinamide synthetase, N domain`;ATPgrasp_Ter`ATP-grasp in the biosynthetic pathway with Ter operon`;CPSase_L_D2`Carbamoyl-phosphate synthase L chain, ATP binding domain`;GARS_A`Phosphoribosylglycinamide synthetase, ATP-grasp (A) domain`;ATP-grasp_2`ATP-grasp domain`;ATP-grasp`ATP-grasp domain`;ATP-grasp_3`ATP-grasp domain`;GARS_C`Phosphoribosylglycinamide synthetase, C domain`	WP_104077868.1`phosphoribosylamine--glycine ligase	TIGR01205	D_ala_D_alaTIGR: D-alanine--D-alanine ligase;TIGR00877	purD: phosphoribosylamine--glycine ligase;TIGR00514	accC: acetyl-CoA carboxylase, biotin carboxylase subunit;TIGR01369	CPSaseII_lrg: carbamoyl-phosphate synthase, large subunit;TIGR02068	cya_phycin_syn: cyanophycin synthetase;TIGR01142	purT: phosphoribosylglycinamide formyltransferase 2	-	Phosphoribosylamine-glycine ligase	assembly_01824`K01945	Nucleotide metabolism` Purine metabolism	GO:0006189`'de novo' IMP biosynthetic process`biological_process;GO:0005524`ATP binding`molecular_function;GO:0009113`purine nucleobase biosynthetic process`biological_process;GO:0046872`metal ion binding`molecular_function;GO:0004637`phosphoribosylamine-glycine ligase activity`molecular_function
assembly_00212	-	HTH_Tnp_ISL3`Helix-turn-helix domain of transposase family ISL3`;HTH_Tnp_1`Transposase`	WP_076793677.1`IS66 family insertion sequence hypothetical protein	-	-	-	-	-	-
assembly_01646	-	PhdYeFM_antitox`Antitoxin Phd_YefM, type II toxin-antitoxin system`	WP_083703687.1`hypothetical protein	-	-	-	assembly_01646`K19159	-	-
assembly_00343	-	-	WP_041752910.1`hypothetical protein	-	-	-	-	-	-
assembly_02155	Recombination-promoting nuclease pSLT051`	Transposase_31`Putative transposase, YhgA-like`	WP_076786059.1`MULTISPECIES: Rpn family recombination-promoting nuclease/putative transposase	TIGR01784	T_den_put_tspse: conserved hypothetical protein	-	-	-	-	GO:0006310`DNA recombination`biological_process;GO:1990238`double-stranded DNA endodeoxyribonuclease activity`molecular_function
assembly_01472	-	DUF2939`Protein of unknown function (DUF2939)`	WP_076786907.1`MULTISPECIES: DUF2939 domain-containing protein	-	-	-	-	-	-
assembly_02206	Heme A synthase`	COX15-CtaA`Cytochrome oxidase assembly protein`	WP_104076557.1`heme A synthase	-	-	Heme A synthase	assembly_02206`K02259	Metabolism of cofactors and vitamins` Porphyrin and chlorophyll metabolism;Energy metabolism` Oxidative phosphorylation;Signal transduction` Two-component system	GO:0006784`heme a biosynthetic process`biological_process;GO:0005886`plasma membrane`cellular_component;GO:0016021`integral component of membrane`cellular_component;GO:0016627`oxidoreductase activity, acting on the CH-CH group of donors`molecular_function
assembly_02193	Uncharacterized protein YbiB`	Glycos_trans_3N`Glycosyl transferase family, helical bundle domain`;Glycos_transf_3`Glycosyl transferase family, a/b domain`	WP_076796386.1`DNA-binding protein YbiB	TIGR01245	trpD: anthranilate phosphoribosyltransferase	-	Anthranilate phosphoribosyltransferase	-	-	GO:0005829`cytosol`cellular_component;GO:0003677`DNA binding`molecular_function;GO:0016757`transferase activity, transferring glycosyl groups`molecular_function;GO:0003723`RNA binding`molecular_function
assembly_00736	Citrate-proton symporter`	MFS_1`Major Facilitator Superfamily`;LacY_symp`LacY proton/sugar symporter`;Sugar_tr`Sugar (and other) transporter`	WP_076785294.1`MFS transporter	TIGR00880	2_A_01_02: multidrug resistance protein;TIGR00886	2A0108: nitrite transporter;TIGR00895	2A0115: MFS transporter, aromatic acid:H+ symporter (AAHS) family;TIGR00891	2A0112: MFS transporter, sialate:H+ symporter (SHS) family;TIGR00883	2A0106: MFS transporter, metabolite:H+ symporter (MHS) family protein;TIGR01299	synapt_SV2: synaptic vesicle protein SV2;TIGR00900	2A0121: H+ Antiporter protein	-	-	-	-	GO:0015293`symporter activity`molecular_function;GO:0016021`integral component of membrane`cellular_component;GO:0005886`plasma membrane`cellular_component;GO:0006101`citrate metabolic process`biological_process
assembly_01024	Chitosanase`	Glyco_hydro_46`Glycosyl hydrolase family 46`;CBM_5_12`Carbohydrate binding domain`	WP_076785105.1`chemotaxis protein	-	-	-	assembly_01024`K01233	Carbohydrate metabolism` Amino sugar and nucleotide sugar metabolism	GO:0005576`extracellular region`cellular_component;GO:0016977`chitosanase activity`molecular_function;GO:0005975`carbohydrate metabolic process`biological_process
assembly_00132	Glycine cleavage system H protein`	Biotin_lipoyl`Biotin-requiring enzyme`;RnfC_N`RnfC Barrel sandwich hybrid domain`;GCV_H`Glycine cleavage H-protein`	WP_104077994.1`glycine cleavage system protein GcvH	TIGR03077	not_gcvH: glycine cleavage protein H-like protein;TIGR00527	gcvH: glycine cleavage system H protein	-	Glycine cleavage system H protein (lipoate-binding)	assembly_00132`K02437	Amino acid metabolism` Glycine, serine and threonine metabolism;Carbohydrate metabolism` Glyoxylate and dicarboxylate metabolism	GO:0019464`glycine decarboxylation via glycine cleavage system`biological_process;GO:0005960`glycine cleavage complex`cellular_component
assembly_02997	-	DDE_Tnp_1_6`Transposase DDE domain`;DDE_Tnp_1`Transposase DDE domain`	WP_104077157.1`IS5 family transposase	-	-	-	assembly_02997`K07481	-	-
assembly_00701	Septum site-determining protein MinD`	CbiA`CobQ/CobB/MinD/ParA nucleotide binding domain`;AAA_24`AAA domain`;ArsA_ATPase`Anion-transporting ATPase`;CBP_BcsQ`Cellulose biosynthesis protein BcsQ`;MipZ`ATPase MipZ`;Fer4_NifH`4Fe-4S iron sulfur cluster binding proteins, NifH/frxC family`;ParA`NUBPL iron-transfer P-loop NTPase`;AAA_31`AAA domain`	WP_104076142.1`septum site-determining protein MinD	TIGR03371	cellulose_yhjQ: cellulose synthase operon protein YhjQ;TIGR01969	minD_arch: cell division ATPase MinD;TIGR01968	minD_bact: septum site-determining protein MinD;TIGR01281	DPOR_bchL: light-independent protochlorophyllide reductase, iron-sulfur ATP-binding protein;TIGR03815	CpaE_hom_Actino: helicase/secretion neighborhood CpaE-like protein;TIGR03018	pepcterm_TyrKin: exopolysaccharide/PEP-CTERM locus tyrosine autokinase;TIGR00345	GET3_arsA_TRC40: transport-energizing ATPase, TRC40/GET3/ArsA family;TIGR03453	partition_RepA: plasmid partitioning protein RepA;TIGR01007	eps_fam: capsular exopolysaccharide family;TIGR01287	nifH: nitrogenase iron protein	-	Septum formation inhibitor-activating ATPase MinD	assembly_00701`K03609	-	GO:0000917`barrier septum assembly`biological_process;GO:0005524`ATP binding`molecular_function;GO:0005886`plasma membrane`cellular_component;GO:0016887`ATPase activity`molecular_function
assembly_00775	Electron transfer flavoprotein subunit beta`	ETF`Electron transfer flavoprotein domain`	WP_076785267.1`MULTISPECIES: electron transfer flavoprotein subunit beta/FixA family protein	TIGR04503	mft_etfB: electron transfer flavoprotein, mycofactocin-associated	-	Electron transfer flavoprotein, alpha and beta subunits	assembly_00775`K03521	-	GO:0009055`electron carrier activity`molecular_function
assembly_01335	Thermostable monoacylglycerol lipase`	Hydrolase_4`Serine aminopeptidase, S33`;BAAT_C`BAAT / Acyl-CoA thioester hydrolase C terminal`;Abhydrolase_1`alpha/beta hydrolase fold`;Peptidase_S9`Prolyl oligopeptidase family`	WP_104077061.1`alpha/beta fold hydrolase	TIGR02427	protocat_pcaD: 3-oxoadipate enol-lactonase	-	-	assembly_01335`K03928	-	GO:0047372`acylglycerol lipase activity`molecular_function
assembly_02132	-	Zn-ribbon_8`Zinc ribbon domain`	WP_076786070.1`MULTISPECIES: FmdB family transcriptional regulator	TIGR02605	CxxC_CxxC_SSSS: putative regulatory protein, FmdB family	-	-	-	-	-
assembly_00848	-	-	-	-	-	-	-	-	-
assembly_02201	Cytochrome bd-I ubiquinol oxidase subunit 2`	Cyt_bd_oxida_II`Cytochrome bd terminal oxidase subunit II`	WP_104076562.1`cytochrome d ubiquinol oxidase subunit II	TIGR00203	cydB: cytochrome d ubiquinol oxidase, subunit II	-	Cytochrome bd-type quinol oxidase, subunit 2	assembly_02201`K00426	Signal transduction` Two-component system;Energy metabolism` Oxidative phosphorylation	GO:0006119`oxidative phosphorylation`biological_process;GO:0016021`integral component of membrane`cellular_component;GO:0046872`metal ion binding`molecular_function;GO:0005886`plasma membrane`cellular_component;GO:0055114`oxidation-reduction process`biological_process
assembly_01045	Uncharacterized protein RP394`	Cupredoxin_1`Cupredoxin-like domain`	WP_104078228.1`cupredoxin domain-containing protein	-	-	-	-	-	GO:0016021`integral component of membrane`cellular_component
assembly_00078	Type II secretion system protein G`	N_methyl_3`Prokaryotic N-terminal methylation site`;N_methyl`Prokaryotic N-terminal methylation motif`;T2SSG`Type II secretion system (T2SS), protein G`;N_methyl_2`Type IV pilin N-term methylation site GFxxxE`	WP_104078296.1`type II secretion system protein GspG	TIGR02532	IV_pilin_GFxxxE: prepilin-type N-terminal cleavage/methylation domain;TIGR01708	typeII_sec_gspH: type II secretion system protein H;TIGR01710	typeII_sec_gspG: type II secretion system protein G	-	Type II secretory pathway, pseudopilin PulG	assembly_00078`K02456	Membrane transport` Bacterial secretion system	GO:0015628`protein secretion by the type II secretion system`biological_process;GO:0015627`type II protein secretion system complex`cellular_component
assembly_01529	Toxin subunit YenB`	VCBS`Repeat domain in Vibrio, Colwellia, Bradyrhizobium and Shewanella`;SpvB`Salmonella virulence plasmid 65kDa B protein`;TcdB_toxin_midN`Insecticide toxin TcdB middle/N-terminal region`;TcdB_toxin_midC`Insecticide toxin TcdB middle/C-terminal region`	WP_076786824.1`toxin	-	-	-	-	-	GO:0005576`extracellular region`cellular_component;GO:0009405`pathogenesis`biological_process;GO:0005737`cytoplasm`cellular_component
assembly_00666	Outer membrane protein assembly factor BamA`	Bac_surface_Ag`Surface antigen`;POTRA`Surface antigen variable number repeat`	WP_076785335.1`outer membrane protein assembly factor	TIGR03303	OM_YaeT: outer membrane protein assembly complex, YaeT protein	-	Outer membrane protein assembly factor BamA	assembly_00666`K07278	-	GO:0016021`integral component of membrane`cellular_component;GO:0043165`Gram-negative-bacterium-type cell outer membrane assembly`biological_process;GO:0009279`cell outer membrane`cellular_component;GO:0051205`protein insertion into membrane`biological_process
assembly_02185	Ferredoxin`	GF_recep_IV`Growth factor receptor domain IV`;Fer4_4`4Fe-4S binding domain`;Fer4_7`4Fe-4S dicluster domain`;Fer4_2`4Fe-4S binding domain`;Fer4_9`4Fe-4S dicluster domain`;Fer4_10`4Fe-4S dicluster domain`;Fer4`4Fe-4S binding domain`;Fer4_16`4Fe-4S double cluster binding domain`	WP_013436365.1`MULTISPECIES: YfhL family 4Fe-4S dicluster ferredoxin	TIGR04105	FeFe_hydrog_B1: [FeFe] hydrogenase, group B1/B3;TIGR01971	NuoI: NADH-quinone oxidoreductase, chain I;TIGR02951	DMSO_dmsB: dimethylsulfoxide reductase, chain B	-	Ferredoxin	-	-	GO:0055114`oxidation-reduction process`biological_process;GO:0051539`4 iron, 4 sulfur cluster binding`molecular_function;GO:0046872`metal ion binding`molecular_function
assembly_03322	-	-	WP_076793806.1`hypothetical protein	-	-	-	-	-	-
assembly_00745	Toxin YhaV`	Toxin_YhaV`Toxin with endonuclease activity, of toxin-antitoxin system`	WP_076787329.1`MULTISPECIES: type II toxin-antitoxin system YhaV family toxin	-	-	-	assembly_00745`K19155	-	GO:0004519`endonuclease activity`molecular_function;GO:0004540`ribonuclease activity`molecular_function
assembly_00708	Heme chaperone HemW`	Radical_SAM`Radical SAM superfamily`;HemN_C`HemN C-terminal domain`	WP_013434411.1`oxygen-independent coproporphyrinogen III oxidase-like protein	TIGR03994	rSAM_HemZ: coproporphyrinogen dehydrogenase HemZ;TIGR04107	rSAM_HutW: putative heme utilization radical SAM enzyme HutW;TIGR04013	B12_SAM_MJ_1487: B12-binding domain/radical SAM domain protein, MJ_1487 family;TIGR00539	hemN_rel: putative oxygen-independent coproporphyrinogen III oxidase;TIGR04419	no_iron_rSAM: HemN-related non-iron pseudo-SAM protein PsgB;TIGR00538	hemN: oxygen-independent coproporphyrinogen III oxidase	-	Coproporphyrinogen III oxidase or related Fe-S oxidoreductase	assembly_00708`K02495	Metabolism of cofactors and vitamins` Porphyrin and chlorophyll metabolism	GO:0051539`4 iron, 4 sulfur cluster binding`molecular_function;GO:0006779`porphyrin-containing compound biosynthetic process`biological_process;GO:0046872`metal ion binding`molecular_function;GO:0005737`cytoplasm`cellular_component;GO:0004109`coproporphyrinogen oxidase activity`molecular_function
assembly_01563	-	F-box-like`F-box-like`	WP_076795540.1`hypothetical protein	-	-	-	-	-	-
assembly_01041	D-beta-hydroxybutyrate dehydrogenase`	adh_short_C2`Enoyl-(Acyl carrier protein) reductase`;adh_short`short chain dehydrogenase`;KR`KR domain`	WP_076785092.1`MULTISPECIES: 3-hydroxybutyrate dehydrogenase	TIGR03971	SDR_subfam_1: SDR family mycofactocin-dependent oxidoreductase;TIGR04504	SDR_subfam_2: SDR family mycofactocin-dependent oxidoreductase;TIGR03206	benzo_BadH: 2-hydroxycyclohexanecarboxyl-CoA dehydrogenase;TIGR02632	RhaD_aldol-ADH: rhamnulose-1-phosphate aldolase/alcohol dehydrogenase;TIGR01289	LPOR: light-dependent protochlorophyllide reductase;TIGR01963	PHB_DH: 3-hydroxybutyrate dehydrogenase;TIGR02685	pter_reduc_Leis: pteridine reductase;TIGR02415	23BDH: acetoin reductases;TIGR01831	fabG_rel: putative 3-oxoacyl-(acyl-carrier-protein) reductase;TIGR01829	AcAcCoA_reduct: acetoacetyl-CoA reductase;TIGR03325	BphB_TodD: cis-2,3-dihydrobiphenyl-2,3-diol dehydrogenase;TIGR01830	3oxo_ACP_reduc: 3-oxoacyl-[acyl-carrier-protein] reductase;TIGR01832	kduD: 2-deoxy-D-gluconate 3-dehydrogenase;TIGR04316	dhbA_paeA: 2,3-dihydro-2,3-dihydroxybenzoate dehydrogenase	-	-	assembly_01041`K00019	Lipid metabolism` Synthesis and degradation of ketone bodies;Carbohydrate metabolism` Butanoate metabolism	GO:0003858`3-hydroxybutyrate dehydrogenase activity`molecular_function
assembly_02406	Head completion/stabilization protein`	Phage_GPL`Phage head completion protein (GPL)`	WP_076785718.1`head completion/stabilization protein	-	-	-	-	-	GO:0019069`viral capsid assembly`biological_process
assembly_01803	CDP-diacylglycerol--serine O-phosphatidyltransferase`	CDP-OH_P_transf`CDP-alcohol phosphatidyltransferase`	WP_104077888.1`CDP-diacylglycerol--serine O-phosphatidyltransferase	TIGR04217	archae_ser_T: archaetidylserine synthase;TIGR00473	pssA: CDP-diacylglycerol-serine O-phosphatidyltransferase	-	Phosphatidylserine synthase	assembly_01803`K17103	Lipid metabolism` Glycerophospholipid metabolism;Amino acid metabolism` Glycine, serine and threonine metabolism	GO:0016021`integral component of membrane`cellular_component;GO:0008654`phospholipid biosynthetic process`biological_process;GO:0005886`plasma membrane`cellular_component;GO:0003882`CDP-diacylglycerol-serine O-phosphatidyltransferase activity`molecular_function
assembly_02419	-	GPW_gp25`Gene 25-like lysozyme`	WP_076785729.1`baseplate assembly protein	-	-	-	assembly_02419`K06903	-	-
assembly_01289	Putative plasmid stability protein y4jJ`	Arc`Arc-like DNA binding domain`	WP_076795065.1`plasmid stabilization protein	-	-	-	-	-	GO:0006355`regulation of transcription, DNA-templated`biological_process
assembly_01221	Fusaric acid resistance protein FusA`	OEP`Outer membrane efflux protein`	WP_076787156.1`efflux transporter outer membrane subunit	TIGR01844	type_I_sec_TolC: type I secretion outer membrane protein, TolC family;TIGR01845	outer_NodT: efflux transporter, outer membrane factor (OMF) lipoprotein, NodT family	-	-	-	-	GO:0005886`plasma membrane`cellular_component;GO:0015562`efflux transmembrane transporter activity`molecular_function;GO:0016021`integral component of membrane`cellular_component
assembly_02511	-	-	WP_028225385.1`sulfurtransferase	-	-	-	-	-	-
assembly_02386	6-carboxy-5,6,7,8-tetrahydropterin synthase`	PTPS`6-pyruvoyl tetrahydropterin synthase`	WP_076785890.1`MULTISPECIES: 6-carboxytetrahydropterin synthase QueD	TIGR00039	6PTHBS: 6-pyruvoyl tetrahydropterin synthase/QueD family protein;TIGR03367	queuosine_QueD: queuosine biosynthesis protein QueD	-	-	assembly_02386`K01737	Metabolism of cofactors and vitamins` Folate biosynthesis	GO:0008616`queuosine biosynthetic process`biological_process;GO:0070497`6-carboxy-5,6,7,8-tetrahydropterin synthase activity`molecular_function;GO:0046872`metal ion binding`molecular_function
assembly_00787	Small ribosomal subunit biogenesis GTPase RsgA`	GTP_EFTU`Elongation factor Tu GTP binding domain`;AAA_16`AAA ATPase domain`;AAA_29`P-loop containing region of AAA domain`;ABC_tran`ABC transporter`;RsgA_N`RsgA N-terminal domain`;DUF258`Protein of unknown function, DUF258`;MMR_HSR1`50S ribosome-binding GTPase`	WP_013434496.1`ribosome small subunit-dependent GTPase A	TIGR00157	TIGR00157: ribosome small subunit-dependent GTPase A	-	Putative ribosome biogenesis GTPase RsgA	assembly_00787`K06949	-	GO:0005737`cytoplasm`cellular_component;GO:0046872`metal ion binding`molecular_function;GO:0042274`ribosomal small subunit biogenesis`biological_process;GO:0019843`rRNA binding`molecular_function;GO:0005525`GTP binding`molecular_function;GO:0003924`GTPase activity`molecular_function
assembly_00704	-	-	WP_104076144.1`hypothetical protein	-	-	-	-	-	-
assembly_01672	-	-	WP_128591509.1`IS630 family transposase	-	-	-	-	-	-
assembly_02221	Glutaredoxin`	GST_N_2`Glutathione S-transferase, N-terminal domain`;GST_N_3`Glutathione S-transferase, N-terminal domain`;Glutaredoxin`Glutaredoxin`;DUF836`Glutaredoxin-like domain (DUF836)`	WP_076786011.1`MULTISPECIES: glutaredoxin 3	TIGR02183	GRXA: glutaredoxin, GrxA family;TIGR00365	TIGR00365: monothiol glutaredoxin, Grx4 family;TIGR02189	GlrX-like_plant: glutaredoxin-like family;TIGR02181	GRX_bact: glutaredoxin 3;TIGR02200	GlrX_actino: glutaredoxin-like protein;TIGR02190	GlrX-dom: glutaredoxin-family domain;TIGR02196	GlrX_YruB: glutaredoxin-like protein, YruB-family;TIGR02180	GRX_euk: glutaredoxin;TIGR02194	GlrX_NrdH: glutaredoxin-like protein NrdH	-	-	assembly_02221`K03676	-	GO:0015035`protein disulfide oxidoreductase activity`molecular_function;GO:0005737`cytoplasm`cellular_component;GO:0045454`cell redox homeostasis`biological_process;GO:0009055`electron carrier activity`molecular_function
assembly_01709	Bacitracin synthase 1`	AMP-binding`AMP-binding enzyme`	WP_013428774.1`non-ribosomal peptide synthetase	TIGR03098	ligase_PEP_1: acyl-CoA ligase (AMP-forming), exosortase A-associated;TIGR01733	AA-adenyl-dom: amino acid adenylation domain;TIGR03205	pimA: dicarboxylate--CoA ligase PimA;TIGR03443	alpha_am_amid: L-aminoadipate-semialdehyde dehydrogenase;TIGR01734	D-ala-DACP-lig: D-alanine--poly(phosphoribitol) ligase, subunit 1	-	-	-	-	GO:0031177`phosphopantetheine binding`molecular_function;GO:0008881`glutamate racemase activity`molecular_function;GO:0017000`antibiotic biosynthetic process`biological_process;GO:0016874`ligase activity`molecular_function
assembly_02478	-	-	-	-	-	-	-	-	-
assembly_02920	-	LPG_synthase_TM`Lysylphosphatidylglycerol synthase TM region`	WP_104077314.1`TIGR00374 family protein	TIGR00374	TIGR00374: TIGR00374 family protein;TIGR03476	HpnL: putative membrane protein	-	-	-	-	-
assembly_02293	-	-	-	-	-	-	-	-	-
assembly_00203	1,2-phenylacetyl-CoA epoxidase, subunit C`	PaaA_PaaC`Phenylacetic acid catabolic protein`	WP_104078047.1`phenylacetate-CoA oxygenase subunit PaaC	TIGR02158	PA_CoA_Oxy3: phenylacetate-CoA oxygenase, PaaI subunit	-	1,2-phenylacetyl-CoA epoxidase, catalytic subunit	assembly_00203`K02611	Amino acid metabolism` Phenylalanine metabolism	GO:0010124`phenylacetate catabolic process`biological_process;GO:0005829`cytosol`cellular_component
assembly_01915	Histidine transport ATP-binding protein HisP`	AAA_29`P-loop containing region of AAA domain`;AAA_16`AAA ATPase domain`;SMC_N`RecF/RecN/SMC N terminal domain`;AAA_15`AAA ATPase domain`;ABC_tran`ABC transporter`;AAA_21`AAA domain, putative AbiEii toxin, Type IV TA system`	WP_076786237.1`MULTISPECIES: ATP-binding cassette domain-containing protein	TIGR01166	cbiO: cobalt ABC transporter, ATP-binding protein;TIGR03719	ABC_ABC_ChvD: ATP-binding cassette protein, ChvD family;TIGR03375	type_I_sec_LssB: type I secretion system ATPase;TIGR00972	3a0107s01c2: phosphate ABC transporter, ATP-binding protein;TIGR00956	3a01205: pleiotropic drug resistance family protein;TIGR02203	MsbA_lipidA: lipid A export permease/ATP-binding protein MsbA;TIGR02769	nickel_nikE: nickel import ATP-binding protein NikE;TIGR03740	galliderm_ABC: lantibiotic protection ABC transporter, ATP-binding subunit;TIGR02857	CydD: thiol reductant ABC exporter, CydD subunit;TIGR01271	CFTR_protein: cystic fibrosis transmembrane conductor regulator (CFTR);TIGR00630	uvra: excinuclease ABC subunit A;TIGR02770	nickel_nikD: nickel import ATP-binding protein NikD;TIGR01187	potA: polyamine ABC transporter, ATP-binding protein;TIGR03005	ectoine_ehuA: ectoine/hydroxyectoine ABC transporter, ATP-binding protein EhuA;TIGR01288	nodI: nodulation ABC transporter NodI;TIGR03608	L_ocin_972_ABC: putative bacteriocin export ABC transporter, lactococcin 972 group;TIGR00958	3a01208: antigen peptide transporter 2;TIGR02211	LolD_lipo_ex: lipoprotein releasing system, ATP-binding protein;TIGR00957	MRP_assoc_pro: multi drug resistance-associated protein (MRP);TIGR03265	PhnT2: putative 2-aminoethylphosphonate ABC transporter, ATP-binding protein;TIGR01188	drrA: daunorubicin resistance ABC transporter, ATP-binding protein;TIGR01192	chvA: glucan exporter ATP-binding protein;TIGR01189	ccmA: heme ABC exporter, ATP-binding protein CcmA;TIGR01257	rim_protein: rim ABC transporter;TIGR01277	thiQ: thiamine ABC transporter, ATP-binding protein;TIGR01184	ntrCD: nitrate ABC transporter, ATP-binding proteins C and D;TIGR00968	3a0106s01: sulfate ABC transporter, ATP-binding protein;TIGR00954	3a01203: peroxysomal long chain fatty acyl transporter;TIGR01842	type_I_sec_PrtD: type I secretion system ATPase;TIGR02323	CP_lyasePhnK: phosphonate C-P lyase system protein PhnK;TIGR01846	type_I_sec_HlyB: type I secretion system ATPase;TIGR00955	3a01204: pigment precursor permease;TIGR04406	LPS_export_lptB: LPS export ABC transporter ATP-binding protein;TIGR02142	modC_ABC: molybdate ABC transporter, ATP-binding protein;TIGR03864	PQQ_ABC_ATP: ABC transporter, ATP-binding subunit, PQQ-dependent alcohol dehydrogenase system;TIGR03796	NHLM_micro_ABC1: NHLM bacteriocin system ABC transporter, peptidase/ATP-binding protein;TIGR02204	MsbA_rel: ABC transporter, permease/ATP-binding protein;TIGR04520	ECF_ATPase_1: energy-coupling factor transporter ATPase;TIGR01978	sufC: FeS assembly ATPase SufC;TIGR03797	NHLM_micro_ABC2: NHLM bacteriocin system ABC transporter, ATP-binding protein;TIGR02315	ABC_phnC: phosphonate ABC transporter, ATP-binding protein;TIGR03269	met_CoM_red_A2: methyl coenzyme M reductase system, component A2;TIGR02633	xylG: D-xylose ABC transporter, ATP-binding protein;TIGR03258	PhnT: 2-aminoethylphosphonate ABC transport system, ATP-binding component PhnT;TIGR01193	bacteriocin_ABC: ABC-type bacteriocin transporter;TIGR03522	GldA_ABC_ATP: gliding motility-associated ABC transporter ATP-binding subunit GldA;TIGR03410	urea_trans_UrtE: urea ABC transporter, ATP-binding protein UrtE;TIGR01194	cyc_pep_trnsptr: cyclic peptide transporter;TIGR02982	heterocyst_DevA: ABC exporter ATP-binding subunit, DevA family;TIGR03873	F420-0_ABC_ATP: proposed F420-0 ABC transporter, ATP-binding protein;TIGR02673	FtsE: cell division ATP-binding protein FtsE;TIGR02868	CydC: thiol reductant ABC exporter, CydC subunit;TIGR04521	ECF_ATPase_2: energy-coupling factor transporter ATPase;TIGR03771	anch_rpt_ABC: anchored repeat-type ABC transporter, ATP-binding subunit;TIGR02314	ABC_MetN: D-methionine ABC transporter, ATP-binding protein;TIGR03411	urea_trans_UrtD: urea ABC transporter, ATP-binding protein UrtD;TIGR02324	CP_lyasePhnL: phosphonate C-P lyase system protein PhnL;TIGR01186	proV: glycine betaine/L-proline transport ATP binding subunit;TIGR03415	ABC_choXWV_ATP: choline ABC transporter, ATP-binding protein	-	ABC-type histidine transport system, ATPase component	assembly_01915`K10017	Membrane transport` ABC transporters	GO:0005524`ATP binding`molecular_function;GO:0015424`amino acid-transporting ATPase activity`molecular_function;GO:0005886`plasma membrane`cellular_component;GO:0016887`ATPase activity`molecular_function
assembly_00961	-	Phage_lysis`Bacteriophage Rz lysis protein`;IncA`IncA protein`	WP_076785146.1`lysozyme	-	-	-	-	-	-
assembly_01313	-	-	WP_104077039.1`hypothetical protein	-	-	-	-	-	-
assembly_00964	-	Phage_holin_3_7`Putative 3TM holin, Phage_holin_3`	WP_104078218.1`hypothetical protein	-	-	-	-	-	-
assembly_00607	Coenzyme A biosynthesis bifunctional protein CoaBC`	DFP`DNA / pantothenate metabolism flavoprotein`;Flavoprotein`Flavoprotein`	WP_104076080.1`bifunctional phosphopantothenoylcysteine decarboxylase/phosphopantothenate--cysteine ligase CoaBC	TIGR02113	coaC_strep: phosphopantothenoylcysteine decarboxylase;TIGR02114	coaB_strep: phosphopantothenate--cysteine ligase;TIGR00521	coaBC_dfp: phosphopantothenoylcysteine decarboxylase / phosphopantothenate--cysteine ligase	-	-	assembly_00607`K13038	Metabolism of cofactors and vitamins` Pantothenate and CoA biosynthesis	GO:0010181`FMN binding`molecular_function;GO:0015941`pantothenate catabolic process`biological_process;GO:0015937`coenzyme A biosynthetic process`biological_process;GO:0004633`phosphopantothenoylcysteine decarboxylase activity`molecular_function;GO:0046872`metal ion binding`molecular_function;GO:0004632`phosphopantothenate--cysteine ligase activity`molecular_function
assembly_02173	HPr kinase/phosphorylase`	Hpr_kinase_N`HPr Serine kinase N terminus`;Hpr_kinase_C`HPr Serine kinase C-terminal domain`	WP_041754506.1`MULTISPECIES: HPr kinase/phosphorylase	TIGR00679	hpr-ser: HPr(Ser) kinase/phosphatase	-	Serine kinase of the HPr protein, regulates carbohydrate metabolism	assembly_02173`K06023	-	GO:0004674`protein serine/threonine kinase activity`molecular_function;GO:0006109`regulation of carbohydrate metabolic process`biological_process;GO:0005524`ATP binding`molecular_function;GO:0004712`protein serine/threonine/tyrosine kinase activity`molecular_function;GO:0000155`phosphorelay sensor kinase activity`molecular_function;GO:0000287`magnesium ion binding`molecular_function
assembly_00079	-	T2SSC`Type II secretion system protein C`	WP_104078295.1`general secretion pathway protein GspC	-	-	-	assembly_00079`K02452	Membrane transport` Bacterial secretion system	-
assembly_01020	RNA polymerase sigma-54 factor`	Sigma54_DBD`Sigma-54, DNA binding domain`;Sigma54_CBD`Sigma-54 factor, core binding domain`;Sigma54_AID`Sigma-54 factor, Activator interacting domain (AID)`	WP_104078186.1`RNA polymerase factor sigma-54	TIGR02395	rpoN_sigma: RNA polymerase sigma-54 factor	-	DNA-directed RNA polymerase specialized sigma subunit, sigma54 homolog	assembly_01020`K03092	Cellular community - prokaryotes` Biofilm formation - Vibrio cholerae;Signal transduction` Two-component system	GO:0016987`sigma factor activity`molecular_function;GO:0006352`DNA-templated transcription, initiation`biological_process;GO:0003677`DNA binding`molecular_function;GO:0003899`DNA-directed RNA polymerase activity`molecular_function;GO:0001216`bacterial-type RNA polymerase transcriptional activator activity, sequence-specific DNA binding`molecular_function
assembly_01893	-	-	-	-	-	-	-	-	-
assembly_01298	-	-	WP_066570413.1`LysR family transcriptional regulator	-	-	-	-	-	-
assembly_00942	RNA polymerase sigma factor RpoD`	Sigma70_ner`Sigma-70, non-essential region`;Sigma70_r1_2`Sigma-70 factor, region 1.2`;Sigma70_r1_1`Sigma-70 factor, region 1.1`;Sigma70_r2`Sigma-70 region 2`;Sigma70_r4`Sigma-70, region 4`;Sigma70_r3`Sigma-70 region 3`	WP_076785150.1`MULTISPECIES: RNA polymerase sigma factor RpoD	TIGR02859	spore_sigH: RNA polymerase sigma-H factor;TIGR02835	spore_sigmaE: RNA polymerase sigma-E factor;TIGR02393	RpoD_Cterm: RNA polymerase sigma factor RpoD;TIGR02392	rpoH_proteo: alternative sigma factor RpoH;TIGR02997	Sig70-cyanoRpoD: RNA polymerase sigma factor, cyanobacterial RpoD-like family;TIGR02479	FliA_WhiG: RNA polymerase sigma factor, FliA/WhiG family;TIGR02980	SigBFG: RNA polymerase sigma-70 factor, sigma-B/F/G subfamily;TIGR02937	sigma70-ECF: RNA polymerase sigma factor, sigma-70 family;TIGR02850	spore_sigG: RNA polymerase sigma-G factor;TIGR02941	Sigma_B: RNA polymerase sigma-B factor;TIGR02846	spore_sigmaK: RNA polymerase sigma-K factor;TIGR02885	spore_sigF: RNA polymerase sigma-F factor;TIGR02394	rpoS_proteo: RNA polymerase sigma factor RpoS	-	DNA-directed RNA polymerase, sigma subunit (sigma70/sigma32)	assembly_00942`K03086	-	GO:0003677`DNA binding`molecular_function;GO:0003700`transcription factor activity, sequence-specific DNA binding`molecular_function;GO:0005737`cytoplasm`cellular_component;GO:0001123`transcription initiation from bacterial-type RNA polymerase promoter`biological_process;GO:0016987`sigma factor activity`molecular_function
assembly_02165	Arabinose 5-phosphate isomerase KdsD`	SIS`SIS domain`;CBS`CBS domain`;SIS_2`SIS domain`	WP_104076586.1`KpsF/GutQ family sugar-phosphate isomerase	TIGR01135	glmS: glutamine-fructose-6-phosphate transaminase (isomerizing);TIGR00393	kpsF: sugar isomerase, KpsF/GutQ family;TIGR00441	gmhA: phosphoheptose isomerase;TIGR00274	TIGR00274: N-acetylmuramic acid 6-phosphate etherase;TIGR03127	RuMP_HxlB: 6-phospho 3-hexuloisomerase	-	CBS domain;D-arabinose 5-phosphate isomerase GutQ	assembly_02165`K06041	Glycan biosynthesis and metabolism` Lipopolysaccharide biosynthesis	GO:0019146`arabinose-5-phosphate isomerase activity`molecular_function;GO:0009103`lipopolysaccharide biosynthetic process`biological_process;GO:0097367`carbohydrate derivative binding`molecular_function;GO:0046872`metal ion binding`molecular_function
assembly_02128	Cardiolipin synthase B`	PLDc_2`PLD-like domain`;Regulator_TrmB`Archaeal transcriptional regulator TrmB`	WP_076796318.1`cardiolipin synthase B	TIGR04265	bac_cardiolipin: cardiolipin synthase	-	Phosphatidylserine/phosphatidylglycerophosphate/cardiolipin synthase or related enzyme	assembly_02128`K06131	Lipid metabolism` Glycerophospholipid metabolism	GO:0005886`plasma membrane`cellular_component;GO:0008808`cardiolipin synthase activity`molecular_function;GO:0032049`cardiolipin biosynthetic process`biological_process
assembly_02835	-	DUF779`Protein of unknown function (DUF779)`	WP_076794387.1`DUF779 domain-containing protein	-	-	-	assembly_02835`K09959	-	-
assembly_02729	-	DDE_Tnp_IS66_C`IS66 C-terminal element`	WP_059714656.1`IS66 family transposase	-	-	-	-	-	-
assembly_01884	Chaperone protein HtpG`	HATPase_c_3`Histidine kinase-, DNA gyrase B-, and HSP90-like ATPase`;HSP90`Hsp90 protein`;HATPase_c`Histidine kinase-, DNA gyrase B-, and HSP90-like ATPase`	WP_104076656.1`molecular chaperone HtpG	-	-	Molecular chaperone, HSP90 family	assembly_01884`K04079	Immune system` Antigen processing and presentation;Cancer: overview` Pathways in cancer;Cancer: specific types` Prostate cancer;Endocrine system` Estrogen signaling pathway;Endocrine system` Progesterone-mediated oocyte maturation;Folding, sorting and degradation` Protein processing in endoplasmic reticulum;Immune system` NOD-like receptor signaling pathway;Environmental adaptation` Plant-pathogen interaction;Signal transduction` PI3K-Akt signaling pathway	GO:0005737`cytoplasm`cellular_component;GO:0051082`unfolded protein binding`molecular_function;GO:0005524`ATP binding`molecular_function;GO:0006457`protein folding`biological_process
assembly_00369	Serine recombinase gin`	HTH_28`Helix-turn-helix domain`;HTH_29`Winged helix-turn helix`;HTH_7`Helix-turn-helix domain of resolvase`;HTH_Tnp_1`Transposase`;HTH_23`Homeodomain-like domain`;Resolvase`Resolvase, N terminal domain`	WP_136333659.1`recombinase family protein	-	-	-	-	-	GO:0000150`recombinase activity`molecular_function;GO:0015074`DNA integration`biological_process;GO:0030430`host cell cytoplasm`cellular_component;GO:0003677`DNA binding`molecular_function;GO:0016874`ligase activity`molecular_function;GO:0016787`hydrolase activity`molecular_function
assembly_00160	Bifunctional protein GlmU`	NTP_transferase`Nucleotidyl transferase`;NTP_transf_3`MobA-like NTP transferase domain`;IspD`2-C-methyl-D-erythritol 4-phosphate cytidylyltransferase`;Hexapep`Bacterial transferase hexapeptide (six repeats)`;Hexapep_2`Hexapeptide repeat of succinyl-transferase`	WP_104078057.1`UDP-N-acetylglucosamine diphosphorylase/glucosamine-1-phosphate N-acetyltransferase	TIGR03308	phn_thr-fam: phosphonate metabolim protein, transferase hexapeptide repeat family;TIGR00453	ispD: 2-C-methyl-D-erythritol 4-phosphate cytidylyltransferase;TIGR03991	alt_bact_glmU: UDP-N-acetylglucosamine diphosphorylase/glucosamine-1-phosphate N-acetyltransferase;TIGR01853	lipid_A_lpxD: UDP-3-O-[3-hydroxymyristoyl] glucosamine N-acyltransferase LpxD;TIGR03992	Arch_glmU: UDP-N-acetylglucosamine diphosphorylase/glucosamine-1-phosphate N-acetyltransferase;TIGR03570	NeuD_NnaD: sugar O-acyltransferase, sialic acid O-acetyltransferase NeuD family;TIGR02091	glgC: glucose-1-phosphate adenylyltransferase;TIGR03310	matur_MocA_YgfJ: molybdenum cofactor cytidylyltransferase;TIGR01852	lipid_A_lpxA: acyl-[acyl-carrier-protein]-UDP-N-acetylglucosamine O-acyltransferase;TIGR02665	molyb_mobA: molybdenum cofactor guanylyltransferase;TIGR01173	glmU: UDP-N-acetylglucosamine diphosphorylase/glucosamine-1-phosphate N-acetyltransferase;TIGR03532	DapD_Ac: 2,3,4,5-tetrahydropyridine-2,6-dicarboxylate N-acetyltransferase;TIGR01208	rmlA_long: glucose-1-phosphate thymidylyltransferase	-	Bifunctional protein GlmU, N-acetylglucosamine-1-phosphate-uridyltransferase/glucosamine-1-phosphate-acetyltransferase	assembly_00160`K04042	Carbohydrate metabolism` Amino sugar and nucleotide sugar metabolism	GO:0071555`cell wall organization`biological_process;GO:0003977`UDP-N-acetylglucosamine diphosphorylase activity`molecular_function;GO:0009245`lipid A biosynthetic process`biological_process;GO:0000902`cell morphogenesis`biological_process;GO:0009252`peptidoglycan biosynthetic process`biological_process;GO:0006048`UDP-N-acetylglucosamine biosynthetic process`biological_process;GO:0009103`lipopolysaccharide biosynthetic process`biological_process;GO:0000287`magnesium ion binding`molecular_function;GO:0008360`regulation of cell shape`biological_process;GO:0005737`cytoplasm`cellular_component;GO:0019134`glucosamine-1-phosphate N-acetyltransferase activity`molecular_function
assembly_00823	3-oxoacyl-[acyl-carrier-protein] synthase 3`	Chal_sti_synt_N`Chalcone and stilbene synthases, N-terminal domain`;Thiolase_N`Thiolase, N-terminal domain`;Cyclase`Putative cyclase`;ACP_syn_III_C`3-Oxoacyl-[acyl-carrier-protein (ACP)] synthase III C terminal`;FAE1_CUT1_RppA`FAE1/Type III polyketide synthase-like protein`;ACP_syn_III`3-Oxoacyl-[acyl-carrier-protein (ACP)] synthase III`	WP_076797399.1`ketoacyl-ACP synthase III	TIGR00747	fabH: 3-oxoacyl-[acyl-carrier-protein] synthase III;TIGR01835	HMG-CoA-S_prok: hydroxymethylglutaryl-CoA synthase;TIGR00748	HMG_CoA_syn_Arc: putative hydroxymethylglutaryl-CoA synthase	-	-	assembly_00823`K00648	Global and overview maps` Fatty acid metabolism;Lipid metabolism` Fatty acid biosynthesis	GO:0004315`3-oxoacyl-[acyl-carrier-protein] synthase activity`molecular_function;GO:0033818`beta-ketoacyl-acyl-carrier-protein synthase III activity`molecular_function;GO:0005737`cytoplasm`cellular_component;GO:0006633`fatty acid biosynthetic process`biological_process
assembly_02135	-	Tim44`Tim44-like domain`;DUF1517`Protein of unknown function (DUF1517)`	WP_083703710.1`hypothetical protein	-	-	-	-	-	-
assembly_01855	Uncharacterized protein y4jA/y4nE/y4sE`	rve`Integrase core domain`	WP_124606848.1`IS21 family transposase	-	-	-	-	-	GO:0015074`DNA integration`biological_process
assembly_00152	Uncharacterized protein YbhP`	Exo_endo_phos`Endonuclease/Exonuclease/phosphatase family`	WP_104078055.1`endonuclease	-	-	Metal-dependent hydrolase, endonuclease/exonuclease/phosphatase family	-	-	-
assembly_02233	Ubiquinone biosynthesis accessory factor UbiK`	BMFP`Membrane fusogenic activity`	WP_104076536.1`accessory factor UbiK family protein	-	-	Uncharacterized conserved protein YqiC, BMFP domain	assembly_02233`K09806	-	GO:0005829`cytosol`cellular_component;GO:0006744`ubiquinone biosynthetic process`biological_process
assembly_02264	Probable transposase for insertion sequence element ISRM3-like`	MULE`MULE transposase domain`;Transposase_mut`Transposase, Mutator family`	WP_043296132.1`IS256 family transposase	-	-	-	-	-	GO:0003677`DNA binding`molecular_function;GO:0004803`transposase activity`molecular_function;GO:0006313`transposition, DNA-mediated`biological_process
assembly_01814	-	-	WP_104077876.1`hypothetical protein	-	-	-	assembly_01814`K02004	-	-
assembly_00596	-	-	WP_104076071.1`hypothetical protein	-	-	-	-	-	-
assembly_02423	-	Caudo_TAP`Caudovirales tail fibre assembly protein, lambda gpK`;Phage_tail_APC`Phage tail assembly chaperone protein`	WP_076796766.1`phage tail protein	-	-	-	-	-	-
assembly_00726	HTH-type transcriptional regulator MetR`	HTH_1`Bacterial regulatory helix-turn-helix protein, lysR family`;LysR_substrate`LysR substrate binding domain`	WP_104076156.1`LysR family transcriptional regulator	TIGR03298	argP: transcriptional regulator, ArgP family;TIGR02424	TF_pcaQ: pca operon transcription factor PcaQ;TIGR02036	dsdC: D-serine deaminase transcriptional activator;TIGR03418	chol_sulf_TF: putative choline sulfate-utilization transcription factor;TIGR03339	phn_lysR: aminoethylphosphonate catabolism associated LysR family transcriptional regulator	-	-	assembly_00726`K03576	-	GO:0003677`DNA binding`molecular_function;GO:0003700`transcription factor activity, sequence-specific DNA binding`molecular_function;GO:0005737`cytoplasm`cellular_component;GO:0009086`methionine biosynthetic process`biological_process
assembly_02737	Putative transposase for insertion sequence element IS402`	DDE_Tnp_1`Transposase DDE domain`;DDE_Tnp_1_2`Transposase DDE domain`	WP_139336938.1`IS5 family transposase	-	-	-	-	-	GO:0006313`transposition, DNA-mediated`biological_process;GO:0004803`transposase activity`molecular_function;GO:0003677`DNA binding`molecular_function
assembly_00089	-	HTH_5`Bacterial regulatory protein, arsR family`;HTH_IclR`IclR helix-turn-helix domain`;MarR_2`MarR family`;HTH_20`Helix-turn-helix domain`;HTH_24`Winged helix-turn-helix DNA-binding`;HTH_Crp_2`Crp-like helix-turn-helix domain`;MarR`MarR family`;Fe_dep_repress`Iron dependent repressor, N-terminal DNA binding domain`;TrmB`Sugar-specific transcriptional regulator TrmB`;HTH_27`Winged helix DNA-binding domain`	WP_104078287.1`winged helix-turn-helix transcriptional regulator	TIGR02337	HpaR: homoprotocatechuate degradation operon regulator, HpaR;TIGR01884	cas_HTH: CRISPR locus-related DNA-binding protein;TIGR01889	Staph_reg_Sar: staphylococcal accessory regulator family	-	-	-	-	-
assembly_02246	-	Dor1`Dor1-like family`;MlaD`MlaD protein`;DUF948`Bacterial protein of unknown function (DUF948)`	WP_076797292.1`MCE family protein	TIGR00996	Mtu_fam_mce: virulence factor Mce family protein;TIGR04430	OM_asym_MlaD: outer membrane lipid asymmetry maintenance protein MlaD	-	-	assembly_02246`K02067	Membrane transport` ABC transporters	-
assembly_02119	Acyl-CoA thioester hydrolase YciA`	4HBT_3`Thioesterase-like superfamily`;4HBT`Thioesterase superfamily`	WP_076786079.1`acyl-CoA thioesterase	-	-	Acyl-CoA hydrolase	assembly_02119`K10806	Lipid metabolism` Biosynthesis of unsaturated fatty acids	GO:0016790`thiolester hydrolase activity`molecular_function
assembly_02318	-	-	WP_104076470.1`exonuclease	-	-	-	-	-	-
assembly_01239	Oxygen-independent coproporphyrinogen III oxidase`	HemN_C`HemN C-terminal domain`	WP_076784953.1`hypothetical protein	TIGR00538	hemN: oxygen-independent coproporphyrinogen III oxidase	-	-	assembly_01239`K02495	Metabolism of cofactors and vitamins` Porphyrin and chlorophyll metabolism	GO:0051989`coproporphyrinogen dehydrogenase activity`molecular_function;GO:0004109`coproporphyrinogen oxidase activity`molecular_function;GO:0006779`porphyrin-containing compound biosynthetic process`biological_process;GO:0046872`metal ion binding`molecular_function;GO:0005737`cytoplasm`cellular_component;GO:0015995`chlorophyll biosynthetic process`biological_process;GO:0051539`4 iron, 4 sulfur cluster binding`molecular_function;GO:0006782`protoporphyrinogen IX biosynthetic process`biological_process
assembly_00460	Ribonucleoside-diphosphate reductase subunit beta`	Ribonuc_red_sm`Ribonucleotide reductase, small chain`	WP_104077710.1`ribonucleotide-diphosphate reductase subunit beta	TIGR04171	RNR_1b_NrdF: ribonucleoside-diphosphate reductase, class 1b, beta subunit	-	Ribonucleotide reductase beta subunit, ferritin-like domain	assembly_00460`K00526	Nucleotide metabolism` Pyrimidine metabolism;Nucleotide metabolism` Purine metabolism	GO:0046872`metal ion binding`molecular_function;GO:0009263`deoxyribonucleotide biosynthetic process`biological_process;GO:0006260`DNA replication`biological_process;GO:0004748`ribonucleoside-diphosphate reductase activity, thioredoxin disulfide as acceptor`molecular_function
assembly_02306	-	HTH_37`Helix-turn-helix domain`;Sigma70_r4`Sigma-70, region 4`;HTH_19`Helix-turn-helix domain`;HTH_31`Helix-turn-helix domain`;HTH_3`Helix-turn-helix`	WP_124600661.1`helix-turn-helix transcriptional regulator	TIGR03070	couple_hipB: transcriptional regulator, y4mF family	-	-	-	-	-
assembly_00649	HTH-type transcriptional regulator IlvR`	HTH_1`Bacterial regulatory helix-turn-helix protein, lysR family`;LysR_substrate`LysR substrate binding domain`	WP_013434354.1`LysR family transcriptional regulator	TIGR03298	argP: transcriptional regulator, ArgP family;TIGR02036	dsdC: D-serine deaminase transcriptional activator;TIGR02424	TF_pcaQ: pca operon transcription factor PcaQ;TIGR03339	phn_lysR: aminoethylphosphonate catabolism associated LysR family transcriptional regulator;TIGR03418	chol_sulf_TF: putative choline sulfate-utilization transcription factor	-	-	-	-	GO:0003677`DNA binding`molecular_function;GO:0003700`transcription factor activity, sequence-specific DNA binding`molecular_function;GO:0009082`branched-chain amino acid biosynthetic process`biological_process
assembly_03187	-	-	WP_139337191.1`hypothetical protein	-	-	-	-	-	-
assembly_02585	-	Hydantoinase_B`Hydantoinase B/oxoprolinase`	WP_076794220.1`hydantoinase B/oxoprolinase family protein	-	-	-	assembly_02585`K01474	Amino acid metabolism` Arginine and proline metabolism	-
assembly_01421	-	-	WP_104077494.1`hypothetical protein	-	-	-	-	-	-
assembly_03174	2-methylcitrate synthase`	Citrate_synt`Citrate synthase, C-terminal domain`	WP_076787954.1`2-methylcitrate synthase	TIGR01793	cit_synth_euk: citrate (Si)-synthase, eukaryotic;TIGR01800	cit_synth_II: 2-methylcitrate synthase/citrate synthase II;TIGR01798	cit_synth_I: citrate (Si)-synthase	-	Citrate synthase	assembly_03174`K01659	Carbohydrate metabolism` Propanoate metabolism	GO:0019679`propionate metabolic process, methylcitrate cycle`biological_process;GO:0036440`citrate synthase activity`molecular_function;GO:0050440`2-methylcitrate synthase activity`molecular_function;GO:0006099`tricarboxylic acid cycle`biological_process;GO:0005737`cytoplasm`cellular_component
assembly_02399	-	-	WP_059575178.1`MULTISPECIES: type II toxin-antitoxin system HicB family antitoxin	-	-	-	-	-	-
assembly_00766	D-beta-D-heptose 7-phosphate kinase`	Phos_pyr_kin`Phosphomethylpyrimidine kinase`;PfkB`pfkB family carbohydrate kinase`	WP_104076337.1`D-glycero-beta-D-manno-heptose-7-phosphate kinase	TIGR03168	1-PFK: hexose kinase, 1-phosphofructokinase family;TIGR04382	myo_inos_iolC_N: 5-dehydro-2-deoxygluconokinase;TIGR02198	rfaE_dom_I: bifunctional protein RfaE, domain I;TIGR03828	pfkB: 1-phosphofructokinase;TIGR02152	D_ribokin_bact: ribokinase	-	ADP-heptose synthase, bifunctional sugar kinase/adenylyltransferase	-	-	GO:0016773`phosphotransferase activity, alcohol group as acceptor`molecular_function;GO:0009244`lipopolysaccharide core region biosynthetic process`biological_process;GO:0097171`ADP-L-glycero-beta-D-manno-heptose biosynthetic process`biological_process;GO:0016301`kinase activity`molecular_function;GO:0016779`nucleotidyltransferase activity`molecular_function;GO:0005524`ATP binding`molecular_function
assembly_00418	Probable peptidoglycan D,D-transpeptidase PenA`	PBP_dimer`Penicillin-binding Protein dimerisation domain`;Transpeptidase`Penicillin binding protein transpeptidase domain`	WP_076796905.1`penicillin-binding protein 2	TIGR03423	pbp2_mrdA: penicillin-binding protein 2;TIGR02074	PBP_1a_fam: penicillin-binding protein, 1A family;TIGR02073	PBP_1c: penicillin-binding protein 1C;TIGR02214	spoVD_pbp: stage V sporulation protein D	-	Cell division protein FtsI/penicillin-binding protein 2	assembly_00418`K03587	Glycan biosynthesis and metabolism` Peptidoglycan biosynthesis;Drug resistance: antimicrobial` beta-Lactam resistance	GO:0043093`FtsZ-dependent cytokinesis`biological_process;GO:0009252`peptidoglycan biosynthetic process`biological_process;GO:0000917`barrier septum assembly`biological_process;GO:0046677`response to antibiotic`biological_process;GO:0071555`cell wall organization`biological_process;GO:0008658`penicillin binding`molecular_function;GO:0005887`integral component of plasma membrane`cellular_component;GO:0009002`serine-type D-Ala-D-Ala carboxypeptidase activity`molecular_function;GO:0008955`peptidoglycan glycosyltransferase activity`molecular_function;GO:0008360`regulation of cell shape`biological_process
assembly_00758	Prephenate dehydrogenase`	PDH`Prephenate dehydrogenase`;ApbA`Ketopantoate reductase PanE/ApbA`;NAD_binding_2`NAD binding domain of 6-phosphogluconate dehydrogenase`;Sacchrp_dh_NADP`Saccharopine dehydrogenase NADP binding domain`	WP_104076178.1`prephenate dehydrogenase/arogenate dehydrogenase family protein	-	-	Prephenate dehydrogenase	assembly_00758`K04517	Biosynthesis of other secondary metabolites` Novobiocin biosynthesis;Global and overview maps` Biosynthesis of amino acids;Amino acid metabolism` Phenylalanine, tyrosine and tryptophan biosynthesis	GO:0006571`tyrosine biosynthetic process`biological_process;GO:0070403`NAD+ binding`molecular_function;GO:0055114`oxidation-reduction process`biological_process;GO:0004665`prephenate dehydrogenase (NADP+) activity`molecular_function;GO:0008977`prephenate dehydrogenase activity`molecular_function
assembly_00820	-	DUF177`Uncharacterized ACR, COG1399`	WP_104076221.1`hypothetical protein	-	-	-	assembly_00820`K07040	-	-
assembly_01410	Type-4 uracil-DNA glycosylase`	DUF4130`Domain of unknown function (DUF4130`;UDG`Uracil DNA glycosylase superfamily`	WP_104077501.1`UdgX family uracil-DNA binding protein	TIGR00758	UDG_fam4: uracil-DNA glycosylase, family 4;TIGR03914	UDG_fam_dom: uracil-DNA glycosylase family domain;TIGR03915	SAM_7_link_chp: probable DNA metabolism protein	-	Uracil-DNA glycosylase	assembly_01410`K02334	-	GO:0004844`uracil DNA N-glycosylase activity`molecular_function;GO:0051539`4 iron, 4 sulfur cluster binding`molecular_function;GO:0006281`DNA repair`biological_process;GO:0046872`metal ion binding`molecular_function
assembly_02988	Uncharacterized transporter YxjC`	-	WP_076788701.1`GntP family permease	-	-	H+/gluconate symporter or related permease	-	-	GO:0005887`integral component of plasma membrane`cellular_component;GO:0015128`gluconate transmembrane transporter activity`molecular_function
assembly_03096	-	-	WP_121274817.1`DMT family transporter	-	-	-	-	-	-
assembly_00884	ATP-dependent zinc metalloprotease FtsH`	AAA_16`AAA ATPase domain`;IstB_IS21`IstB-like ATP binding protein`;AAA`ATPase family associated with various cellular activities (AAA)`;Peptidase_M41`Peptidase family M41`;AAA_19`Part of AAA domain`;RuvB_N`Holliday junction DNA helicase ruvB N-terminus`;AAA_33`AAA domain`;FtsH_ext`FtsH Extracellular`;AAA_5`AAA domain (dynein-related subfamily)`;AAA_18`AAA domain`;TIP49`TIP49 C-terminus`;AAA_22`AAA domain`;AAA_2`AAA domain (Cdc48 subfamily)`	WP_076785189.1`MULTISPECIES: ATP-dependent metallopeptidase FtsH/Yme1/Tma family protein	TIGR00390	hslU: ATP-dependent protease HslVU, ATPase subunit;TIGR02881	spore_V_K: stage V sporulation protein K;TIGR00763	lon: endopeptidase La;TIGR01242	26Sp45: 26S proteasome subunit P45 family;TIGR01241	FtsH_fam: ATP-dependent metallopeptidase HflB;TIGR03922	T7SS_EccA: type VII secretion AAA-ATPase EccA;TIGR00382	clpX: ATP-dependent Clp protease, ATP-binding subunit ClpX;TIGR01243	CDC48: AAA family ATPase, CDC48 subfamily;TIGR03689	pup_AAA: proteasome ATPase	-	ATP-dependent Zn proteases	assembly_00884`K03798	-	GO:0005524`ATP binding`molecular_function;GO:0008270`zinc ion binding`molecular_function;GO:0030163`protein catabolic process`biological_process;GO:0005886`plasma membrane`cellular_component;GO:0016887`ATPase activity`molecular_function;GO:0016021`integral component of membrane`cellular_component;GO:0004222`metalloendopeptidase activity`molecular_function
assembly_00829	RNA polymerase sigma-H factor`	HTH_23`Homeodomain-like domain`;Sigma70_r4_2`Sigma-70, region 4`;Sigma70_ECF`ECF sigma factor`;HTH_16`Helix-turn-helix domain`;Sigma70_r4`Sigma-70, region 4`;Sigma70_r2`Sigma-70 region 2`	WP_041753171.1`MULTISPECIES: RNA polymerase sigma factor RpoE	TIGR02985	Sig70_bacteroi1: RNA polymerase sigma-70 factor, Bacteroides expansion family 1;TIGR02950	SigM_subfam: RNA polymerase sigma factor, SigM family;TIGR02947	SigH_actino: RNA polymerase sigma-70 factor, TIGR02947 family;TIGR02960	SigX5: RNA polymerase sigma-70 factor, TIGR02960 family;TIGR02943	Sig70_famx1: RNA polymerase sigma-70 factor, TIGR02943 family;TIGR03001	Sig-70_gmx1: RNA polymerase sigma-70 factor, Myxococcales family 1;TIGR02959	SigZ: RNA polymerase sigma factor, SigZ family;TIGR02957	SigX4: RNA polymerase sigma-70 factor, TIGR02957 family;TIGR02989	Sig-70_gvs1: RNA polymerase sigma-70 factor, Rhodopirellula/Verrucomicrobium family;TIGR02937	sigma70-ECF: RNA polymerase sigma factor, sigma-70 family;TIGR02999	Sig-70_X6: RNA polymerase sigma factor, TIGR02999 family;TIGR02952	Sig70_famx2: RNA polymerase sigma-70 factor, TIGR02952 family;TIGR02939	RpoE_Sigma70: RNA polymerase sigma factor RpoE;TIGR02984	Sig-70_plancto1: RNA polymerase sigma-70 factor, Planctomycetaceae-specific subfamily 1;TIGR02954	Sig70_famx3: RNA polymerase sigma-70 factor, TIGR02954 family;TIGR02859	spore_sigH: RNA polymerase sigma-H factor;TIGR02983	SigE-fam_strep: RNA polymerase sigma-70 factor, sigma-E family;TIGR02948	SigW_bacill: RNA polymerase sigma-W factor	-	DNA-directed RNA polymerase specialized sigma subunit, sigma24 family	assembly_00829`K03088	-	GO:0000976`transcription regulatory region sequence-specific DNA binding`molecular_function;GO:0001216`bacterial-type RNA polymerase transcriptional activator activity, sequence-specific DNA binding`molecular_function;GO:0036460`cellular response to cell envelope stress`biological_process;GO:0000345`cytosolic DNA-directed RNA polymerase complex`cellular_component;GO:0006352`DNA-templated transcription, initiation`biological_process;GO:1902884`positive regulation of response to oxidative stress`biological_process;GO:0032993`protein-DNA complex`cellular_component;GO:1900189`positive regulation of cell adhesion involved in single-species biofilm formation`biological_process;GO:0071236`cellular response to antibiotic`biological_process;GO:0042121`alginic acid biosynthetic process`biological_process;GO:0009405`pathogenesis`biological_process;GO:0045893`positive regulation of transcription, DNA-templated`biological_process;GO:1902201`negative regulation of bacterial-type flagellum-dependent cell motility`biological_process;GO:0016987`sigma factor activity`molecular_function;GO:1900233`positive regulation of single-species biofilm formation on inanimate substrate`biological_process;GO:0032885`regulation of polysaccharide biosynthetic process`biological_process;GO:1900036`positive regulation of cellular response to heat`biological_process
assembly_02536	DNA-binding protein HU-alpha`	Bac_DNA_binding`Bacterial DNA-binding protein`	WP_076794184.1`HU family DNA-binding protein	TIGR00988	hip: integration host factor, beta subunit;TIGR00987	himA: integration host factor, alpha subunit	-	-	assembly_02536`K03530	-	GO:0030261`chromosome condensation`biological_process;GO:0003677`DNA binding`molecular_function
assembly_00828	-	-	WP_076785230.1`hypothetical protein	-	-	-	-	-	-
assembly_00156	-	Methyltransf_28`Putative S-adenosyl-L-methionine-dependent methyltransferase`	WP_076796795.1`class I SAM-dependent methyltransferase	-	-	-	-	-	-
assembly_03078	-	-	-	-	-	-	-	-	-
assembly_03329	-	PhdYeFM_antitox`Antitoxin Phd_YefM, type II toxin-antitoxin system`	WP_076785020.1`type II toxin-antitoxin system Phd/YefM family antitoxin	-	-	-	-	-	-
assembly_03198	-	PHD_like`Antitoxin of toxin-antitoxin, RelE / RelB, TA system`;PhdYeFM_antitox`Antitoxin Phd_YefM, type II toxin-antitoxin system`	WP_013436229.1`type II toxin-antitoxin system Phd/YefM family antitoxin	TIGR01552	phd_fam: prevent-host-death family protein	-	-	-	-	-
assembly_03162	Beta-ketothiolase BktB`	Thiolase_C`Thiolase, C-terminal domain`	WP_104077456.1`acetyl-CoA C-acyltransferase family protein	TIGR02445	fadA: acetyl-CoA C-acyltransferase FadA;TIGR02430	pcaF: 3-oxoadipyl-CoA thiolase;TIGR02446	FadI: acetyl-CoA C-acyltransferase FadI;TIGR01930	AcCoA-C-Actrans: acetyl-CoA C-acyltransferase	-	Acetyl-CoA acetyltransferase	assembly_03162`K00626	Lipid metabolism` Synthesis and degradation of ketone bodies;Signal transduction` Two-component system;Amino acid metabolism` Lysine degradation;Global and overview maps` Fatty acid metabolism;Global and overview maps` Carbon metabolism;Carbohydrate metabolism` Butanoate metabolism;Energy metabolism` Carbon fixation pathways in prokaryotes;Metabolism of terpenoids and polyketides` Terpenoid backbone biosynthesis;Lipid metabolism` Fatty acid degradation;Carbohydrate metabolism` Propanoate metabolism;Carbohydrate metabolism` Glyoxylate and dicarboxylate metabolism;Amino acid metabolism` Valine, leucine and isoleucine degradation;Xenobiotics biodegradation and metabolism` Benzoate degradation;Amino acid metabolism` Tryptophan metabolism;Carbohydrate metabolism` Pyruvate metabolism	GO:0003985`acetyl-CoA C-acetyltransferase activity`molecular_function
assembly_02186	Phosphopantetheine adenylyltransferase`	ATP-sulfurylase`ATP-sulfurylase`;Citrate_ly_lig`Citrate lyase ligase C-terminal domain`;CTP_transf_like`Cytidylyltransferase-like`	WP_041753866.1`MULTISPECIES: pantetheine-phosphate adenylyltransferase	TIGR00125	cyt_tran_rel: cytidyltransferase-like domain;TIGR01510	coaD_prev_kdtB: pantetheine-phosphate adenylyltransferase	-	Phosphopantetheine adenylyltransferase	assembly_02186`K00954	Metabolism of cofactors and vitamins` Pantothenate and CoA biosynthesis	GO:0005737`cytoplasm`cellular_component;GO:0004595`pantetheine-phosphate adenylyltransferase activity`molecular_function;GO:0005524`ATP binding`molecular_function;GO:0015937`coenzyme A biosynthetic process`biological_process
assembly_01187	Molybdopterin molybdenumtransferase`	MoeA_N`MoeA N-terminal region (domain I and II)`;MoeA_C`MoeA C-terminal region (domain IV)`;MoCF_biosynth`Probable molybdopterin binding domain`	WP_076787174.1`molybdopterin molybdotransferase MoeA	TIGR00177	molyb_syn: molybdenum cofactor synthesis domain	-	Molybdopterin biosynthesis enzyme	assembly_01187`K03750	-	GO:0061598`molybdopterin adenylyltransferase activity`molecular_function;GO:0006777`Mo-molybdopterin cofactor biosynthetic process`biological_process;GO:0005829`cytosol`cellular_component;GO:0005737`cytoplasm`cellular_component;GO:0046872`metal ion binding`molecular_function;GO:0032324`molybdopterin cofactor biosynthetic process`biological_process;GO:0018315`molybdenum incorporation into molybdenum-molybdopterin complex`biological_process;GO:0061599`molybdopterin molybdotransferase activity`molecular_function
assembly_01515	-	-	WP_104077182.1`hypothetical protein	-	-	-	-	-	-
assembly_00646	-	DNA_pol3_chi`DNA polymerase III chi subunit, HolC`	WP_104076105.1`DNA polymerase III subunit chi	-	-	-	assembly_00646`K02339	Nucleotide metabolism` Purine metabolism;Replication and repair` DNA replication;Replication and repair` Homologous recombination;Nucleotide metabolism` Pyrimidine metabolism;Replication and repair` Mismatch repair	-
assembly_02967	-	-	-	-	-	-	-	-	-
assembly_02685	5,5'-dehydrodivanillate O-demethylase oxygenase subunit`	Rieske`Rieske [2Fe-2S] domain`	WP_076788058.1`aromatic ring-hydroxylating dioxygenase subunit alpha	TIGR02378	nirD_assim_sml: nitrite reductase [NAD(P)H], small subunit;TIGR03228	anthran_1_2_A: anthranilate 1,2-dioxygenase, large subunit;TIGR03229	benzo_1_2_benA: benzoate 1,2-dioxygenase, large subunit	-	Phenylpropionate dioxygenase or related ring-hydroxylating dioxygenase, large terminal subunit	-	-	GO:0004497`monooxygenase activity`molecular_function;GO:0051537`2 iron, 2 sulfur cluster binding`molecular_function;GO:0005506`iron ion binding`molecular_function
assembly_03138	-	DDE_Tnp_1_3`Transposase DDE domain`;DUF4096`Putative transposase of IS4/5 family (DUF4096)`;DDE_Tnp_1_2`Transposase DDE domain`;DDE_Tnp_1`Transposase DDE domain`	WP_104078379.1`IS5 family transposase	-	-	-	-	-	-
assembly_03052	2-aminomuconate deaminase`	Ribonuc_L-PSP`Endoribonuclease L-PSP`	WP_104077394.1`RidA family protein	TIGR03610	RutC: pyrimidine utilization protein C;TIGR00004	TIGR00004: reactive intermediate/imine deaminase	-	-	assembly_03052`K15067	Amino acid metabolism` Tryptophan metabolism	GO:0050540`2-aminomuconate deaminase activity`molecular_function;GO:0019439`aromatic compound catabolic process`biological_process
assembly_02370	Acetylglutamate kinase`	AA_kinase`Amino acid kinase family`	WP_104076433.1`acetylglutamate kinase	TIGR00761	argB: acetylglutamate kinase;TIGR00746	arcC: carbamate kinase;TIGR01890	N-Ac-Glu-synth: amino-acid N-acetyltransferase;TIGR01027	proB: glutamate 5-kinase	-	Acetylglutamate kinase	assembly_02370`K00930	Global and overview maps` 2-Oxocarboxylic acid metabolism;Amino acid metabolism` Arginine biosynthesis;Global and overview maps` Biosynthesis of amino acids	GO:0042450`arginine biosynthetic process via ornithine`biological_process;GO:0005737`cytoplasm`cellular_component;GO:0003991`acetylglutamate kinase activity`molecular_function;GO:0005524`ATP binding`molecular_function
assembly_02472	Ribonuclease P protein component`	Ribonuclease_P`Ribonuclease P`	WP_076785774.1`MULTISPECIES: ribonuclease P protein component	TIGR00188	rnpA: ribonuclease P protein component	-	RNase P protein component	assembly_02472`K03536	-	GO:0000049`tRNA binding`molecular_function;GO:0004526`ribonuclease P activity`molecular_function;GO:0001682`tRNA 5'-leader removal`biological_process
assembly_02521	-	DUF3597`Domain of unknown function (DUF3597)`	WP_013428421.1`DUF3597 domain-containing protein	-	-	-	-	-	-
assembly_02667	-	-	WP_083703632.1`hypothetical protein	-	-	-	-	-	-
assembly_01314	-	-	WP_083703657.1`MULTISPECIES: TolC family protein	-	-	-	-	-	-
assembly_00476	Orotidine 5'-phosphate decarboxylase`	OMPdecase`Orotidine 5'-phosphate decarboxylase / HUMPS family`	WP_104077714.1`orotidine-5'-phosphate decarboxylase	TIGR02127	pyrF_sub2: orotidine 5'-phosphate decarboxylase;TIGR01740	pyrF: orotidine 5'-phosphate decarboxylase	-	Orotidine-5'-phosphate decarboxylase	assembly_00476`K01591	Nucleotide metabolism` Pyrimidine metabolism	GO:0006207`'de novo' pyrimidine nucleobase biosynthetic process`biological_process;GO:0044205`'de novo' UMP biosynthetic process`biological_process;GO:0004590`orotidine-5'-phosphate decarboxylase activity`molecular_function
assembly_01356	Phosphatidyl-myo-inositol mannosyltransferase`	Glyco_transf_4`Glycosyltransferase Family 4`;Glycos_transf_1`Glycosyl transferases group 1`;Glyco_trans_1_4`Glycosyl transferases group 1`;Glyco_trans_1_2`Glycosyl transferases group 1`;Glyco_trans_4_4`Glycosyl transferase 4-like domain`	WP_076797191.1`glycosyltransferase family 4 protein	TIGR02470	sucr_synth: sucrose synthase;TIGR02472	sucr_P_syn_N: sucrose-phosphate synthase, putative, glycosyltransferase domain;TIGR02095	glgA: glycogen/starch synthase, ADP-glucose type;TIGR03088	stp2: sugar transferase, PEP-CTERM/EpsH1 system associated;TIGR03449	mycothiol_MshA: D-inositol-3-phosphate glycosyltransferase;TIGR03999	thiol_BshA: N-acetyl-alpha-D-glucosaminyl L-malate synthase BshA;TIGR04047	MSMEG_0565_glyc: glycosyltransferase, MSMEG_0565 family;TIGR02149	glgA_Coryne: glycogen synthase, Corynebacterium family	-	Glycosyltransferase involved in cell wall bisynthesis	-	-	GO:0004377`GDP-Man:Man3GlcNAc2-PP-Dol alpha-1,2-mannosyltransferase activity`molecular_function;GO:0009405`pathogenesis`biological_process;GO:0043750`phosphatidylinositol alpha-mannosyltransferase activity`molecular_function;GO:0046488`phosphatidylinositol metabolic process`biological_process;GO:0005886`plasma membrane`cellular_component;GO:0008654`phospholipid biosynthetic process`biological_process;GO:0009247`glycolipid biosynthetic process`biological_process
assembly_01525	Biopolymer transport protein ExbB`	MotA_ExbB`MotA/TolQ/ExbB proton channel family`	WP_104077193.1`MotA/TolQ/ExbB proton channel family protein	TIGR02805	exbB2: tonB-system energizer ExbB;TIGR02796	tolQ: protein TolQ;TIGR02797	exbB: tonB-system energizer ExbB	-	-	assembly_01525`K03561	-	GO:0015031`protein transport`biological_process;GO:0005886`plasma membrane`cellular_component;GO:0016021`integral component of membrane`cellular_component
assembly_00589	UPF0434 protein BURPS1710b_1082`	Trm112p`Trm112p-like protein`;Rad50_zn_hook`Rad50 zinc hook motif`	WP_104076066.1`Trm112 family protein	-	-	-	assembly_00589`K09791	-	-
assembly_00022	-	Phage_T4_gp19`T4-like virus tail tube protein gp19`	WP_083706000.1`phage tail protein	TIGR02241	TIGR02241: conserved hypothetical phage tail region protein	-	-	-	-	-
assembly_00301	-	MlaC`MlaC protein`	WP_104077797.1`ABC transporter substrate-binding protein	TIGR03481	HpnM: hopanoid biosynthesis associated membrane protein HpnM	-	-	assembly_00301`K07323	Membrane transport` ABC transporters	-
assembly_00868	Toxin subunit YenC2`	RHS_repeat`RHS Repeat`	WP_076785204.1`RHS repeat protein	TIGR01643	YD_repeat_2x: YD repeat (two copies);TIGR03696	Rhs_assc_core: RHS repeat-associated core domain	-	-	assembly_00868`K11021	-	GO:0005576`extracellular region`cellular_component;GO:0009405`pathogenesis`biological_process
assembly_02520	Aspartate 1-decarboxylase`	Pyridoxal_deC`Pyridoxal-dependent decarboxylase conserved domain`	WP_076785921.1`putative pyridoxal-dependent aspartate 1-decarboxylase	TIGR03811	tyr_de_CO2_Ent: tyrosine decarboxylase;TIGR03799	NOD_PanD_pyr: putative pyridoxal-dependent aspartate 1-decarboxylase;TIGR03812	tyr_de_CO2_Arch: tyrosine decarboxylase MnfA	-	Glutamate or tyrosine decarboxylase or a related PLP-dependent protein	assembly_02520`K01580	Amino acid metabolism` Alanine, aspartate and glutamate metabolism;Nervous system` GABAergic synapse;Endocrine and metabolic disease` Type I diabetes mellitus;Carbohydrate metabolism` Butanoate metabolism;Metabolism of other amino acids` beta-Alanine metabolism;Metabolism of other amino acids` Taurine and hypotaurine metabolism	GO:0015940`pantothenate biosynthetic process`biological_process;GO:0030170`pyridoxal phosphate binding`molecular_function;GO:0004068`aspartate 1-decarboxylase activity`molecular_function
assembly_01722	HTH-type transcriptional regulator TfdS`	LysR_substrate`LysR substrate binding domain`;HTH_1`Bacterial regulatory helix-turn-helix protein, lysR family`	WP_013435818.1`LysR family transcriptional regulator	TIGR03298	argP: transcriptional regulator, ArgP family;TIGR02424	TF_pcaQ: pca operon transcription factor PcaQ;TIGR02036	dsdC: D-serine deaminase transcriptional activator;TIGR03418	chol_sulf_TF: putative choline sulfate-utilization transcription factor;TIGR03339	phn_lysR: aminoethylphosphonate catabolism associated LysR family transcriptional regulator	-	-	-	-	GO:0003677`DNA binding`molecular_function;GO:0003700`transcription factor activity, sequence-specific DNA binding`molecular_function;GO:0005737`cytoplasm`cellular_component;GO:0019439`aromatic compound catabolic process`biological_process
assembly_02518	Gramicidin S synthase 2`	AMP-binding`AMP-binding enzyme`	WP_076793956.1`non-ribosomal peptide synthetase	TIGR02262	benz_CoA_lig: benzoate-CoA ligase family;TIGR03443	alpha_am_amid: L-aminoadipate-semialdehyde dehydrogenase;TIGR03098	ligase_PEP_1: acyl-CoA ligase (AMP-forming), exosortase A-associated;TIGR03208	cyc_hxne_CoA_lg: cyclohexanecarboxylate-CoA ligase;TIGR03205	pimA: dicarboxylate--CoA ligase PimA;TIGR02316	propion_prpE: propionate--CoA ligase;TIGR02275	DHB_AMP_lig: (2,3-dihydroxybenzoyl)adenylate synthase;TIGR01923	menE: O-succinylbenzoate-CoA ligase;TIGR02188	Ac_CoA_lig_AcsA: acetate--CoA ligase;TIGR01734	D-ala-DACP-lig: D-alanine--poly(phosphoribitol) ligase, subunit 1;TIGR01217	ac_ac_CoA_syn: acetoacetate-CoA ligase;TIGR01733	AA-adenyl-dom: amino acid adenylation domain	-	-	-	-	GO:0017000`antibiotic biosynthetic process`biological_process;GO:0016874`ligase activity`molecular_function;GO:0031177`phosphopantetheine binding`molecular_function;GO:0016788`hydrolase activity, acting on ester bonds`molecular_function
assembly_02323	-	Pyridox_oxidase`Pyridoxamine 5'-phosphate oxidase`;Pyrid_oxidase_2`Pyridoxamine 5'-phosphate oxidase`	WP_076796528.1`pyridoxamine 5'-phosphate oxidase	-	-	-	assembly_02323`K07226	-	-
assembly_01401	Osmolarity sensor protein EnvZ`	HisKA`His Kinase A (phospho-acceptor) domain`;HATPase_c`Histidine kinase-, DNA gyrase B-, and HSP90-like ATPase`;HATPase_c_2`Histidine kinase-like ATPase domain`;HATPase_c_5`GHKL domain`;HAMP`HAMP domain`;RisS_PPD`Periplasmic domain of Sensor histidine kinase RisS`	WP_076787012.1`HAMP domain-containing protein	TIGR02966	phoR_proteo: phosphate regulon sensor kinase PhoR;TIGR02956	TMAO_torS: TMAO reductase sytem sensor TorS;TIGR03785	marine_sort_HK: proteobacterial dedicated sortase system histidine kinase;TIGR01386	cztS_silS_copS: heavy metal sensor kinase;TIGR02938	nifL_nitrog: nitrogen fixation negative regulator NifL;TIGR02916	PEP_his_kin: putative PEP-CTERM system histidine kinase	-	-	assembly_01401`K07638	Signal transduction` Two-component system	GO:0000155`phosphorelay sensor kinase activity`molecular_function;GO:0005524`ATP binding`molecular_function;GO:0047484`regulation of response to osmotic stress`biological_process;GO:0005887`integral component of plasma membrane`cellular_component
assembly_00285	-	OmpW`OmpW family`;OMP_b-brl`Outer membrane protein beta-barrel domain`	WP_104077807.1`OmpW family protein	-	-	-	assembly_00285`K07275	-	-
assembly_02152	-	AMP-binding_C`AMP-binding enzyme C-terminal domain`	WP_104078557.1`AMP-binding protein	TIGR02275	DHB_AMP_lig: (2,3-dihydroxybenzoyl)adenylate synthase;TIGR01923	menE: O-succinylbenzoate-CoA ligase;TIGR03098	ligase_PEP_1: acyl-CoA ligase (AMP-forming), exosortase A-associated;TIGR02262	benz_CoA_lig: benzoate-CoA ligase family;TIGR02188	Ac_CoA_lig_AcsA: acetate--CoA ligase;TIGR01734	D-ala-DACP-lig: D-alanine--poly(phosphoribitol) ligase, subunit 1	-	-	-	-	-
assembly_01849	-	-	WP_076785980.1`hypothetical protein	-	-	-	-	-	-
assembly_00006	-	-	WP_124491892.1`hypothetical protein	-	-	-	-	-	-
assembly_01970	Uncharacterized glycosyltransferase RBE_0706`	Glyco_tranf_2_3`Glycosyltransferase like family 2`;Glyco_transf_7C`N-terminal domain of galactosyltransferase`;Glyco_trans_2_3`Glycosyl transferase family group 2`;Glycos_transf_2`Glycosyl transferase family 2`;Glyco_tranf_2_2`Glycosyltransferase like family 2`	WP_076786196.1`MULTISPECIES: glycosyltransferase family 2 protein	TIGR04283	glyco_like_mftF: transferase 2, rSAM/selenodomain-associated;TIGR04009	wcaE: colanic acid biosynthesis glycosyltransferase WcaE;TIGR03030	CelA: cellulose synthase catalytic subunit (UDP-forming);TIGR04242	nodulat_NodC: chitooligosaccharide synthase NodC;TIGR04017	WcaA: colanic acid biosynthesis glycosyltransferase WcaA;TIGR03965	mycofact_glyco: mycofactocin system glycosyltransferase;TIGR03937	PgaC_IcaA: poly-beta-1,6 N-acetyl-D-glucosamine synthase	-	-	-	-	GO:0016757`transferase activity, transferring glycosyl groups`molecular_function
assembly_00810	Molybdopterin molybdenumtransferase`	MoCF_biosynth`Probable molybdopterin binding domain`;MoeA_C`MoeA C-terminal region (domain IV)`;MoeA_N`MoeA N-terminal region (domain I and II)`	WP_076785245.1`molybdopterin molybdenumtransferase MoeA	TIGR00177	molyb_syn: molybdenum cofactor synthesis domain	-	Molybdopterin biosynthesis enzyme	assembly_00810`K03750	-	GO:0032324`molybdopterin cofactor biosynthetic process`biological_process;GO:0018315`molybdenum incorporation into molybdenum-molybdopterin complex`biological_process;GO:0006777`Mo-molybdopterin cofactor biosynthetic process`biological_process;GO:0046872`metal ion binding`molecular_function;GO:0005829`cytosol`cellular_component;GO:0042802`identical protein binding`molecular_function;GO:0061599`molybdopterin molybdotransferase activity`molecular_function
assembly_02975	Enoyl-CoA-hydratase`	ECH_1`Enoyl-CoA hydratase/isomerase`;ECH_2`Enoyl-CoA hydratase/isomerase`	WP_104077342.1`enoyl-CoA hydratase/isomerase family protein	TIGR01929	menB: naphthoate synthase;TIGR03210	badI: 2-ketocyclohexanecarboxyl-CoA hydrolase;TIGR03222	benzo_boxC: benzoyl-CoA-dihydrodiol lyase;TIGR02440	FadJ: fatty oxidation complex, alpha subunit FadJ;TIGR03189	dienoyl_CoA_hyt: cyclohexa-1,5-dienecarbonyl-CoA hydratase;TIGR02441	fa_ox_alpha_mit: fatty acid oxidation complex, alpha subunit, mitochondrial;TIGR02437	FadB: fatty oxidation complex, alpha subunit FadB;TIGR03200	dearomat_oah: 6-oxocyclohex-1-ene-1-carbonyl-CoA hydrolase;TIGR02280	PaaB1: phenylacetate degradation probable enoyl-CoA hydratase PaaB	-	-	assembly_02975`K13766	Amino acid metabolism` Valine, leucine and isoleucine degradation	GO:0004300`enoyl-CoA hydratase activity`molecular_function;GO:0033072`vancomycin biosynthetic process`biological_process
assembly_03060	-	-	-	-	-	-	-	-	-
assembly_00602	Cold shock-like protein CspA`	OB_RNB`Ribonuclease B OB domain`;CSD`'Cold-shock' DNA-binding domain`	WP_041753073.1`MULTISPECIES: cold shock domain-containing protein CspD	TIGR02381	cspD: cold shock domain protein CspD	-	Cold shock protein, CspA family	assembly_00602`K03704	-	GO:0005737`cytoplasm`cellular_component;GO:0003677`DNA binding`molecular_function
assembly_00361	Probable amino acid-proton symporter YbeC`	AA_permease`Amino acid permease`;AA_permease_2`Amino acid permease`	WP_104077760.1`APC family permease	TIGR00907	2A0304: amino acid permease;TIGR03813	put_Glu_GABA_T: putative glutamate/gamma-aminobutyrate antiporter;TIGR00905	2A0302: transporter, basic amino acid/polyamine antiporter (APA) family;TIGR00911	2A0308: L-type amino acid transporter;TIGR01773	GABAperm: GABA permease;TIGR00908	2A0305: ethanolamine permease;TIGR00913	2A0310: amino acid permease (yeast);TIGR00909	2A0306: amino acid transporter;TIGR00906	2A0303: cationic amino acid transport permease;TIGR04299	antiport_PotE: putrescine-ornithine antiporter;TIGR03810	arg_ornith_anti: arginine-ornithine antiporter;TIGR03428	ureacarb_perm: permease, urea carboxylase system;TIGR04298	his_histam_anti: histidine-histamine antiporter	-	Amino acid transporter	-	-	GO:0006865`amino acid transport`biological_process;GO:0015293`symporter activity`molecular_function;GO:0016021`integral component of membrane`cellular_component;GO:0005886`plasma membrane`cellular_component
assembly_00180	-	DUF4397`Domain of unknown function (DUF4397)`	WP_076785677.1`DUF4397 domain-containing protein	-	-	-	-	-	-
assembly_00197	NADP-dependent malic enzyme`	-	WP_104078041.1`indolepyruvate ferredoxin oxidoreductase family protein	-	-	-	assembly_00197`K04090	-	-
assembly_00527	Phospho-2-dehydro-3-deoxyheptonate aldolase, Phe-sensitive`	DAHP_synth_1`DAHP synthetase I family`	WP_076796955.1`3-deoxy-7-phosphoheptulonate synthase AroG	TIGR00034	aroFGH: 3-deoxy-7-phosphoheptulonate synthase	-	3-deoxy-D-arabino-heptulosonate 7-phosphate (DAHP) synthase	assembly_00527`K01626	Global and overview maps` Biosynthesis of amino acids;Amino acid metabolism` Phenylalanine, tyrosine and tryptophan biosynthesis	GO:0003849`3-deoxy-7-phosphoheptulonate synthase activity`molecular_function;GO:0009423`chorismate biosynthetic process`biological_process;GO:0009073`aromatic amino acid family biosynthetic process`biological_process
assembly_00256	50S ribosomal protein L30`	Ribosomal_L30`Ribosomal protein L30p/L7e`	WP_041753260.1`MULTISPECIES: 50S ribosomal protein L30	TIGR01308	rpmD_bact: ribosomal protein uL30	-	-	assembly_00256`K02907	Translation` Ribosome	GO:0003735`structural constituent of ribosome`molecular_function;GO:0006412`translation`biological_process;GO:0015934`large ribosomal subunit`cellular_component
assembly_02969	Phospholipase D C`	PLDc`Phospholipase D Active site motif`;SNARE_assoc`SNARE associated Golgi protein`;PLDc_2`PLD-like domain`	WP_076794470.1`hypothetical protein	TIGR04265	bac_cardiolipin: cardiolipin synthase	-	Phosphatidylserine/phosphatidylglycerophosphate/cardiolipin synthase or related enzyme	-	-	GO:0016042`lipid catabolic process`biological_process;GO:0006644`phospholipid metabolic process`biological_process;GO:0070290`N-acylphosphatidylethanolamine-specific phospholipase D activity`molecular_function;GO:0048870`cell motility`biological_process;GO:0004630`phospholipase D activity`molecular_function
assembly_01309	-	GerE`Bacterial regulatory proteins, luxR family`;Autoind_bind`Autoinducer binding domain`	WP_104077037.1`LuxR family transcriptional regulator	-	-	-	-	-	-
assembly_03202	Insertion sequence IS1162 putative ATP-binding protein`	IstB_IS21`IstB-like ATP binding protein`;AAA_16`AAA ATPase domain`;IstB_IS21_ATP`IstB-like ATP binding N-terminal`;AAA_25`AAA domain`;AAA_22`AAA domain`	WP_139336973.1`AAA family ATPase	-	-	-	-	-	GO:0005524`ATP binding`molecular_function
assembly_01320	Nitronate monooxygenase`	ThiG`Thiazole biosynthesis protein ThiG`;NanE`Putative N-acetylmannosamine-6-phosphate epimerase`;DUF561`Protein of unknown function (DUF561)`;NMO`Nitronate monooxygenase`;DHO_dh`Dihydroorotate dehydrogenase`;Glu_synthase`Conserved region in glutamate synthase`;IMPDH`IMP dehydrogenase / GMP reductase domain`;His_biosynth`Histidine biosynthesis protein`;FMN_dh`FMN-dependent dehydrogenase`	WP_104077113.1`nitronate monooxygenase	TIGR03151	enACPred_II: putative enoyl-[acyl-carrier-protein] reductase II	-	NAD(P)H-dependent flavin oxidoreductase YrpB, nitropropane dioxygenase family	assembly_01320`K00459	Energy metabolism` Nitrogen metabolism	GO:0018580`nitronate monooxygenase activity`molecular_function;GO:0000166`nucleotide binding`molecular_function;GO:0009636`response to toxic substance`biological_process
assembly_00305	-	BolA`BolA-like protein`	WP_076785593.1`MULTISPECIES: BolA family transcriptional regulator	-	-	-	-	-	-
assembly_01075	tRNA nuclease CdiA-2`	Fil_haemagg_2`Haemagluttinin repeat`	WP_076796975.1`filamentous hemagglutinin N-terminal domain-containing protein	-	-	-	assembly_01075`K15125	Infectious disease: bacterial` Pertussis	GO:0000049`tRNA binding`molecular_function;GO:0016021`integral component of membrane`cellular_component;GO:0030430`host cell cytoplasm`cellular_component;GO:0004549`tRNA-specific ribonuclease activity`molecular_function;GO:0005576`extracellular region`cellular_component;GO:0004521`endoribonuclease activity`molecular_function
assembly_00640	Sulfate adenylyltransferase subunit 1`	GTP_EFTU`Elongation factor Tu GTP binding domain`;GTP_EFTU_D2`Elongation factor Tu domain 2`;MMR_HSR1`50S ribosome-binding GTPase`;GTP_EFTU_D3`Elongation factor Tu C-terminal domain`;Ras`Ras family`;SRPRB`Signal recognition particle receptor beta subunit`	WP_076785358.1`sulfate adenylyltransferase	TIGR00483	EF-1_alpha: translation elongation factor EF-1, subunit alpha;TIGR01393	lepA: elongation factor 4;TIGR00485	EF-Tu: translation elongation factor Tu;TIGR03594	GTPase_EngA: ribosome-associated GTPase EngA;TIGR02034	CysN: sulfate adenylyltransferase, large subunit;TIGR00475	selB: selenocysteine-specific translation elongation factor;TIGR01394	TypA_BipA: GTP-binding protein TypA/BipA;TIGR00484	EF-G: translation elongation factor G;TIGR00231	small_GTP: small GTP-binding protein domain;TIGR00487	IF-2: translation initiation factor IF-2;TIGR03680	eif2g_arch: translation initiation factor 2, gamma subunit	-	Sulfate adenylyltransferase subunit 1, EFTu-like GTPase family	assembly_00640`K00956	Metabolism of other amino acids` Selenocompound metabolism;Biosynthesis of other secondary metabolites` Monobactam biosynthesis;Energy metabolism` Sulfur metabolism;Nucleotide metabolism` Purine metabolism	GO:0005525`GTP binding`molecular_function;GO:0005524`ATP binding`molecular_function;GO:0003924`GTPase activity`molecular_function;GO:0004781`sulfate adenylyltransferase (ATP) activity`molecular_function;GO:0000103`sulfate assimilation`biological_process;GO:0070814`hydrogen sulfide biosynthetic process`biological_process
assembly_01804	Phosphatidylserine decarboxylase proenzyme`	ATP-synt_J`ATP synthase j chain`;PS_Dcarbxylase`Phosphatidylserine decarboxylase`	WP_076795854.1`phosphatidylserine decarboxylase	TIGR00164	PS_decarb_rel: phosphatidylserine decarboxylase homolog	-	Phosphatidylserine decarboxylase	assembly_01804`K01613	Lipid metabolism` Glycerophospholipid metabolism	GO:0004609`phosphatidylserine decarboxylase activity`molecular_function;GO:0006646`phosphatidylethanolamine biosynthetic process`biological_process;GO:0005886`plasma membrane`cellular_component
assembly_01261	30S ribosomal protein S2`	Ribosomal_S2`Ribosomal protein S2`;Peripla_BP_1`Periplasmic binding proteins and sugar binding domain of LacI family`	WP_104077002.1`30S ribosomal protein S2	TIGR01011	rpsB_bact: ribosomal protein uS2;TIGR01012	uS2_euk_arch: ribosomal protein uS2	-	-	assembly_01261`K02967	Translation` Ribosome	GO:0015935`small ribosomal subunit`cellular_component;GO:0003735`structural constituent of ribosome`molecular_function;GO:0006412`translation`biological_process
assembly_00684	-	Acetyltransf_6`Acetyltransferase (GNAT) domain`;FemAB_like`Peptidogalycan biosysnthesis/recognition`	WP_139337137.1`MULTISPECIES: GNAT family N-acetyltransferase	-	-	-	assembly_00684`K09919	-	-
assembly_00849	-	-	-	-	-	-	-	-	-
assembly_02029	-	MAD`Mitotic checkpoint protein`;ABC_tran_CTD`ABC transporter C-terminal domain`;DivIC`Septum formation initiator`;HTH_29`Winged helix-turn helix`;TSC22`TSC-22/dip/bun family`;HTH_23`Homeodomain-like domain`;HTH_Tnp_1`Transposase`;HTH_28`Helix-turn-helix domain`	WP_006480125.1`IS3 family transposase	-	-	-	assembly_02029`K07483	-	-
assembly_02757	-	-	WP_076788113.1`hypothetical protein	-	-	-	-	-	-
assembly_00950	-	-	-	-	-	-	-	-	-
assembly_00663	Pantothenate synthetase`	Pantoate_ligase`Pantoate-beta-alanine ligase`	WP_104076118.1`pantoate--beta-alanine ligase	TIGR00125	cyt_tran_rel: cytidyltransferase-like domain;TIGR00018	panC: pantoate--beta-alanine ligase	-	Panthothenate synthetase	assembly_00663`K01918	Metabolism of cofactors and vitamins` Pantothenate and CoA biosynthesis;Metabolism of other amino acids` beta-Alanine metabolism	GO:0004592`pantoate-beta-alanine ligase activity`molecular_function;GO:0015940`pantothenate biosynthetic process`biological_process;GO:0005737`cytoplasm`cellular_component;GO:0005524`ATP binding`molecular_function
assembly_02236	-	Redoxin`Redoxin`;Thioredoxin`Thioredoxin`;SCO1-SenC`SCO1/SenC`;AhpC-TSA`AhpC/TSA family`;Thioredoxin_2`Thioredoxin-like domain`;Thioredoxin_8`Thioredoxin-like`	WP_104076624.1`TlpA family protein disulfide reductase	TIGR00385	dsbE: periplasmic protein thiol:disulfide oxidoreductases, DsbE subfamily	-	-	-	-	-
assembly_01746	Succinate dehydrogenase iron-sulfur subunit`	Fer2_3`2Fe-2S iron-sulfur cluster binding domain`;Fer4_8`4Fe-4S dicluster domain`;Fer4_18`4Fe-4S dicluster domain`;Fer4_17`4Fe-4S dicluster domain`;Fer4_10`4Fe-4S dicluster domain`;Fer4_9`4Fe-4S dicluster domain`;Fer4_7`4Fe-4S dicluster domain`;Fer4_4`4Fe-4S binding domain`	WP_076786497.1`MULTISPECIES: succinate dehydrogenase iron-sulfur subunit	TIGR00384	dhsB: succinate dehydrogenase and fumarate reductase iron-sulfur protein	-	Succinate dehydrogenase/fumarate reductase, Fe-S protein subunit	assembly_01746`K00240	Global and overview maps` Carbon metabolism;Carbohydrate metabolism` Butanoate metabolism;Energy metabolism` Carbon fixation pathways in prokaryotes;Carbohydrate metabolism` Citrate cycle (TCA cycle);Energy metabolism` Oxidative phosphorylation	GO:0006099`tricarboxylic acid cycle`biological_process;GO:0051539`4 iron, 4 sulfur cluster binding`molecular_function;GO:0051537`2 iron, 2 sulfur cluster binding`molecular_function;GO:0051536`iron-sulfur cluster binding`molecular_function;GO:0009055`electron carrier activity`molecular_function;GO:0051538`3 iron, 4 sulfur cluster binding`molecular_function;GO:0046872`metal ion binding`molecular_function;GO:0005886`plasma membrane`cellular_component;GO:0009060`aerobic respiration`biological_process;GO:0008177`succinate dehydrogenase (ubiquinone) activity`molecular_function
assembly_02898	-	-	WP_076788323.1`hypothetical protein	-	-	-	-	-	-
assembly_00116	ATP synthase gamma chain`	ATP-synt`ATP synthase`	WP_104077984.1`F0F1 ATP synthase subunit gamma	TIGR03323	alt_F1F0_F1_gam: alternate F1F0 ATPase, F1 subunit gamma;TIGR01146	ATPsyn_F1gamma: ATP synthase F1, gamma subunit	-	FoF1-type ATP synthase, gamma subunit	assembly_00116`K02115	Energy metabolism` Oxidative phosphorylation;Energy metabolism` Photosynthesis	GO:0046933`proton-transporting ATP synthase activity, rotational mechanism`molecular_function;GO:0042777`plasma membrane ATP synthesis coupled proton transport`biological_process;GO:0045261`proton-transporting ATP synthase complex, catalytic core F(1)`cellular_component;GO:0005886`plasma membrane`cellular_component;GO:0005524`ATP binding`molecular_function
assembly_02473	50S ribosomal protein L34`	Ribosomal_L34`Ribosomal protein L34`	WP_006998755.1`MULTISPECIES: 50S ribosomal protein L34	TIGR01030	rpmH_bact: ribosomal protein bL34	-	-	assembly_02473`K02914	Translation` Ribosome	GO:0003735`structural constituent of ribosome`molecular_function;GO:0006412`translation`biological_process;GO:0005840`ribosome`cellular_component
assembly_00898	-	DUF72`Protein of unknown function DUF72`	WP_076785177.1`DUF72 domain-containing protein	-	-	-	-	-	-
assembly_01579	-	-	-	-	-	-	-	-	-
assembly_01290	VapC ribonuclease Y4jK`	PIN`PIN domain`	WP_076795068.1`type II toxin-antitoxin system VapC family toxin	-	-	-	assembly_01290`K07062	-	GO:0000287`magnesium ion binding`molecular_function;GO:0004540`ribonuclease activity`molecular_function
assembly_03345	-	Replic_Relax`Replication-relaxation`	WP_013436662.1`hypothetical protein	-	-	-	-	-	-
assembly_01163	Uncharacterized ABC transporter ATP-binding protein YbiT`	Mg_chelatase`Magnesium chelatase, subunit ChlI`;MobB`Molybdopterin guanine dinucleotide synthesis protein B`;AAA_23`AAA domain`;ABC_tran_Xtn`ABC transporter`;AAA_28`AAA domain`;Pox_A32`Poxvirus A32 protein`;SMC_N`RecF/RecN/SMC N terminal domain`;ATP-synt_ab`ATP synthase alpha/beta family, nucleotide-binding domain`;AAA`ATPase family associated with various cellular activities (AAA)`;DUF258`Protein of unknown function, DUF258`;MMR_HSR1`50S ribosome-binding GTPase`;AAA_16`AAA ATPase domain`;Roc`Ras of Complex, Roc, domain of DAPkinase`;DUF87`Domain of unknown function DUF87`;TsaE`Threonylcarbamoyl adenosine biosynthesis protein TsaE`;AAA_22`AAA domain`;AAA_21`AAA domain, putative AbiEii toxin, Type IV TA system`;ABC_tran`ABC transporter`;AAA_29`P-loop containing region of AAA domain`;AAA_33`AAA domain`;AAA_14`AAA domain`;ArgK`ArgK protein`;AAA_18`AAA domain`;NACHT`NACHT domain`;RNA_helicase`RNA helicase`;AAA_24`AAA domain`;AAA_15`AAA ATPase domain`	WP_104076932.1`ABC-F family ATPase	TIGR04520	ECF_ATPase_1: energy-coupling factor transporter ATPase;TIGR01978	sufC: FeS assembly ATPase SufC;TIGR03797	NHLM_micro_ABC2: NHLM bacteriocin system ABC transporter, ATP-binding protein;TIGR02315	ABC_phnC: phosphonate ABC transporter, ATP-binding protein;TIGR04406	LPS_export_lptB: LPS export ABC transporter ATP-binding protein;TIGR03864	PQQ_ABC_ATP: ABC transporter, ATP-binding subunit, PQQ-dependent alcohol dehydrogenase system;TIGR03796	NHLM_micro_ABC1: NHLM bacteriocin system ABC transporter, peptidase/ATP-binding protein;TIGR02142	modC_ABC: molybdate ABC transporter, ATP-binding protein;TIGR02204	MsbA_rel: ABC transporter, permease/ATP-binding protein;TIGR02323	CP_lyasePhnK: phosphonate C-P lyase system protein PhnK;TIGR01846	type_I_sec_HlyB: type I secretion system ATPase;TIGR00955	3a01204: pigment precursor permease;TIGR03410	urea_trans_UrtE: urea ABC transporter, ATP-binding protein UrtE;TIGR03522	GldA_ABC_ATP: gliding motility-associated ABC transporter ATP-binding subunit GldA;TIGR01193	bacteriocin_ABC: ABC-type bacteriocin transporter;TIGR03269	met_CoM_red_A2: methyl coenzyme M reductase system, component A2;TIGR02633	xylG: D-xylose ABC transporter, ATP-binding protein;TIGR03258	PhnT: 2-aminoethylphosphonate ABC transport system, ATP-binding component PhnT;TIGR02868	CydC: thiol reductant ABC exporter, CydC subunit;TIGR03873	F420-0_ABC_ATP: proposed F420-0 ABC transporter, ATP-binding protein;TIGR02982	heterocyst_DevA: ABC exporter ATP-binding subunit, DevA family;TIGR02673	FtsE: cell division ATP-binding protein FtsE;TIGR01194	cyc_pep_trnsptr: cyclic peptide transporter;TIGR01186	proV: glycine betaine/L-proline transport ATP binding subunit;TIGR03415	ABC_choXWV_ATP: choline ABC transporter, ATP-binding protein;TIGR03411	urea_trans_UrtD: urea ABC transporter, ATP-binding protein UrtD;TIGR02324	CP_lyasePhnL: phosphonate C-P lyase system protein PhnL;TIGR02314	ABC_MetN: D-methionine ABC transporter, ATP-binding protein;TIGR03771	anch_rpt_ABC: anchored repeat-type ABC transporter, ATP-binding subunit;TIGR04521	ECF_ATPase_2: energy-coupling factor transporter ATPase;TIGR02203	MsbA_lipidA: lipid A export permease/ATP-binding protein MsbA;TIGR02769	nickel_nikE: nickel import ATP-binding protein NikE;TIGR00972	3a0107s01c2: phosphate ABC transporter, ATP-binding protein;TIGR00956	3a01205: pleiotropic drug resistance family protein;TIGR03719	ABC_ABC_ChvD: ATP-binding cassette protein, ChvD family;TIGR03375	type_I_sec_LssB: type I secretion system ATPase;TIGR01166	cbiO: cobalt ABC transporter, ATP-binding protein;TIGR01271	CFTR_protein: cystic fibrosis transmembrane conductor regulator (CFTR);TIGR01187	potA: polyamine ABC transporter, ATP-binding protein;TIGR02770	nickel_nikD: nickel import ATP-binding protein NikD;TIGR02857	CydD: thiol reductant ABC exporter, CydD subunit;TIGR03740	galliderm_ABC: lantibiotic protection ABC transporter, ATP-binding subunit;TIGR01189	ccmA: heme ABC exporter, ATP-binding protein CcmA;TIGR00957	MRP_assoc_pro: multi drug resistance-associated protein (MRP);TIGR03265	PhnT2: putative 2-aminoethylphosphonate ABC transporter, ATP-binding protein;TIGR01188	drrA: daunorubicin resistance ABC transporter, ATP-binding protein;TIGR01192	chvA: glucan exporter ATP-binding protein;TIGR02211	LolD_lipo_ex: lipoprotein releasing system, ATP-binding protein;TIGR00958	3a01208: antigen peptide transporter 2;TIGR01288	nodI: nodulation ABC transporter NodI;TIGR03005	ectoine_ehuA: ectoine/hydroxyectoine ABC transporter, ATP-binding protein EhuA;TIGR03608	L_ocin_972_ABC: putative bacteriocin export ABC transporter, lactococcin 972 group;TIGR01842	type_I_sec_PrtD: type I secretion system ATPase;TIGR00968	3a0106s01: sulfate ABC transporter, ATP-binding protein;TIGR00954	3a01203: peroxysomal long chain fatty acyl transporter;TIGR01277	thiQ: thiamine ABC transporter, ATP-binding protein;TIGR01184	ntrCD: nitrate ABC transporter, ATP-binding proteins C and D;TIGR01257	rim_protein: rim ABC transporter	-	ATPase components of ABC transporters with duplicated ATPase domains	-	-	GO:0005524`ATP binding`molecular_function;GO:0016887`ATPase activity`molecular_function
assembly_02457	-	ParE_toxin`ParE toxin of type II toxin-antitoxin system, parDE`	WP_033480619.1`MULTISPECIES: type II toxin-antitoxin system RelE/ParE family toxin	-	-	-	-	-	-
assembly_00871	-	-	-	-	-	-	-	-	-
assembly_00353	Glutarate-semialdehyde dehydrogenase`	Aldedh`Aldehyde dehydrogenase family`	WP_076796880.1`NAD-dependent succinate-semialdehyde dehydrogenase	TIGR01722	MMSDH: methylmalonate-semialdehyde dehydrogenase (acylating);TIGR03250	PhnAcAld_DH: putative phosphonoacetaldehyde dehydrogenase;TIGR02278	PaaN-DH: phenylacetic acid degradation protein paaN;TIGR01804	BADH: betaine-aldehyde dehydrogenase;TIGR01238	D1pyr5carbox3: delta-1-pyrroline-5-carboxylate dehydrogenase;TIGR01236	D1pyr5carbox1: 1-pyrroline-5-carboxylate dehydrogenase;TIGR04284	aldehy_Rv0768: aldehyde dehydrogenase, Rv0768 family;TIGR03240	arg_catab_astD: succinylglutamate-semialdehyde dehydrogenase;TIGR03374	ABALDH: 1-pyrroline dehydrogenase;TIGR01237	D1pyr5carbox2: putative delta-1-pyrroline-5-carboxylate dehydrogenase;TIGR02299	HpaE: 5-carboxymethyl-2-hydroxymuconate semialdehyde dehydrogenase;TIGR01780	SSADH: succinate-semialdehyde dehydrogenase;TIGR03216	OH_muco_semi_DH: 2-hydroxymuconic semialdehyde dehydrogenase	-	Acyl-CoA reductase or other NAD-dependent aldehyde dehydrogenase	assembly_00353`K00135	Amino acid metabolism` Lysine degradation;Carbohydrate metabolism` Butanoate metabolism;Amino acid metabolism` Tyrosine metabolism;Amino acid metabolism` Alanine, aspartate and glutamate metabolism	GO:0009013`succinate-semialdehyde dehydrogenase [NAD(P)+] activity`molecular_function;GO:0009450`gamma-aminobutyric acid catabolic process`biological_process;GO:0019477`L-lysine catabolic process`biological_process;GO:0047949`glutarate-semialdehyde dehydrogenase activity`molecular_function
assembly_01698	Protein MbtH`	MbtH`MbtH-like protein`	WP_076786556.1`MULTISPECIES: MbtH family protein	-	-	-	assembly_01698`K05375	Biosynthesis of other secondary metabolites` Monobactam biosynthesis	-
assembly_01872	Endonuclease III`	HhH-GPD`HhH-GPD superfamily base excision DNA repair protein`;HHH`Helix-hairpin-helix motif`	WP_076786292.1`MULTISPECIES: endonuclease III	TIGR01083	nth: endonuclease III;TIGR01084	mutY: A/G-specific adenine glycosylase	-	Endonuclease III	assembly_01872`K10773	Replication and repair` Base excision repair	GO:0051539`4 iron, 4 sulfur cluster binding`molecular_function;GO:0006284`base-excision repair`biological_process;GO:0046872`metal ion binding`molecular_function;GO:0003677`DNA binding`molecular_function;GO:0019104`DNA N-glycosylase activity`molecular_function
assembly_03241	-	DEDD_Tnp_IS110`Transposase`	WP_013435364.1`IS110 family transposase	-	-	-	assembly_03241`K07486	-	-
assembly_02120	-	F-box-like`F-box-like`;F-box`F-box domain`	WP_076786078.1`F-box protein	-	-	-	-	-	-
assembly_01360	-	Ank_5`Ankyrin repeats (many copies)`;Ank_4`Ankyrin repeats (many copies)`;Ank_3`Ankyrin repeat`;Ank_2`Ankyrin repeats (3 copies)`;Ank`Ankyrin repeat`	WP_076784854.1`MULTISPECIES: ankyrin repeat domain-containing protein	TIGR00870	trp: transient-receptor-potential calcium channel protein	-	-	assembly_01360`K06867	-	-
assembly_02531	-	DUF4863`Domain of unknown function (DUF4863)`	WP_076794556.1`DUF4863 family protein	-	-	-	-	-	-
assembly_02829	-	-	WP_104078353.1`hypothetical protein	-	-	-	-	-	-
assembly_02271	-	SPOR`Sporulation related domain`	WP_076785975.1`cell division protein	TIGR02223	ftsN: cell division protein FtsN	-	-	-	-	-
assembly_01983	Bifunctional protein PyrR`	UPRTase`Uracil phosphoribosyltransferase`;PRTase_2`Phosphoribosyl transferase`;Pribosyltran`Phosphoribosyl transferase domain`	WP_104076863.1`bifunctional pyr operon transcriptional regulator/uracil phosphoribosyltransferase PyrR	-	-	Pyrimidine operon attenuation protein/uracil phosphoribosyltransferase	assembly_01983`K02825	Nucleotide metabolism` Pyrimidine metabolism	GO:0004845`uracil phosphoribosyltransferase activity`molecular_function;GO:0006355`regulation of transcription, DNA-templated`biological_process;GO:0009116`nucleoside metabolic process`biological_process
assembly_02978	-	HTH_Tnp_1_2`Helix-turn-helix of insertion element transposase`;Sigma70_r4`Sigma-70, region 4`;TetR_N`Bacterial regulatory proteins, tetR family`;Sigma70_r4_2`Sigma-70, region 4`	WP_083703619.1`TetR/AcrR family transcriptional regulator	TIGR03968	mycofact_TetR: mycofactocin system transcriptional regulator;TIGR03384	betaine_BetI: transcriptional repressor BetI	-	-	-	-	-
assembly_02104	30S ribosomal protein S9`	Ribosomal_S9`Ribosomal protein S9/S16`	WP_076786090.1`MULTISPECIES: 30S ribosomal protein S9	TIGR03627	uS9_arch: ribosomal protein uS9	-	-	assembly_02104`K02996	Translation` Ribosome	GO:0005840`ribosome`cellular_component;GO:0006412`translation`biological_process;GO:0003735`structural constituent of ribosome`molecular_function
assembly_02717	-	-	WP_090686293.1`LysR family transcriptional regulator	TIGR00637	ModE_repress: ModE molybdate transport repressor domain	-	-	assembly_02717`K02019	-	-
assembly_01134	Protein tex`	S1`S1 RNA binding domain`;Tex_N`Tex-like protein N-terminal domain`;HHH_7`Helix-hairpin-helix motif`;Tex_YqgF`Tex protein YqgF-like domain`;YqgF`Holliday-junction resolvase-like of SPT6`;HHH_3`Helix-hairpin-helix motif`	WP_104076918.1`RNA-binding transcriptional accessory protein	TIGR03591	polynuc_phos: polyribonucleotide nucleotidyltransferase;TIGR02063	RNase_R: ribonuclease R;TIGR02696	pppGpp_PNP: guanosine pentaphosphate synthetase I/polyribonucleotide nucleotidyltransferase;TIGR01259	comE: comEA protein;TIGR00426	TIGR00426: competence protein ComEA helix-hairpin-helix repeat region;TIGR00717	rpsA: ribosomal protein bS1	-	Transcriptional accessory protein Tex/SPT6	assembly_01134`K06959	-	GO:0003723`RNA binding`molecular_function;GO:0006139`nucleobase-containing compound metabolic process`biological_process
assembly_03131	Probable sodium/glutamine symporter GlnT`	Na_Ala_symp`Sodium:alanine symporter family`	WP_104077435.1`alanine:cation symporter family protein	TIGR00835	agcS: amino acid carrier protein	-	Na+/alanine symporter	assembly_03131`K03310	-	GO:0005886`plasma membrane`cellular_component;GO:0016021`integral component of membrane`cellular_component;GO:0015655`alanine:sodium symporter activity`molecular_function
assembly_01584	Putative metallo-hydrolase YycJ`	Lactamase_B_2`Beta-lactamase superfamily domain`;Lactamase_B_6`Metallo-beta-lactamase superfamily domain`;Lactamase_B`Metallo-beta-lactamase superfamily`	WP_076786741.1`MULTISPECIES: MBL fold metallo-hydrolase	TIGR02651	RNase_Z: ribonuclease Z;TIGR03675	arCOG00543: arCOG00543 universal archaeal KH-domain/beta-lactamase-domain protein	-	Phosphoribosyl 1,2-cyclic phosphodiesterase	-	-	GO:0016787`hydrolase activity`molecular_function;GO:0046872`metal ion binding`molecular_function
assembly_02731	-	DDE_Tnp_IS66`Transposase IS66 family`;DDE_Tnp_IS66_C`IS66 C-terminal element`	WP_059714656.1`IS66 family transposase	-	-	-	-	-	-
assembly_03034	-	TPR_14`Tetratricopeptide repeat`;TPR_16`Tetratricopeptide repeat`;TPR_19`Tetratricopeptide repeat`;HrpB1_HrpK`Bacterial type III secretion protein (HrpB1_HrpK)`	WP_104077380.1`HrpB1 family type III secretion system apparatus protein	TIGR02561	HrpB1_HrpK: type III secretion protein HrpB1/HrpK	-	-	assembly_03034`K18373	-	-
assembly_03245	-	DUF349`Domain of Unknown Function (DUF349)`;Phage_integrase`Phage integrase family`;Phage_int_SAM_1`Phage integrase, N-terminal SAM-like domain`;Phage_int_SAM_4`Phage integrase, N-terminal SAM-like domain`	WP_076793920.1`tyrosine-type recombinase/integrase	TIGR02225	recomb_XerD: tyrosine recombinase XerD;TIGR02224	recomb_XerC: tyrosine recombinase XerC	-	-	-	-	-
assembly_01435	Probable transposase for insertion sequence element ISRM3-like`	Transposase_mut`Transposase, Mutator family`	WP_013435951.1`IS256 family transposase	-	-	-	-	-	GO:0004803`transposase activity`molecular_function;GO:0006313`transposition, DNA-mediated`biological_process;GO:0003677`DNA binding`molecular_function
assembly_02327	-	NAD_binding_4`Male sterility protein`;adh_short`short chain dehydrogenase`;NmrA`NmrA-like family`;KR`KR domain`;NAD_binding_10`NAD(P)H-binding`;NTP_transf_3`MobA-like NTP transferase domain`;3Beta_HSD`3-beta hydroxysteroid dehydrogenase/isomerase family`;Epimerase`NAD dependent epimerase/dehydratase family`;GDP_Man_Dehyd`GDP-mannose 4,6 dehydratase`	WP_076785938.1`MULTISPECIES: NAD-dependent epimerase/dehydratase family protein	TIGR03466	HpnA: hopanoid-associated sugar epimerase;TIGR01777	yfcH: TIGR01777 family protein	-	-	assembly_02327`K00356	Energy metabolism` Oxidative phosphorylation	-
assembly_00556	Tyrosine recombinase XerD`	Phage_integrase`Phage integrase family`;Phage_int_SAM_1`Phage integrase, N-terminal SAM-like domain`;Phage_int_SAM_4`Phage integrase, N-terminal SAM-like domain`	WP_076785415.1`MULTISPECIES: site-specific tyrosine recombinase XerD	TIGR02249	integrase_gron: integron integrase;TIGR02225	recomb_XerD: tyrosine recombinase XerD;TIGR02224	recomb_XerC: tyrosine recombinase XerC	-	Site-specific recombinase XerD	assembly_00556`K04763	-	GO:0007049`cell cycle`biological_process;GO:0051301`cell division`biological_process;GO:0006313`transposition, DNA-mediated`biological_process;GO:0007059`chromosome segregation`biological_process;GO:0003677`DNA binding`molecular_function;GO:0009037`tyrosine-based site-specific recombinase activity`molecular_function;GO:0005737`cytoplasm`cellular_component
assembly_00228	DNA-directed RNA polymerase subunit beta`	RNA_pol_Rpb2_7`RNA polymerase Rpb2, domain 7`;RNA_pol_Rpb2_45`RNA polymerase beta subunit external 1 domain`;RNA_pol_Rpb2_2`RNA polymerase Rpb2, domain 2`;RNA_pol_Rpb2_6`RNA polymerase Rpb2, domain 6`;RNA_pol_Rpb2_3`RNA polymerase Rpb2, domain 3`;RNA_pol_Rpb2_1`RNA polymerase beta subunit`	WP_104077838.1`DNA-directed RNA polymerase subunit beta	TIGR02013	rpoB: DNA-directed RNA polymerase, beta subunit;TIGR02388	rpoC2_cyan: DNA-directed RNA polymerase, beta'' subunit;TIGR03670	rpoB_arch: DNA-directed RNA polymerase subunit B	-	DNA-directed RNA polymerase, beta subunit/140 kD subunit	assembly_00228`K03043	Nucleotide metabolism` Purine metabolism;Nucleotide metabolism` Pyrimidine metabolism;Transcription` RNA polymerase	GO:0006351`transcription, DNA-templated`biological_process;GO:0003899`DNA-directed RNA polymerase activity`molecular_function;GO:0003677`DNA binding`molecular_function;GO:0032549`ribonucleoside binding`molecular_function
assembly_02753	-	-	WP_083706127.1`hypothetical protein	-	-	-	-	-	-
assembly_00573	-	-	WP_076785210.1`IS5 family transposase	-	-	-	-	-	-
assembly_02687	L-ornithine N(5)-monooxygenase`	Pyr_redox_3`Pyridine nucleotide-disulphide oxidoreductase`;K_oxygenase`L-lysine 6-monooxygenase (NADPH-requiring)`;Pyr_redox_2`Pyridine nucleotide-disulphide oxidoreductase`;NAD_binding_9`FAD-NAD(P)-binding`	WP_104078112.1`l-ornithine 5-monooxygenase	TIGR04439	histamin_N_OH: putative histamine N-monooxygenase;TIGR04018	Bthiol_YpdA: putative bacillithiol system oxidoreductase, YpdA family	-	Lysine/ornithine N-monooxygenase	assembly_02687`K10531	-	GO:0005737`cytoplasm`cellular_component;GO:0002049`pyoverdine biosynthetic process`biological_process;GO:0034338`short-chain carboxylesterase activity`molecular_function;GO:0006879`cellular iron ion homeostasis`biological_process;GO:0004497`monooxygenase activity`molecular_function;GO:0005886`plasma membrane`cellular_component
assembly_01056	Inner membrane ABC transporter permease protein YejB`	BPD_transp_1`Binding-protein-dependent transport system inner membrane component`	WP_104078162.1`ABC transporter permease subunit	TIGR02789	nickel_nikB: nickel ABC transporter, permease subunit NikB	-	ABC-type microcin C transport system, permease component YejB	assembly_01056`K13894	Membrane transport` ABC transporters	GO:0055085`transmembrane transport`biological_process;GO:0016021`integral component of membrane`cellular_component;GO:0005886`plasma membrane`cellular_component
assembly_03051	3-hydroxyanthranilate 3,4-dioxygenase`	3-HAO`3-hydroxyanthranilic acid dioxygenase`;AraC_binding`AraC-like ligand binding domain`;Cupin_2`Cupin domain`	WP_104077393.1`3-hydroxyanthranilate 3,4-dioxygenase	TIGR03037	anthran_nbaC: 3-hydroxyanthranilate 3,4-dioxygenase	-	-	assembly_03051`K00452	Amino acid metabolism` Tryptophan metabolism	GO:0006569`tryptophan catabolic process`biological_process;GO:0034354`'de novo' NAD biosynthetic process from tryptophan`biological_process;GO:0008198`ferrous iron binding`molecular_function;GO:0043420`anthranilate metabolic process`biological_process;GO:0019805`quinolinate biosynthetic process`biological_process;GO:0000334`3-hydroxyanthranilate 3,4-dioxygenase activity`molecular_function
assembly_00367	Peptide chain release factor 1`	RF-1`RF-1 domain`;PCRF`PCRF domain`	WP_076785546.1`MULTISPECIES: peptide chain release factor 1	TIGR03072	release_prfH: putative peptide chain release factor H;TIGR00020	prfB: peptide chain release factor 2;TIGR00019	prfA: peptide chain release factor 1	-	Protein chain release factor A	assembly_00367`K02835	-	GO:0016149`translation release factor activity, codon specific`molecular_function;GO:0005737`cytoplasm`cellular_component
assembly_00768	-	HHH_3`Helix-hairpin-helix motif`;HHH_6`Helix-hairpin-helix motif`;HHH`Helix-hairpin-helix motif`;HHH_5`Helix-hairpin-helix domain`;T2SSK`Type II secretion system (T2SS), protein K`	WP_083703764.1`MULTISPECIES: helix-hairpin-helix domain-containing protein	TIGR00594	polc: DNA polymerase III, alpha subunit;TIGR00426	TIGR00426: competence protein ComEA helix-hairpin-helix repeat region;TIGR01259	comE: comEA protein	-	-	assembly_00768`K02237	-	-
assembly_03347	Sporulation initiation inhibitor protein Soj`	CBP_BcsQ`Cellulose biosynthesis protein BcsQ`;ArsA_ATPase`Anion-transporting ATPase`;CbiA`CobQ/CobB/MinD/ParA nucleotide binding domain`;AAA_31`AAA domain`;VirC1`VirC1 protein`;ParA`NUBPL iron-transfer P-loop NTPase`;Fer4_NifH`4Fe-4S iron sulfur cluster binding proteins, NifH/frxC family`;MipZ`ATPase MipZ`	WP_041755146.1`AAA family ATPase	TIGR03815	CpaE_hom_Actino: helicase/secretion neighborhood CpaE-like protein;TIGR03453	partition_RepA: plasmid partitioning protein RepA;TIGR01007	eps_fam: capsular exopolysaccharide family;TIGR01968	minD_bact: septum site-determining protein MinD;TIGR00345	GET3_arsA_TRC40: transport-energizing ATPase, TRC40/GET3/ArsA family;TIGR01969	minD_arch: cell division ATPase MinD;TIGR03371	cellulose_yhjQ: cellulose synthase operon protein YhjQ	-	Cellulose biosynthesis protein BcsQ	assembly_03347`K03496	-	GO:0030435`sporulation resulting in formation of a cellular spore`biological_process;GO:0042174`negative regulation of sporulation resulting in formation of a cellular spore`biological_process;GO:0005524`ATP binding`molecular_function;GO:0016787`hydrolase activity`molecular_function
assembly_00852	Trehalose-6-phosphate synthase`	Glyco_transf_20`Glycosyltransferase family 20`	WP_104076241.1`alpha,alpha-trehalose-phosphate synthase (UDP-forming)	TIGR02400	trehalose_OtsA: alpha,alpha-trehalose-phosphate synthase (UDP-forming);TIGR02398	gluc_glyc_Psyn: glucosylglycerol-phosphate synthase	-	Trehalose-6-phosphate synthase	assembly_00852`K00697	Carbohydrate metabolism` Starch and sucrose metabolism	GO:0003825`alpha,alpha-trehalose-phosphate synthase (UDP-forming) activity`molecular_function;GO:0005992`trehalose biosynthetic process`biological_process
assembly_01083	-	-	WP_076786901.1`IS5 family transposase	-	-	-	assembly_01083`K07481	-	-
assembly_02493	Arylamine N-acetyltransferase`	Acetyltransf_2`N-acetyltransferase`	WP_076788585.1`MULTISPECIES: arylamine N-acetyltransferase	-	-	-	assembly_02493`K00675	-	GO:0004060`arylamine N-acetyltransferase activity`molecular_function
assembly_01494	D-inositol 3-phosphate glycosyltransferase`	Glyco_trans_1_4`Glycosyl transferases group 1`;Glycos_transf_1`Glycosyl transferases group 1`;Glyco_transf_4`Glycosyltransferase Family 4`	WP_083813453.1`glycosyltransferase family 4 protein	TIGR03449	mycothiol_MshA: D-inositol-3-phosphate glycosyltransferase;TIGR03088	stp2: sugar transferase, PEP-CTERM/EpsH1 system associated;TIGR02095	glgA: glycogen/starch synthase, ADP-glucose type;TIGR03999	thiol_BshA: N-acetyl-alpha-D-glucosaminyl L-malate synthase BshA	-	Glycosyltransferase involved in cell wall bisynthesis	-	-	GO:0000287`magnesium ion binding`molecular_function;GO:0010125`mycothiol biosynthetic process`biological_process;GO:0008375`acetylglucosaminyltransferase activity`molecular_function
assembly_00825	3-oxoacyl-[acyl-carrier-protein] reductase FabG`	KR`KR domain`;adh_short`short chain dehydrogenase`;adh_short_C2`Enoyl-(Acyl carrier protein) reductase`;Epimerase`NAD dependent epimerase/dehydratase family`	WP_076785231.1`MULTISPECIES: 3-oxoacyl-ACP reductase FabG	TIGR01831	fabG_rel: putative 3-oxoacyl-(acyl-carrier-protein) reductase;TIGR01832	kduD: 2-deoxy-D-gluconate 3-dehydrogenase;TIGR04316	dhbA_paeA: 2,3-dihydro-2,3-dihydroxybenzoate dehydrogenase;TIGR03325	BphB_TodD: cis-2,3-dihydrobiphenyl-2,3-diol dehydrogenase;TIGR01829	AcAcCoA_reduct: acetoacetyl-CoA reductase;TIGR01830	3oxo_ACP_reduc: 3-oxoacyl-[acyl-carrier-protein] reductase;TIGR01500	sepiapter_red: sepiapterin reductase;TIGR04504	SDR_subfam_2: SDR family mycofactocin-dependent oxidoreductase;TIGR03971	SDR_subfam_1: SDR family mycofactocin-dependent oxidoreductase;TIGR02685	pter_reduc_Leis: pteridine reductase;TIGR02415	23BDH: acetoin reductases;TIGR01963	PHB_DH: 3-hydroxybutyrate dehydrogenase;TIGR02632	RhaD_aldol-ADH: rhamnulose-1-phosphate aldolase/alcohol dehydrogenase;TIGR03206	benzo_BadH: 2-hydroxycyclohexanecarboxyl-CoA dehydrogenase	-	-	assembly_00825`K00059	Metabolism of cofactors and vitamins` Biotin metabolism;Global and overview maps` Fatty acid metabolism;Lipid metabolism` Fatty acid biosynthesis;Lipid metabolism` Biosynthesis of unsaturated fatty acids	GO:0004316`3-oxoacyl-[acyl-carrier-protein] reductase (NADPH) activity`molecular_function;GO:0050661`NADP binding`molecular_function;GO:0051287`NAD binding`molecular_function;GO:0055114`oxidation-reduction process`biological_process;GO:0016616`oxidoreductase activity, acting on the CH-OH group of donors, NAD or NADP as acceptor`molecular_function;GO:0030497`fatty acid elongation`biological_process
assembly_00325	Cytochrome c1`	Cytochrom_C1`Cytochrome C1 family`	WP_104077779.1`cytochrome c1	-	-	Cytochrome c1	assembly_00325`K00413	Neurodegenerative disease` Parkinson disease;Neurodegenerative disease` Huntington disease;Neurodegenerative disease` Alzheimer disease;Endocrine and metabolic disease` Non-alcoholic fatty liver disease (NAFLD);Signal transduction` Two-component system;Energy metabolism` Oxidative phosphorylation;Circulatory system` Cardiac muscle contraction	GO:0009055`electron carrier activity`molecular_function;GO:0020037`heme binding`molecular_function;GO:0005886`plasma membrane`cellular_component;GO:0070469`respiratory chain`cellular_component;GO:0046872`metal ion binding`molecular_function;GO:0016021`integral component of membrane`cellular_component
assembly_00205	1,2-phenylacetyl-CoA epoxidase, subunit A`	PaaA_PaaC`Phenylacetic acid catabolic protein`	WP_104078049.1`1,2-phenylacetyl-CoA epoxidase subunit A	TIGR02156	PA_CoA_Oxy1: phenylacetate-CoA oxygenase, PaaG subunit;TIGR02158	PA_CoA_Oxy3: phenylacetate-CoA oxygenase, PaaI subunit	-	1,2-phenylacetyl-CoA epoxidase, catalytic subunit	assembly_00205`K02609	Amino acid metabolism` Phenylalanine metabolism	GO:0097266`phenylacetyl-CoA 1,2-epoxidase activity`molecular_function;GO:0010124`phenylacetate catabolic process`biological_process
assembly_01788	NADH-quinone oxidoreductase subunit F`	NADH_4Fe-4S`NADH-ubiquinone oxidoreductase-F iron-sulfur binding region`;SLBB`SLBB domain`;Complex1_51K`Respiratory-chain NADH dehydrogenase 51 Kd subunit`	WP_076786434.1`NADH-quinone oxidoreductase subunit NuoF	TIGR04481	PR_assoc_PrdC: proline reductase-associated electron transfer protein PrdC;TIGR01959	nuoF_fam: NADH oxidoreductase (quinone), F subunit;TIGR01945	rnfC: electron transport complex, RnfABCDGE type, C subunit	-	NADH:ubiquinone oxidoreductase, NADH-binding 51 kD subunit (chain F)	assembly_01788`K00335	Energy metabolism` Oxidative phosphorylation	GO:0008137`NADH dehydrogenase (ubiquinone) activity`molecular_function;GO:0051539`4 iron, 4 sulfur cluster binding`molecular_function;GO:0010181`FMN binding`molecular_function;GO:0051287`NAD binding`molecular_function;GO:0048038`quinone binding`molecular_function;GO:0046872`metal ion binding`molecular_function
assembly_00635	HTH-type transcriptional regulator CysB`	LysR_substrate`LysR substrate binding domain`;HTH_1`Bacterial regulatory helix-turn-helix protein, lysR family`	WP_076797007.1`CysB family HTH-type transcriptional regulator	TIGR02036	dsdC: D-serine deaminase transcriptional activator;TIGR02424	TF_pcaQ: pca operon transcription factor PcaQ;TIGR03418	chol_sulf_TF: putative choline sulfate-utilization transcription factor;TIGR03339	phn_lysR: aminoethylphosphonate catabolism associated LysR family transcriptional regulator;TIGR03298	argP: transcriptional regulator, ArgP family	-	-	assembly_00635`K13634	-	GO:0003677`DNA binding`molecular_function;GO:0003700`transcription factor activity, sequence-specific DNA binding`molecular_function
assembly_03040	-	Bac_export_3`Bacterial export proteins, family 3`	WP_104077386.1`EscS/YscS/HrcS family type III secretion system export apparatus protein	TIGR01403	fliQ_rel_III: type III secretion protein, HrpO family;TIGR01402	fliQ: flagellar biosynthetic protein FliQ	-	-	assembly_03040`K03227	Membrane transport` Bacterial secretion system	-
assembly_00564	-	-	WP_013434252.1`hypothetical protein	-	-	-	assembly_00564`K15125	Infectious disease: bacterial` Pertussis	-
assembly_02144	-	HTH_24`Winged helix-turn-helix DNA-binding`;MarR`MarR family`;HTH_34`Winged helix DNA-binding domain`;HTH_27`Winged helix DNA-binding domain`;MarR_2`MarR family`	WP_076796337.1`MarR family transcriptional regulator	TIGR02337	HpaR: homoprotocatechuate degradation operon regulator, HpaR	-	-	-	-	-
assembly_01928	-	CcdA`Post-segregation antitoxin CcdA`;Phospholamban`Phospholamban`	WP_104076857.1`post-segregation antitoxin CcdA	-	-	-	assembly_01928`K19164	-	-
assembly_02824	-	MazE_antitoxin`Antidote-toxin recognition MazE, bacterial antitoxin`	WP_076788259.1`MULTISPECIES: AbrB/MazE/SpoVT family DNA-binding domain-containing protein	-	-	-	assembly_02824`K18829	-	-
assembly_02852	Uncharacterized MFS-type transporter YE1530`	MFS_1`Major Facilitator Superfamily`;MFS_4`Uncharacterised MFS-type transporter YbfB`;MFS_3`Transmembrane secretion effector`	WP_139337297.1`MFS transporter	TIGR00895	2A0115: MFS transporter, aromatic acid:H+ symporter (AAHS) family	-	-	-	-	GO:0005886`plasma membrane`cellular_component;GO:0016021`integral component of membrane`cellular_component;GO:0055085`transmembrane transport`biological_process
assembly_00065	-	DDE_Tnp_1`Transposase DDE domain`;DDE_Tnp_1_2`Transposase DDE domain`;DDE_Tnp_1_6`Transposase DDE domain`;DUF772`Transposase domain (DUF772)`	WP_124884677.1`IS5 family transposase	-	-	-	-	-	-
assembly_03194	tRNA(fMet)-specific endonuclease VapC`	PIN`PIN domain`	WP_097264843.1`MULTISPECIES: type II toxin-antitoxin system VapC family toxin	-	-	Predicted nucleic acid-binding protein, contains PIN domain	assembly_03194`K18828	-	GO:0004540`ribonuclease activity`molecular_function;GO:0004519`endonuclease activity`molecular_function;GO:0000287`magnesium ion binding`molecular_function
assembly_01347	Uncharacterized protein YcgB`	SpoVR`SpoVR like protein`	WP_076787114.1`SpoVR family protein	-	-	Stage V sporulation protein SpoVR/YcgB, involved in spore cortex formation (function unknown)	-	-	GO:0006974`cellular response to DNA damage stimulus`biological_process
assembly_03323	-	-	WP_076793804.1`hypothetical protein	-	-	-	-	-	-
assembly_02960	Putative integrase/recombinase y4rB`	Phage_integrase`Phage integrase family`	WP_012406117.1`tyrosine-type recombinase/integrase	TIGR02224	recomb_XerC: tyrosine recombinase XerC;TIGR02225	recomb_XerD: tyrosine recombinase XerD;TIGR02249	integrase_gron: integron integrase	-	-	-	-	GO:0044826`viral genome integration into host DNA`biological_process;GO:0046718`viral entry into host cell`biological_process;GO:0006310`DNA recombination`biological_process;GO:0003677`DNA binding`molecular_function;GO:0015074`DNA integration`biological_process;GO:0075713`establishment of integrated proviral latency`biological_process
assembly_02447	Methionyl-tRNA formyltransferase`	Formyl_trans_C`Formyl transferase, C-terminal domain`;Formyl_trans_N`Formyl transferase`	WP_076797316.1`methionyl-tRNA formyltransferase	TIGR00655	PurU: formyltetrahydrofolate deformylase;TIGR00639	PurN: phosphoribosylglycinamide formyltransferase;TIGR00460	fmt: methionyl-tRNA formyltransferase	-	Methionyl-tRNA formyltransferase	assembly_02447`K00604	Translation` Aminoacyl-tRNA biosynthesis;Metabolism of cofactors and vitamins` One carbon pool by folate	GO:0004479`methionyl-tRNA formyltransferase activity`molecular_function
assembly_00468	Biotin carboxyl carrier protein of acetyl-CoA carboxylase`	HlyD_D23`Barrel-sandwich domain of CusB or HlyD membrane-fusion`;Biotin_lipoyl_2`Biotin-lipoyl like`;Biotin_lipoyl`Biotin-requiring enzyme`;GCV_H`Glycine cleavage H-protein`;RnfC_N`RnfC Barrel sandwich hybrid domain`	WP_104077639.1`acetyl-CoA carboxylase biotin carboxyl carrier protein	TIGR01347	sucB: dihydrolipoyllysine-residue succinyltransferase, E2 component of oxoglutarate dehydrogenase (succinyl-transferring) complex;TIGR01348	PDHac_trf_long: dihydrolipoyllysine-residue acetyltransferase;TIGR01235	pyruv_carbox: pyruvate carboxylase;TIGR01108	oadA: oxaloacetate decarboxylase alpha subunit;TIGR02712	urea_carbox: urea carboxylase;TIGR00531	BCCP: acetyl-CoA carboxylase, biotin carboxyl carrier protein;TIGR01730	RND_mfp: efflux transporter, RND family, MFP subunit	-	Biotin carboxyl carrier protein	assembly_00468`K02160	Global and overview maps` Carbon metabolism;Energy metabolism` Carbon fixation pathways in prokaryotes;Carbohydrate metabolism` Pyruvate metabolism;Carbohydrate metabolism` Propanoate metabolism;Global and overview maps` Fatty acid metabolism;Lipid metabolism` Fatty acid biosynthesis;Metabolism of terpenoids and polyketides` Tetracycline biosynthesis	GO:0003989`acetyl-CoA carboxylase activity`molecular_function;GO:0006633`fatty acid biosynthetic process`biological_process;GO:0009317`acetyl-CoA carboxylase complex`cellular_component
assembly_01556	-	-	WP_139337101.1`hypothetical protein	-	-	-	-	-	-
assembly_03103	Lipoyl synthase`	LIAS_N`N-terminal domain of lipoyl synthase of Radical_SAM family`;Radical_SAM`Radical SAM superfamily`	WP_076788521.1`MULTISPECIES: lipoyl synthase	TIGR00510	lipA: lipoyl synthase	-	Lipoate synthase	assembly_03103`K03644	Metabolism of cofactors and vitamins` Lipoic acid metabolism	GO:0009249`protein lipoylation`biological_process;GO:0051539`4 iron, 4 sulfur cluster binding`molecular_function;GO:0016992`lipoate synthase activity`molecular_function;GO:0005737`cytoplasm`cellular_component;GO:0046872`metal ion binding`molecular_function
assembly_03203	Putative transposase for insertion sequence IS408`	rve`Integrase core domain`	WP_076785148.1`IS21 family transposase	-	-	Transposase	-	-	GO:0006310`DNA recombination`biological_process;GO:0032196`transposition`biological_process;GO:0003677`DNA binding`molecular_function;GO:0015074`DNA integration`biological_process
assembly_00439	Type 4 prepilin-like proteins leader peptide-processing enzyme`	Nudix_N_2`Nudix N-terminal`;DiS_P_DiS`Bacterial Peptidase A24 N-terminal domain`;Peptidase_A24`Type IV leader peptidase family`	WP_104077620.1`prepilin peptidase	-	-	-	assembly_00439`K02654	-	GO:0005886`plasma membrane`cellular_component;GO:0008168`methyltransferase activity`molecular_function;GO:0016021`integral component of membrane`cellular_component;GO:0004190`aspartic-type endopeptidase activity`molecular_function
assembly_00610	Bifunctional riboflavin kinase/FMN adenylyltransferase`	CTP_transf_like`Cytidylyltransferase-like`;FAD_syn`FAD synthetase`;Flavokinase`Riboflavin kinase`	WP_139336994.1`MULTISPECIES: bifunctional riboflavin kinase/FAD synthetase	TIGR00125	cyt_tran_rel: cytidyltransferase-like domain;TIGR00083	ribF: riboflavin biosynthesis protein RibF	-	FAD synthase	assembly_00610`K11753	Metabolism of cofactors and vitamins` Riboflavin metabolism	GO:0009398`FMN biosynthetic process`biological_process;GO:0008531`riboflavin kinase activity`molecular_function;GO:0003919`FMN adenylyltransferase activity`molecular_function;GO:0009231`riboflavin biosynthetic process`biological_process;GO:0006747`FAD biosynthetic process`biological_process;GO:0005524`ATP binding`molecular_function
assembly_00858	Insertion element IS476 uncharacterized 39.2 kDa protein`	rve`Integrase core domain`;rve_3`Integrase core domain`;rve_2`Integrase core domain`	WP_089455657.1`IS3 family transposase	-	-	Transposase InsO and inactivated derivatives	assembly_00858`K07497	-	GO:0015074`DNA integration`biological_process;GO:0003676`nucleic acid binding`molecular_function
assembly_00139	Insertion element IS407 uncharacterized 31.7 kDa protein`	HTH_21`HTH-like domain`;rve`Integrase core domain`	WP_090541632.1`IS3 family transposase	-	-	Transposase InsO and inactivated derivatives	assembly_00139`K07497	-	GO:0015074`DNA integration`biological_process;GO:0003676`nucleic acid binding`molecular_function
assembly_02592	-	Methyltransf_25`Methyltransferase domain`	-	-	-	-	-	-	-
assembly_00030	-	-	-	-	-	-	-	-	-
assembly_02466	-	-	-	-	-	-	-	-	-
assembly_01395	-	-	WP_104077511.1`hypothetical protein	-	-	-	-	-	-
assembly_02914	1-deoxy-D-xylulose-5-phosphate synthase`	Transketolase_C`Transketolase, C-terminal domain`;Transket_pyr`Transketolase, pyrimidine binding domain`	WP_076788339.1`1-deoxy-D-xylulose-5-phosphate synthase	TIGR00232	tktlase_bact: transketolase;TIGR00204	dxs: 1-deoxy-D-xylulose-5-phosphate synthase	-	Deoxyxylulose-5-phosphate synthase	assembly_02914`K01662	Metabolism of cofactors and vitamins` Thiamine metabolism;Metabolism of terpenoids and polyketides` Terpenoid backbone biosynthesis	GO:0008661`1-deoxy-D-xylulose-5-phosphate synthase activity`molecular_function;GO:0030976`thiamine pyrophosphate binding`molecular_function;GO:0052865`1-deoxy-D-xylulose 5-phosphate biosynthetic process`biological_process;GO:0000287`magnesium ion binding`molecular_function;GO:0016114`terpenoid biosynthetic process`biological_process;GO:0009228`thiamine biosynthetic process`biological_process
assembly_02932	Osmoprotectant import ATP-binding protein OsmV`	AAA_19`Part of AAA domain`;ABC_tran`ABC transporter`;AAA_30`AAA domain`;AAA_21`AAA domain, putative AbiEii toxin, Type IV TA system`;CBS`CBS domain`;AAA_16`AAA ATPase domain`;Rad17`Rad17 cell cycle checkpoint protein`	WP_076794444.1`ABC transporter ATP-binding protein	TIGR01257	rim_protein: rim ABC transporter;TIGR01277	thiQ: thiamine ABC transporter, ATP-binding protein;TIGR01184	ntrCD: nitrate ABC transporter, ATP-binding proteins C and D;TIGR00954	3a01203: peroxysomal long chain fatty acyl transporter;TIGR00968	3a0106s01: sulfate ABC transporter, ATP-binding protein;TIGR01842	type_I_sec_PrtD: type I secretion system ATPase;TIGR01288	nodI: nodulation ABC transporter NodI;TIGR03005	ectoine_ehuA: ectoine/hydroxyectoine ABC transporter, ATP-binding protein EhuA;TIGR03608	L_ocin_972_ABC: putative bacteriocin export ABC transporter, lactococcin 972 group;TIGR02211	LolD_lipo_ex: lipoprotein releasing system, ATP-binding protein;TIGR00958	3a01208: antigen peptide transporter 2;TIGR00957	MRP_assoc_pro: multi drug resistance-associated protein (MRP);TIGR01192	chvA: glucan exporter ATP-binding protein;TIGR03265	PhnT2: putative 2-aminoethylphosphonate ABC transporter, ATP-binding protein;TIGR01188	drrA: daunorubicin resistance ABC transporter, ATP-binding protein;TIGR01189	ccmA: heme ABC exporter, ATP-binding protein CcmA;TIGR03740	galliderm_ABC: lantibiotic protection ABC transporter, ATP-binding subunit;TIGR02857	CydD: thiol reductant ABC exporter, CydD subunit;TIGR01271	CFTR_protein: cystic fibrosis transmembrane conductor regulator (CFTR);TIGR02770	nickel_nikD: nickel import ATP-binding protein NikD;TIGR01187	potA: polyamine ABC transporter, ATP-binding protein;TIGR01166	cbiO: cobalt ABC transporter, ATP-binding protein;TIGR03719	ABC_ABC_ChvD: ATP-binding cassette protein, ChvD family;TIGR03375	type_I_sec_LssB: type I secretion system ATPase;TIGR00972	3a0107s01c2: phosphate ABC transporter, ATP-binding protein;TIGR00956	3a01205: pleiotropic drug resistance family protein;TIGR02769	nickel_nikE: nickel import ATP-binding protein NikE;TIGR02203	MsbA_lipidA: lipid A export permease/ATP-binding protein MsbA;TIGR03771	anch_rpt_ABC: anchored repeat-type ABC transporter, ATP-binding subunit;TIGR04521	ECF_ATPase_2: energy-coupling factor transporter ATPase;TIGR02314	ABC_MetN: D-methionine ABC transporter, ATP-binding protein;TIGR03411	urea_trans_UrtD: urea ABC transporter, ATP-binding protein UrtD;TIGR02324	CP_lyasePhnL: phosphonate C-P lyase system protein PhnL;TIGR01186	proV: glycine betaine/L-proline transport ATP binding subunit;TIGR03415	ABC_choXWV_ATP: choline ABC transporter, ATP-binding protein;TIGR01194	cyc_pep_trnsptr: cyclic peptide transporter;TIGR02982	heterocyst_DevA: ABC exporter ATP-binding subunit, DevA family;TIGR03873	F420-0_ABC_ATP: proposed F420-0 ABC transporter, ATP-binding protein;TIGR02673	FtsE: cell division ATP-binding protein FtsE;TIGR02868	CydC: thiol reductant ABC exporter, CydC subunit;TIGR03269	met_CoM_red_A2: methyl coenzyme M reductase system, component A2;TIGR03258	PhnT: 2-aminoethylphosphonate ABC transport system, ATP-binding component PhnT;TIGR02633	xylG: D-xylose ABC transporter, ATP-binding protein;TIGR01193	bacteriocin_ABC: ABC-type bacteriocin transporter;TIGR03522	GldA_ABC_ATP: gliding motility-associated ABC transporter ATP-binding subunit GldA;TIGR03410	urea_trans_UrtE: urea ABC transporter, ATP-binding protein UrtE;TIGR02323	CP_lyasePhnK: phosphonate C-P lyase system protein PhnK;TIGR01846	type_I_sec_HlyB: type I secretion system ATPase;TIGR00955	3a01204: pigment precursor permease;TIGR04406	LPS_export_lptB: LPS export ABC transporter ATP-binding protein;TIGR03864	PQQ_ABC_ATP: ABC transporter, ATP-binding subunit, PQQ-dependent alcohol dehydrogenase system;TIGR03796	NHLM_micro_ABC1: NHLM bacteriocin system ABC transporter, peptidase/ATP-binding protein;TIGR02204	MsbA_rel: ABC transporter, permease/ATP-binding protein;TIGR02142	modC_ABC: molybdate ABC transporter, ATP-binding protein;TIGR04520	ECF_ATPase_1: energy-coupling factor transporter ATPase;TIGR01978	sufC: FeS assembly ATPase SufC;TIGR03797	NHLM_micro_ABC2: NHLM bacteriocin system ABC transporter, ATP-binding protein;TIGR02315	ABC_phnC: phosphonate ABC transporter, ATP-binding protein	-	ABC-type proline/glycine betaine transport system, ATPase component	assembly_02932`K05847	Membrane transport` ABC transporters	GO:0005524`ATP binding`molecular_function;GO:0005886`plasma membrane`cellular_component;GO:0016887`ATPase activity`molecular_function;GO:0031460`glycine betaine transport`biological_process
assembly_02843	Linear gramicidin synthase subunit C`	Thioesterase`Thioesterase domain`;FeoA`FeoA domain`;AMP-binding`AMP-binding enzyme`;FA_FANCE`Fanconi Anaemia group E protein FANCE`;Condensation`Condensation domain`;PP-binding`Phosphopantetheine attachment site`;HxxPF_rpt`HxxPF-repeated domain`;AMP-binding_C`AMP-binding enzyme C-terminal domain`;Abhydrolase_1`alpha/beta hydrolase fold`	WP_076788272.1`non-ribosomal peptide synthetase	TIGR01217	ac_ac_CoA_syn: acetoacetate-CoA ligase;TIGR01734	D-ala-DACP-lig: D-alanine--poly(phosphoribitol) ligase, subunit 1;TIGR02188	Ac_CoA_lig_AcsA: acetate--CoA ligase;TIGR01733	AA-adenyl-dom: amino acid adenylation domain;TIGR02311	HpaI: 2,4-dihydroxyhept-2-ene-1,7-dioic acid aldolase;TIGR03443	alpha_am_amid: L-aminoadipate-semialdehyde dehydrogenase;TIGR02262	benz_CoA_lig: benzoate-CoA ligase family;TIGR02372	4_coum_CoA_lig: 4-coumarate--CoA ligase;TIGR03098	ligase_PEP_1: acyl-CoA ligase (AMP-forming), exosortase A-associated;TIGR03208	cyc_hxne_CoA_lg: cyclohexanecarboxylate-CoA ligase;TIGR02275	DHB_AMP_lig: (2,3-dihydroxybenzoyl)adenylate synthase;TIGR01923	menE: O-succinylbenzoate-CoA ligase;TIGR02316	propion_prpE: propionate--CoA ligase;TIGR03205	pimA: dicarboxylate--CoA ligase PimA	-	-	-	-	GO:0031177`phosphopantetheine binding`molecular_function;GO:0016853`isomerase activity`molecular_function;GO:0016874`ligase activity`molecular_function;GO:0017000`antibiotic biosynthetic process`biological_process
assembly_00860	Insertion element IS407 uncharacterized 31.7 kDa protein`	rve`Integrase core domain`;HTH_21`HTH-like domain`	WP_090541632.1`IS3 family transposase	-	-	Transposase InsO and inactivated derivatives	-	-	GO:0015074`DNA integration`biological_process;GO:0003676`nucleic acid binding`molecular_function
assembly_02622	Blue-light-activated protein`	SPOB_a`Sensor_kinase_SpoOB-type, alpha-helical domain`;PAS_3`PAS fold`;Response_reg`Response regulator receiver domain`;PAS_4`PAS fold`;PAS_9`PAS domain`;HATPase_c`Histidine kinase-, DNA gyrase B-, and HSP90-like ATPase`;HisKA`His Kinase A (phospho-acceptor) domain`;FleQ`Flagellar regulatory protein FleQ`	WP_076788206.1`response regulator	TIGR00229	sensory_box: PAS domain S-box protein;TIGR01925	spIIAB: anti-sigma F factor;TIGR02154	PhoB: phosphate regulon transcriptional regulatory protein PhoB;TIGR02966	phoR_proteo: phosphate regulon sensor kinase PhoR;TIGR02956	TMAO_torS: TMAO reductase sytem sensor TorS;TIGR01818	ntrC: nitrogen regulation protein NR(I);TIGR02938	nifL_nitrog: nitrogen fixation negative regulator NifL;TIGR01386	cztS_silS_copS: heavy metal sensor kinase;TIGR02916	PEP_his_kin: putative PEP-CTERM system histidine kinase;TIGR01387	cztR_silR_copR: heavy metal response regulator	-	-	-	-	GO:0018298`protein-chromophore linkage`biological_process;GO:0009405`pathogenesis`biological_process;GO:0000155`phosphorelay sensor kinase activity`molecular_function;GO:0005524`ATP binding`molecular_function;GO:0009881`photoreceptor activity`molecular_function
assembly_02348	Holin-like protein CidB`	LrgB`LrgB-like family`	WP_013436543.1`murein hydrolase effector protein LrgB	TIGR00659	TIGR00659: TIGR00659 family protein	-	Putative effector of murein hydrolase	-	-	GO:0019835`cytolysis`biological_process;GO:0005886`plasma membrane`cellular_component;GO:0016021`integral component of membrane`cellular_component
assembly_00931	Exodeoxyribonuclease 7 small subunit`	Exonuc_VII_S`Exonuclease VII small subunit`	WP_104076301.1`exodeoxyribonuclease VII small subunit	TIGR01280	xseB: exodeoxyribonuclease VII, small subunit	-	-	assembly_00931`K03602	Replication and repair` Mismatch repair	GO:0008855`exodeoxyribonuclease VII activity`molecular_function;GO:0006308`DNA catabolic process`biological_process;GO:0009318`exodeoxyribonuclease VII complex`cellular_component;GO:0005737`cytoplasm`cellular_component
assembly_02755	Dye-decolorizing peroxidase`	Dyp_perox`Dyp-type peroxidase family`	WP_076788110.1`Dyp-type peroxidase	TIGR01413	Dyp_perox_fam: Dyp-type peroxidase family;TIGR01412	tat_substr_1: Tat-translocated enzyme	-	-	-	-	GO:0020037`heme binding`molecular_function;GO:0005576`extracellular region`cellular_component;GO:0004601`peroxidase activity`molecular_function;GO:0046872`metal ion binding`molecular_function
assembly_00879	Carbamoyl-phosphate synthase large chain`	ATP-grasp_3`ATP-grasp domain`;ATP-grasp`ATP-grasp domain`;CPSase_L_D2`Carbamoyl-phosphate synthase L chain, ATP binding domain`;MGS`MGS-like domain`;ATP-grasp_5`ATP-grasp domain`;CPSase_L_D3`Carbamoyl-phosphate synthetase large chain, oligomerisation domain`;ATPgrasp_Ter`ATP-grasp in the biosynthetic pathway with Ter operon`;ATP-grasp_4`ATP-grasp domain`	WP_104076257.1`carbamoyl-phosphate synthase large subunit	TIGR00768	rimK_fam: alpha-L-glutamate ligase, RimK family;TIGR03909	pyrrolys_PylC: pyrrolysine biosynthesis protein PylC;TIGR02712	urea_carbox: urea carboxylase;TIGR02068	cya_phycin_syn: cyanophycin synthetase;TIGR02144	LysX_arch: lysine biosynthesis enzyme LysX;TIGR01369	CPSaseII_lrg: carbamoyl-phosphate synthase, large subunit;TIGR01235	pyruv_carbox: pyruvate carboxylase;TIGR01205	D_ala_D_alaTIGR: D-alanine--D-alanine ligase;TIGR01142	purT: phosphoribosylglycinamide formyltransferase 2;TIGR00514	accC: acetyl-CoA carboxylase, biotin carboxylase subunit	-	Carbamoylphosphate synthase large subunit	assembly_00879`K01955	Nucleotide metabolism` Pyrimidine metabolism;Amino acid metabolism` Alanine, aspartate and glutamate metabolism	GO:0046872`metal ion binding`molecular_function;GO:0004088`carbamoyl-phosphate synthase (glutamine-hydrolyzing) activity`molecular_function;GO:0044205`'de novo' UMP biosynthetic process`biological_process;GO:0006526`arginine biosynthetic process`biological_process;GO:0005524`ATP binding`molecular_function
assembly_01733	Tryptophan synthase alpha chain`	Trp_syntA`Tryptophan synthase alpha chain`;Peripla_BP_6`Periplasmic binding protein`	WP_076786518.1`MULTISPECIES: tryptophan synthase subunit alpha	TIGR00262	trpA: tryptophan synthase, alpha subunit	-	-	assembly_01733`K01695	Global and overview maps` Biosynthesis of amino acids;Amino acid metabolism` Phenylalanine, tyrosine and tryptophan biosynthesis;Amino acid metabolism` Glycine, serine and threonine metabolism	GO:0004834`tryptophan synthase activity`molecular_function
assembly_02865	-	-	-	-	-	-	-	-	-
assembly_00171	-	Glyco_tranf_2_3`Glycosyltransferase like family 2`;Glycos_transf_2`Glycosyl transferase family 2`;Glyco_trans_2_3`Glycosyl transferase family group 2`;Glyco_tranf_2_2`Glycosyltransferase like family 2`	WP_076785684.1`glycosyltransferase	TIGR04440	glyco_TIGR04440: glycosyltransferase domain;TIGR04017	WcaA: colanic acid biosynthesis glycosyltransferase WcaA;TIGR04242	nodulat_NodC: chitooligosaccharide synthase NodC;TIGR03937	PgaC_IcaA: poly-beta-1,6 N-acetyl-D-glucosamine synthase;TIGR03965	mycofact_glyco: mycofactocin system glycosyltransferase;TIGR03111	glyc2_xrt_Gpos1: putative glycosyltransferase, exosortase G-associated	-	-	-	-	-
assembly_02856	Citrate transporter`	CitMHS`Citrate transporter`	WP_076794615.1`citrate transporter	TIGR00931	antiport_nhaC: Na+/H+ antiporter NhaC;TIGR00784	citMHS: citrate transporter	-	Mg2+/citrate symporter	assembly_02856`K03300	-	GO:0015293`symporter activity`molecular_function;GO:0016021`integral component of membrane`cellular_component;GO:0005886`plasma membrane`cellular_component;GO:0006101`citrate metabolic process`biological_process;GO:0015137`citrate transmembrane transporter activity`molecular_function
assembly_00908	Formyl-CoA:oxalate CoA-transferase`	CoA_transf_3`CoA-transferase family III`	WP_104076283.1`hypothetical protein	TIGR03253	oxalate_frc: formyl-CoA transferase	-	Crotonobetainyl-CoA:carnitine CoA-transferase CaiB and related acyl-CoA transferases	-	-	GO:0033608`formyl-CoA transferase activity`molecular_function;GO:0033611`oxalate catabolic process`biological_process
assembly_00928	NADH dehydrogenase`	Pyr_redox`Pyridine nucleotide-disulphide oxidoreductase`;NAD_binding_9`FAD-NAD(P)-binding`;Lycopene_cycl`Lycopene cyclase protein`;Pyr_redox_2`Pyridine nucleotide-disulphide oxidoreductase`	WP_104076362.1`NAD(P)/FAD-dependent oxidoreductase	TIGR04369	fusion_not_SelD: oxidoreductase/SelD-related fusion protein;TIGR02374	nitri_red_nirB: nitrite reductase [NAD(P)H], large subunit;TIGR03385	CoA_CoA_reduc: CoA-disulfide reductase;TIGR01350	lipoamide_DH: dihydrolipoyl dehydrogenase;TIGR03169	Nterm_to_SelD: pyridine nucleotide-disulfide oxidoreductase family protein	-	NADH dehydrogenase, FAD-containing subunit	assembly_00928`K03885	Energy metabolism` Oxidative phosphorylation	GO:0008137`NADH dehydrogenase (ubiquinone) activity`molecular_function;GO:0030964`NADH dehydrogenase complex`cellular_component;GO:0009061`anaerobic respiration`biological_process;GO:0019646`aerobic electron transport chain`biological_process;GO:0050660`flavin adenine dinucleotide binding`molecular_function;GO:0009060`aerobic respiration`biological_process;GO:0005886`plasma membrane`cellular_component;GO:0055070`copper ion homeostasis`biological_process
assembly_01591	3',5'-nucleoside bisphosphate phosphatase`	PHP`PHP domain`	WP_076786729.1`MULTISPECIES: PHP domain-containing protein	-	-	Predicted metal-dependent phosphoesterase TrpH, contains PHP domain	assembly_01591`K07053	-	GO:0016311`dephosphorylation`biological_process;GO:0097657`3',5'-nucleotide bisphosphate phosphatase activity`molecular_function;GO:0030145`manganese ion binding`molecular_function;GO:0000166`nucleotide binding`molecular_function
assembly_03092	Probable transposase for insertion sequence element ISRM3-like`	Transposase_mut`Transposase, Mutator family`;MULE`MULE transposase domain`;DDE_Tnp_IS66`Transposase IS66 family`	WP_076793762.1`IS256 family transposase	-	-	-	-	-	GO:0003677`DNA binding`molecular_function;GO:0006313`transposition, DNA-mediated`biological_process;GO:0004803`transposase activity`molecular_function
assembly_00894	Exopolyphosphatase`	Ppx-GppA`Ppx/GppA phosphatase family`	WP_104076272.1`exopolyphosphatase	TIGR03706	exo_poly_only: exopolyphosphatase	-	Exopolyphosphatase/pppGpp-phosphohydrolase	assembly_00894`K01524	Nucleotide metabolism` Purine metabolism	GO:0006798`polyphosphate catabolic process`biological_process;GO:0016036`cellular response to phosphate starvation`biological_process;GO:0009247`glycolipid biosynthetic process`biological_process;GO:0006793`phosphorus metabolic process`biological_process;GO:0005886`plasma membrane`cellular_component;GO:0006995`cellular response to nitrogen starvation`biological_process;GO:0009372`quorum sensing`biological_process;GO:0009405`pathogenesis`biological_process;GO:0044010`single-species biofilm formation`biological_process;GO:0004309`exopolyphosphatase activity`molecular_function;GO:0008976`polyphosphate kinase activity`molecular_function;GO:0071977`bacterial-type flagellum-dependent swimming motility`biological_process;GO:0071978`bacterial-type flagellum-dependent swarming motility`biological_process
assembly_03218	Protein YkfC`	GIIM`Group II intron, maturase-specific domain`;RVT_1`Reverse transcriptase (RNA-dependent DNA polymerase)`	WP_076785055.1`group II intron reverse transcriptase/maturase	TIGR04416	group_II_RT_mat: group II intron reverse transcriptase/maturase	-	Retron-type reverse transcriptase	-	-	-
assembly_02091	LPS-assembly protein LptD`	OstA_C`Organic solvent tolerance protein`	WP_104076804.1`LPS-assembly protein LptD	-	-	LPS assembly outer membrane protein LptD (organic solvent tolerance protein OstA)	assembly_02091`K04744	-	GO:0043165`Gram-negative-bacterium-type cell outer membrane assembly`biological_process;GO:0009279`cell outer membrane`cellular_component;GO:0015920`lipopolysaccharide transport`biological_process;GO:0010033`response to organic substance`biological_process
assembly_00780	-	TM2`TM2 domain`	WP_104076338.1`TM2 domain-containing protein	-	-	-	-	-	-
assembly_01706	Insertion element IS402 uncharacterized 16.2 kDa protein`	DUF4096`Putative transposase of IS4/5 family (DUF4096)`	WP_139336938.1`IS5 family transposase	-	-	-	-	-	-
assembly_01818	Sensor protein KdpD`	KdpD`Osmosensitive K+ channel His kinase sensor domain`;GAF_3`GAF domain`;DUF4118`Domain of unknown function (DUF4118)`;GAF_2`GAF domain`;Usp`Universal stress protein family`;HATPase_c`Histidine kinase-, DNA gyrase B-, and HSP90-like ATPase`;AAA_30`AAA domain`;HisKA`His Kinase A (phospho-acceptor) domain`	WP_104077873.1`DUF4118 domain-containing protein	TIGR03785	marine_sort_HK: proteobacterial dedicated sortase system histidine kinase;TIGR02956	TMAO_torS: TMAO reductase sytem sensor TorS;TIGR02966	phoR_proteo: phosphate regulon sensor kinase PhoR;TIGR02938	nifL_nitrog: nitrogen fixation negative regulator NifL;TIGR01386	cztS_silS_copS: heavy metal sensor kinase;TIGR02916	PEP_his_kin: putative PEP-CTERM system histidine kinase	-	K+-sensing histidine kinase KdpD	assembly_01818`K07646	Signal transduction` Two-component system	GO:0016791`phosphatase activity`molecular_function;GO:0009593`detection of chemical stimulus`biological_process;GO:0000155`phosphorelay sensor kinase activity`molecular_function;GO:0023014`signal transduction by protein phosphorylation`biological_process;GO:0005887`integral component of plasma membrane`cellular_component;GO:0046777`protein autophosphorylation`biological_process;GO:0071472`cellular response to salt stress`biological_process;GO:0005886`plasma membrane`cellular_component;GO:0005524`ATP binding`molecular_function;GO:0008134`transcription factor binding`molecular_function;GO:0031668`cellular response to extracellular stimulus`biological_process
assembly_00785	Nudix hydrolase 11`	NUDIX`NUDIX domain`	WP_076785262.1`CoA pyrophosphatase	-	-	8-oxo-dGTP pyrophosphatase MutT and related house-cleaning NTP pyrophosphohydrolases, NUDIX family	-	-	GO:0010945`CoA pyrophosphatase activity`molecular_function;GO:0003986`acetyl-CoA hydrolase activity`molecular_function;GO:0046872`metal ion binding`molecular_function;GO:0007275`multicellular organism development`biological_process;GO:2001294`malonyl-CoA catabolic process`biological_process;GO:0000210`NAD+ diphosphatase activity`molecular_function;GO:0016021`integral component of membrane`cellular_component;GO:0006753`nucleoside phosphate metabolic process`biological_process;GO:0008893`guanosine-3',5'-bis(diphosphate) 3'-diphosphatase activity`molecular_function;GO:0005778`peroxisomal membrane`cellular_component;GO:0005829`cytosol`cellular_component;GO:0015937`coenzyme A biosynthetic process`biological_process;GO:0015938`coenzyme A catabolic process`biological_process
assembly_01249	Succinyl-diaminopimelate desuccinylase`	M20_dimer`Peptidase dimerisation domain`;Peptidase_M20`Peptidase family M20/M25/M40`	WP_104076991.1`succinyl-diaminopimelate desuccinylase	TIGR01910	DapE-ArgE: peptidase, ArgE/DapE family;TIGR01879	hydantase: amidase, hydantoinase/carbamoylase family;TIGR03526	selenium_YgeY: putative selenium metabolism hydrolase;TIGR01900	dapE-gram_pos: succinyl-diaminopimelate desuccinylase;TIGR01887	dipeptidaselike: putative dipeptidase;TIGR01891	amidohydrolases: amidohydrolase;TIGR01886	dipeptidase: dipeptidase PepV;TIGR01902	dapE-lys-deAc: N-acetyl-ornithine/N-acetyl-lysine deacetylase;TIGR01892	AcOrn-deacetyl: acetylornithine deacetylase (ArgE);TIGR01246	dapE_proteo: succinyl-diaminopimelate desuccinylase;TIGR01880	Ac-peptdase-euk: N-acyl-L-amino-acid amidohydrolase	-	Acetylornithine deacetylase/Succinyl-diaminopimelate desuccinylase or related deacylase	assembly_01249`K01439	Global and overview maps` Biosynthesis of amino acids;Amino acid metabolism` Lysine biosynthesis	GO:0050897`cobalt ion binding`molecular_function;GO:0019877`diaminopimelate biosynthetic process`biological_process;GO:0009089`lysine biosynthetic process via diaminopimelate`biological_process;GO:0008270`zinc ion binding`molecular_function;GO:0009014`succinyl-diaminopimelate desuccinylase activity`molecular_function;GO:0008237`metallopeptidase activity`molecular_function
assembly_01877	Transaldolase`	Transaldolase`Transaldolase`	WP_104076649.1`transaldolase	TIGR00876	tal_mycobact: transaldolase;TIGR00875	fsa_talC_mipB: fructose-6-phosphate aldolase;TIGR00874	talAB: transaldolase	-	Transaldolase	assembly_01877`K00616	Global and overview maps` Biosynthesis of amino acids;Carbohydrate metabolism` Pentose phosphate pathway;Global and overview maps` Carbon metabolism	GO:0005737`cytoplasm`cellular_component;GO:0005975`carbohydrate metabolic process`biological_process;GO:0004801`sedoheptulose-7-phosphate:D-glyceraldehyde-3-phosphate glyceronetransferase activity`molecular_function;GO:0006098`pentose-phosphate shunt`biological_process
assembly_01549	-	DUF802`Domain of unknown function (DUF802)`;Apolipoprotein`Apolipoprotein A1/A4/E domain`	WP_104077199.1`DUF802 domain-containing protein	-	-	-	-	-	-
assembly_01705	Putative transposase for insertion sequence element IS402`	DDE_Tnp_1`Transposase DDE domain`;DDE_Tnp_1_2`Transposase DDE domain`	WP_139336938.1`IS5 family transposase	-	-	-	-	-	GO:0004803`transposase activity`molecular_function;GO:0006313`transposition, DNA-mediated`biological_process;GO:0003677`DNA binding`molecular_function
assembly_03087	-	ParE_toxin`ParE toxin of type II toxin-antitoxin system, parDE`	WP_076795515.1`type II toxin-antitoxin system RelE/ParE family toxin	TIGR02385	RelE_StbE: addiction module toxin, RelE/StbE family	-	-	-	-	-
assembly_03012	-	DUF1839`Domain of unknown function (DUF1839)`	WP_083703623.1`DUF1839 family protein	-	-	-	-	-	-
assembly_00288	Glutamate synthase [NADPH] small chain`	GIDA`Glucose inhibited division protein A`;FAD_binding_3`FAD binding domain`;K_oxygenase`L-lysine 6-monooxygenase (NADPH-requiring)`;YjeF_N`YjeF-related protein N-terminus`;Lycopene_cycl`Lycopene cyclase protein`;FMO-like`Flavin-binding monooxygenase-like`;Fer4_20`Dihydroprymidine dehydrogenase domain II, 4Fe-4S cluster`;FAD_binding_2`FAD binding domain`;FAD_oxidored`FAD dependent oxidoreductase`;HI0933_like`HI0933-like protein`;3HCDH_N`3-hydroxyacyl-CoA dehydrogenase, NAD binding domain`;AdoHcyase_NAD`S-adenosyl-L-homocysteine hydrolase, NAD binding domain`;Pyr_redox`Pyridine nucleotide-disulphide oxidoreductase`;AlaDh_PNT_C`Alanine dehydrogenase/PNT, C-terminal domain`;Pyr_redox_2`Pyridine nucleotide-disulphide oxidoreductase`;UDPG_MGDP_dh_N`UDP-glucose/GDP-mannose dehydrogenase family, NAD binding domain`;NAD_binding_8`NAD(P)-binding Rossmann-like domain`;NAD_binding_9`FAD-NAD(P)-binding`;Thi4`Thi4 family`;TrkA_N`TrkA-N domain`;NAD_binding_7`Putative NAD(P)-binding`;Amino_oxidase`Flavin containing amine oxidoreductase`;F420_oxidored`NADP oxidoreductase coenzyme F420-dependent`;DAO`FAD dependent oxidoreductase`;Pyr_redox_3`Pyridine nucleotide-disulphide oxidoreductase`	WP_104077805.1`glutamate synthase subunit beta	TIGR01790	carotene-cycl: lycopene cyclase family protein;TIGR04018	Bthiol_YpdA: putative bacillithiol system oxidoreductase, YpdA family;TIGR02734	crtI_fam: phytoene desaturase;TIGR01350	lipoamide_DH: dihydrolipoyl dehydrogenase;TIGR01292	TRX_reduct: thioredoxin-disulfide reductase;TIGR02023	BchP-ChlP: geranylgeranyl reductase;TIGR02028	ChlP: geranylgeranyl reductase;TIGR03467	HpnE: squalene-associated FAD-dependent desaturase;TIGR02053	MerA: mercury(II) reductase;TIGR01316	gltA: glutamate synthase (NADPH), homotetrameric;TIGR01318	gltD_gamma_fam: glutamate synthase, small subunit;TIGR03315	Se_ygfK: putative selenate reductase, YgfK subunit;TIGR01317	GOGAT_sm_gam: glutamate synthase, NADH/NADPH, small subunit;TIGR00562	proto_IX_ox: protoporphyrinogen oxidase;TIGR02352	thiamin_ThiO: glycine oxidase ThiO;TIGR01813	flavo_cyto_c: flavocytochrome c;TIGR03197	MnmC_Cterm: tRNA U-34 5-methylaminomethyl-2-thiouridine biosynthesis protein MnmC, C-terminal domain;TIGR03997	mycofact_OYE_2: mycofactocin system FadH/OYE family oxidoreductase 2;TIGR03996	mycofact_OYE_1: mycofactocin system FadH/OYE family oxidoreductase 1;TIGR01372	soxA: sarcosine oxidase, alpha subunit family;TIGR00275	TIGR00275: flavoprotein, HI0933 family;TIGR03385	CoA_CoA_reduc: CoA-disulfide reductase;TIGR03140	AhpF: alkyl hydroperoxide reductase subunit F	-	-	assembly_00288`K00266	Global and overview maps` Biosynthesis of amino acids;Amino acid metabolism` Alanine, aspartate and glutamate metabolism;Energy metabolism` Nitrogen metabolism	GO:0097054`L-glutamate biosynthetic process`biological_process;GO:0004355`glutamate synthase (NADPH) activity`molecular_function;GO:0051539`4 iron, 4 sulfur cluster binding`molecular_function;GO:0046872`metal ion binding`molecular_function
assembly_01128	Protein HflC`	Band_7`SPFH domain / Band 7 family`	WP_076785033.1`MULTISPECIES: protease modulator HflC	TIGR01932	hflC: HflC protein;TIGR01933	hflK: HflK protein	-	Regulator of protease activity HflC, stomatin/prohibitin superfamily	assembly_01128`K04087	-	GO:0016021`integral component of membrane`cellular_component;GO:0052547`regulation of peptidase activity`biological_process
assembly_02599	-	PhdYeFM_antitox`Antitoxin Phd_YefM, type II toxin-antitoxin system`	WP_013435358.1`MULTISPECIES: type II toxin-antitoxin system Phd/YefM family antitoxin	TIGR01552	phd_fam: prevent-host-death family protein	-	-	-	-	-
assembly_00597	Ribosomal large subunit pseudouridine synthase E`	PseudoU_synth_2`RNA pseudouridylate synthase`	WP_104076072.1`pseudouridine synthase	TIGR00093	TIGR00093: pseudouridine synthase	-	16S rRNA U516 pseudouridylate synthase RsuA and related 23S rRNA U2605, pseudouridylate synthases	assembly_00597`K06181	-	GO:0003723`RNA binding`molecular_function;GO:0001522`pseudouridine synthesis`biological_process;GO:0006364`rRNA processing`biological_process
assembly_03094	-	HlyU`Transcriptional activator HlyU`	WP_104077413.1`hypothetical protein	-	-	-	-	-	-
assembly_01312	-	-	WP_104077111.1`hypothetical protein	-	-	-	-	-	-
assembly_00843	Elongation factor P`	Elong-fact-P_C`Elongation factor P, C-terminal`;EFP`Elongation factor P (EF-P) OB domain`;EFP_N`Elongation factor P (EF-P) KOW-like domain`	WP_076785219.1`MULTISPECIES: elongation factor P	TIGR00038	efp: translation elongation factor P;TIGR02178	yeiP: elongation factor P-like protein YeiP	-	Translation elongation factor P (EF-P)/translation initiation factor 5A (eIF-5A)	assembly_00843`K02356	-	GO:0005737`cytoplasm`cellular_component;GO:0003746`translation elongation factor activity`molecular_function
assembly_02281	Carbonic anhydrase 2`	Pro_CA`Carbonic anhydrase`	WP_076797298.1`carbonate dehydratase	-	-	Carbonic anhydrase	assembly_02281`K01673	Energy metabolism` Nitrogen metabolism	GO:0005829`cytosol`cellular_component;GO:0008270`zinc ion binding`molecular_function;GO:0004089`carbonate dehydratase activity`molecular_function;GO:0015976`carbon utilization`biological_process
assembly_01371	Peptide methionine sulfoxide reductase MsrB`	Yippee-Mis18`Yippee zinc-binding/DNA-binding /Mis18, centromere assembly`;SelR`SelR domain`	WP_083703673.1`peptide-methionine (R)-S-oxide reductase MsrB	TIGR00357	TIGR00357: methionine-R-sulfoxide reductase	-	Peptide methionine sulfoxide reductase MsrB	assembly_01371`K07305	-	GO:0030091`protein repair`biological_process;GO:0006979`response to oxidative stress`biological_process;GO:0033743`peptide-methionine (R)-S-oxide reductase activity`molecular_function;GO:0008270`zinc ion binding`molecular_function
assembly_01497	-	-	-	-	-	-	-	-	-
assembly_02513	Multifunctional non-homologous end joining protein LigD`	LigD_N`DNA polymerase Ligase (LigD)`;DNA_ligase_A_M`ATP dependent DNA ligase domain`	WP_104078504.1`DNA ligase D	TIGR02776	NHEJ_ligase_prk: DNA ligase D;TIGR00574	dnl1: DNA ligase I, ATP-dependent (dnl1);TIGR02777	LigD_PE_dom: DNA ligase D, 3'-phosphoesterase domain;TIGR02779	NHEJ_ligase_lig: DNA ligase D, ligase domain	-	Eukaryotic-type DNA primase;ATP-dependent DNA ligase	assembly_02513`K01971	Replication and repair` Non-homologous end-joining	GO:0016779`nucleotidyltransferase activity`molecular_function;GO:0005524`ATP binding`molecular_function;GO:0003677`DNA binding`molecular_function;GO:0006281`DNA repair`biological_process;GO:0090503`RNA phosphodiester bond hydrolysis, exonucleolytic`biological_process;GO:0071897`DNA biosynthetic process`biological_process;GO:0004532`exoribonuclease activity`molecular_function;GO:0003887`DNA-directed DNA polymerase activity`molecular_function;GO:0006310`DNA recombination`biological_process;GO:0003910`DNA ligase (ATP) activity`molecular_function;GO:0046872`metal ion binding`molecular_function
assembly_01243	Ribose-5-phosphate isomerase A`	Rib_5-P_isom_A`Ribose 5-phosphate isomerase A (phosphoriboisomerase A)`;DeoRC`DeoR C terminal sensor domain`;Sugar-bind`Putative sugar-binding domain`	WP_076795004.1`ribose-5-phosphate isomerase RpiA	TIGR00021	rpiA: ribose 5-phosphate isomerase A	-	-	assembly_01243`K01807	Global and overview maps` Biosynthesis of amino acids;Carbohydrate metabolism` Pentose phosphate pathway;Global and overview maps` Carbon metabolism;Energy metabolism` Carbon fixation in photosynthetic organisms	GO:0009052`pentose-phosphate shunt, non-oxidative branch`biological_process;GO:0004751`ribose-5-phosphate isomerase activity`molecular_function
assembly_00183	-	-	WP_076796815.1`DUF1120 domain-containing protein	-	-	-	-	-	-
assembly_01307	Insertion element ISR1 uncharacterized 10 kDa protein A3`	CCDC92`Coiled-coil domain of unknown function`;HTH_23`Homeodomain-like domain`;CENP-B_N`CENP-B N-terminal DNA-binding domain`;HTH_Tnp_1`Transposase`;HTH_29`Winged helix-turn helix`;HTH_Tnp_1_2`Helix-turn-helix of insertion element transposase`;HTH_28`Helix-turn-helix domain`	WP_010804317.1`IS3 family transposase	-	-	-	assembly_01307`K07497	-	GO:0003677`DNA binding`molecular_function;GO:0006313`transposition, DNA-mediated`biological_process;GO:0004803`transposase activity`molecular_function
assembly_01868	-	-	WP_076786300.1`hypothetical protein	-	-	-	-	-	-
assembly_02202	-	YbgT_YccB`Membrane bound YbgT-like protein`	WP_104076561.1`cytochrome bd-I oxidase subunit CydX	TIGR02106	cyd_oper_ybgT: cyd operon protein YbgT	-	-	-	-	-
assembly_02005	-	ZnuA`Zinc-uptake complex component A periplasmic`	WP_104076865.1`cation ABC transporter substrate-binding protein	TIGR03772	anch_rpt_subst: anchored repeat ABC transporter, substrate-binding protein	-	-	assembly_02005`K02077	-	-
assembly_03017	-	Sulfatase`Sulfatase`	WP_076788707.1`LTA synthase family protein	-	-	-	-	-	-
assembly_02353	Catecholate siderophore receptor Fiu`	Plug`TonB-dependent Receptor Plug Domain`	WP_076787566.1`TonB-dependent siderophore receptor	TIGR01783	TonB-siderophor: TonB-dependent siderophore receptor;TIGR01785	TonB-hemin: TonB-dependent heme/hemoglobin receptor family protein;TIGR01779	TonB-B12: TonB-dependent vitamin B12 receptor;TIGR01786	TonB-hemlactrns: TonB-dependent hemoglobin/transferrin/lactoferrin receptor family protein	-	Outer membrane receptor for monomeric catechols	assembly_02353`K16090	-	GO:0016021`integral component of membrane`cellular_component;GO:0009279`cell outer membrane`cellular_component;GO:0015891`siderophore transport`biological_process;GO:0038023`signaling receptor activity`molecular_function;GO:0055072`iron ion homeostasis`biological_process;GO:0005506`iron ion binding`molecular_function
assembly_02398	-	HicA_toxin`HicA toxin of bacterial toxin-antitoxin,`	WP_059583206.1`MULTISPECIES: type II toxin-antitoxin system HicA family toxin	-	-	-	-	-	-
assembly_01129	-	DUF2065`Uncharacterized protein conserved in bacteria (DUF2065)`	WP_104076914.1`DUF2065 domain-containing protein	-	-	-	assembly_01129`K09937	-	-
assembly_03199	-	BrnA_antitoxin`BrnA antitoxin of type II toxin-antitoxin system`	WP_035468755.1`BrnA antitoxin family protein	-	-	-	-	-	-
assembly_00377	-	RelE`RelE toxin of RelE / RelB toxin-antitoxin system`	WP_113068731.1`type II toxin-antitoxin system RelE/ParE family toxin	-	-	-	-	-	-
assembly_02985	-	-	WP_076788404.1`hypothetical protein	-	-	-	-	-	-
assembly_01815	-	DUF4126`Domain of unknown function (DUF4126)`	WP_104077961.1`DUF4126 domain-containing protein	-	-	-	-	-	-
assembly_02497	Benzoate--CoA ligase`	AMP-binding_C`AMP-binding enzyme C-terminal domain`;AMP-binding`AMP-binding enzyme`	WP_076787983.1`AMP-binding protein	TIGR03208	cyc_hxne_CoA_lg: cyclohexanecarboxylate-CoA ligase;TIGR03098	ligase_PEP_1: acyl-CoA ligase (AMP-forming), exosortase A-associated;TIGR03205	pimA: dicarboxylate--CoA ligase PimA;TIGR02316	propion_prpE: propionate--CoA ligase;TIGR02275	DHB_AMP_lig: (2,3-dihydroxybenzoyl)adenylate synthase;TIGR01923	menE: O-succinylbenzoate-CoA ligase;TIGR02155	PA_CoA_ligase: phenylacetate-CoA ligase;TIGR02262	benz_CoA_lig: benzoate-CoA ligase family;TIGR02372	4_coum_CoA_lig: 4-coumarate--CoA ligase;TIGR01733	AA-adenyl-dom: amino acid adenylation domain;TIGR02188	Ac_CoA_lig_AcsA: acetate--CoA ligase;TIGR01734	D-ala-DACP-lig: D-alanine--poly(phosphoribitol) ligase, subunit 1;TIGR01217	ac_ac_CoA_syn: acetoacetate-CoA ligase	-	-	assembly_02497`K08295	Xenobiotics biodegradation and metabolism` Aminobenzoate degradation	GO:0018858`benzoate-CoA ligase activity`molecular_function;GO:0005524`ATP binding`molecular_function
assembly_00312	1-(5-phosphoribosyl)-5-[(5-phosphoribosylamino)methylideneamino] imidazole-4-carboxamide isomerase`	His_biosynth`Histidine biosynthesis protein`;NMO`Nitronate monooxygenase`;Dus`Dihydrouridine synthase (Dus)`;ThiG`Thiazole biosynthesis protein ThiG`	WP_104077790.1`1-(5-phosphoribosyl)-5-[(5-phosphoribosylamino)methylideneamino]imidazole-4-carboxamide isomerase	TIGR00734	hisAF_rel: hisA/hisF family protein;TIGR03572	WbuZ: glycosyl amidation-associated protein WbuZ;TIGR02129	hisA_euk: phosphoribosylformimino-5-aminoimidazole carboxamide ribotide isomerase;TIGR00735	hisF: imidazoleglycerol phosphate synthase, cyclase subunit;TIGR01919	hisA-trpF: bifunctional HisA/TrpF protein;TIGR00737	nifR3_yhdG: putative TIM-barrel protein, nifR3 family;TIGR00007	TIGR00007: 1-(5-phosphoribosyl)-5-[(5-phosphoribosylamino)methylideneamino]imidazole-4-carboxamide isomerase	-	Phosphoribosylformimino-5-aminoimidazole carboxamide ribonucleotide (ProFAR) isomerase	assembly_00312`K01814	Global and overview maps` Biosynthesis of amino acids;Amino acid metabolism` Histidine metabolism	GO:0005737`cytoplasm`cellular_component;GO:0000105`histidine biosynthetic process`biological_process;GO:0003949`1-(5-phosphoribosyl)-5-[(5-phosphoribosylamino)methylideneamino]imidazole-4-carboxamide isomerase activity`molecular_function
assembly_00247	30S ribosomal protein S17`	Ribosomal_S17`Ribosomal protein S17`	WP_013434790.1`MULTISPECIES: 30S ribosomal protein S17	TIGR03630	uS17_arch: ribosomal protein uS17;TIGR03635	uS17_bact: ribosomal protein uS17	-	-	assembly_00247`K02961	Translation` Ribosome	GO:0006412`translation`biological_process;GO:0005840`ribosome`cellular_component;GO:0003735`structural constituent of ribosome`molecular_function;GO:0019843`rRNA binding`molecular_function
assembly_02315	Ribosomal RNA small subunit methyltransferase I`	TP_methylase`Tetrapyrrole (Corrin/Porphyrin) Methylases`;APH_6_hur`Aminoglycoside/hydroxyurea antibiotic resistance kinase`	WP_041754569.1`16S rRNA (cytidine(1402)-2'-O)-methyltransferase	TIGR00096	TIGR00096: 16S rRNA (cytidine(1402)-2'-O)-methyltransferase	-	-	assembly_02315`K07056	-	GO:0000453`enzyme-directed rRNA 2'-O-methylation`biological_process;GO:0070677`rRNA (cytosine-2'-O-)-methyltransferase activity`molecular_function;GO:0005737`cytoplasm`cellular_component
assembly_02015	Transcriptional regulatory protein QseB`	Response_reg`Response regulator receiver domain`;Trans_reg_C`Transcriptional regulatory protein, C terminal`	WP_076786157.1`response regulator transcription factor	TIGR01387	cztR_silR_copR: heavy metal response regulator;TIGR02154	PhoB: phosphate regulon transcriptional regulatory protein PhoB;TIGR03787	marine_sort_RR: proteobacterial dedicated sortase system response regulator;TIGR02875	spore_0_A: sporulation transcription factor Spo0A;TIGR02915	PEP_resp_reg: PEP-CTERM-box response regulator transcription factor;TIGR01818	ntrC: nitrogen regulation protein NR(I);TIGR02956	TMAO_torS: TMAO reductase sytem sensor TorS	-	-	assembly_02015`K07666	Signal transduction` Two-component system	GO:0006355`regulation of transcription, DNA-templated`biological_process;GO:0005737`cytoplasm`cellular_component;GO:0003677`DNA binding`molecular_function;GO:0000160`phosphorelay signal transduction system`biological_process
assembly_00970	Uncharacterized protein YlbG`	HTH_28`Helix-turn-helix domain`;HTH_29`Winged helix-turn helix`;HTH_32`Homeodomain-like domain`;HTH_23`Homeodomain-like domain`	WP_061152821.1`IS481 family transposase	-	-	-	-	-	GO:0032196`transposition`biological_process;GO:0003677`DNA binding`molecular_function
assembly_02200	Cytochrome bd ubiquinol oxidase subunit 1`	Cyt_bd_oxida_I`Cytochrome bd terminal oxidase subunit I`	WP_076797280.1`cytochrome d terminal oxidase subunit 1	-	-	Cytochrome bd-type quinol oxidase, subunit 1	assembly_02200`K00425	Energy metabolism` Oxidative phosphorylation;Signal transduction` Two-component system	GO:0009055`electron carrier activity`molecular_function;GO:0005886`plasma membrane`cellular_component;GO:0019646`aerobic electron transport chain`biological_process;GO:0046872`metal ion binding`molecular_function;GO:0070069`cytochrome complex`cellular_component;GO:0016021`integral component of membrane`cellular_component
assembly_02861	Transcriptional regulator YqjI`	PadR`Transcriptional regulator PadR-like family`	WP_076788291.1`helix-turn-helix transcriptional regulator	TIGR03433	padR_acidobact: transcriptional regulator, Acidobacterial, PadR-family	-	DNA-binding transcriptional regulator, PadR family	-	-	GO:0045892`negative regulation of transcription, DNA-templated`biological_process;GO:0005829`cytosol`cellular_component;GO:0003700`transcription factor activity, sequence-specific DNA binding`molecular_function;GO:0003677`DNA binding`molecular_function;GO:0045893`positive regulation of transcription, DNA-templated`biological_process;GO:0006974`cellular response to DNA damage stimulus`biological_process
assembly_02285	Sulfate-binding protein`	SBP_bac_8`Bacterial extracellular solute-binding protein`;SBP_bac_11`Bacterial extracellular solute-binding protein`;SBP_bac_6`Bacterial extracellular solute-binding protein`;PBP_like`PBP superfamily domain`;SBP_bac_1`Bacterial extracellular solute-binding protein`	WP_076785967.1`MULTISPECIES: sulfate ABC transporter substrate-binding protein	TIGR03261	phnS2: putative 2-aminoethylphosphonate ABC transporter, periplasmic 2-aminoethylphosphonate-binding protein;TIGR00971	3a0106s03: sulfate ABC transporter, sulfate-binding protein	-	ABC-type sulfate transport system, periplasmic component	assembly_02285`K02048	Membrane transport` ABC transporters;Energy metabolism` Sulfur metabolism	GO:0042597`periplasmic space`cellular_component;GO:0015419`sulfate transmembrane-transporting ATPase activity`molecular_function;GO:1901681`sulfur compound binding`molecular_function
assembly_02879	-	Fer4_12`4Fe-4S single cluster domain`;Radical_SAM`Radical SAM superfamily`;Fer4_14`4Fe-4S single cluster domain`	WP_076794624.1`radical SAM protein	TIGR04261	rSAM_GlyRichRpt: radical SAM/SPASM domain protein, GRRM system;TIGR04133	rSAM_w_lipo: radical SAM enzyme, rSAM/lipoprotein system;TIGR04545	rSAM_ahbD_hemeb: heme b synthase;TIGR04103	rSAM_nif11_3: nif11-class peptide radical SAM maturase 3;TIGR04334	rSAM_Clo7bot: radical SAM/SPASM domain Clo7bot peptide maturase;TIGR04340	rSAM_ACGX: radical SAM/SPASM domain protein, ACGX system;TIGR04250	SCM_rSAM_ScmE: SynChlorMet cassette radical SAM/SPASM protein ScmE;TIGR04496	rSAM_XyeB: radical SAM/SPASM domain peptide maturase, XyeB family;TIGR03913	rad_SAM_trio: Y_X(10)_GDL-associated radical SAM protein;TIGR03942	sulfatase_rSAM: anaerobic sulfatase maturase;TIGR03962	mycofact_rSAM: mycofactocin radical SAM maturase;TIGR04136	rSAM_FibroRumin: radical SAM peptide maturase, FibroRumin system;TIGR03978	rSAM_paired_1: His-Xaa-Ser system radical SAM maturase HxsB;TIGR04115	rSAM_Cxxx_rpt: radical SAM peptide maturase, CXXX-repeat target family;TIGR04083	rSAM_pep_methan: putative peptide-modifying radical SAM enzyme, Mhun_1560 family;TIGR03906	quino_hemo_SAM: quinohemoprotein amine dehydrogenase maturation protein;TIGR04403	rSAM_skfB: sporulation killing factor system radical SAM maturase;TIGR04251	SCM_rSAM_ScmF: SynChlorMet cassette radical SAM/SPASM protein ScmF;TIGR04051	rSAM_NirJ: heme d1 biosynthesis radical SAM protein NirJ;TIGR02668	moaA_archaeal: probable molybdenum cofactor biosynthesis protein A;TIGR04148	GG_samocin_CFB: radical SAM peptide maturase, GG-Bacteroidales family;TIGR04546	rSAM_ahbC_deAc: 12,18-didecarboxysiroheme deacetylase;TIGR04163	rSAM_cobopep: peptide-modifying radical SAM enzyme CbpB;TIGR04303	GeoRSP_rSAM: GeoRSP system radical SAM/SPASM protein;TIGR04317	W_rSAM_matur: tungsten cofactor oxidoreducase radical SAM maturase;TIGR04068	rSAM_ocin_clost: Cys-rich peptide radical SAM maturase CcpM;TIGR04064	rSAM_nif11: nif11-like peptide radical SAM maturase;TIGR04463	rSAM_vs_C_rich: radical SAM/SPASM domain protein maturase;TIGR04082	rSAM_for_selen: selenobiotic family peptide radical SAM maturase;TIGR04084	rSAM_AF0577: putative peptide-modifying radical SAM enzyme, AF0577 family;TIGR04347	pseudo_SAM_Halo: pseudo-rSAM protein/SPASM domain protein;TIGR04053	sam_11: radical SAM protein, BA_1875 family;TIGR04280	geopep_mat_rSAM: putative geopeptide radical SAM maturase;TIGR02666	moaA: molybdenum cofactor biosynthesis protein A;TIGR04085	rSAM_more_4Fe4S: radical SAM additional 4Fe4S-binding SPASM domain;TIGR04054	rSAM_NirJ1: putative heme d1 biosynthesis radical SAM protein NirJ1;TIGR04055	rSAM_NirJ2: putative heme d1 biosynthesis radical SAM protein NirJ2;TIGR03974	rSAM_six_Cys: SCIFF radical SAM maturase;TIGR04269	SAM_SPASM_FxsB: radical SAM/SPASM domain protein, FxsB family;TIGR04167	rSAM_SeCys: radical SAM/Cys-rich domain protein	-	-	assembly_02879`K06871	-	-
assembly_02261	-	DDE_Tnp_ISL3`Transposase`	WP_059562698.1`ISL3 family transposase	-	-	-	-	-	-
assembly_01808	-	Sigma70_r4_2`Sigma-70, region 4`;Sigma70_r4`Sigma-70, region 4`;Sigma70_r2`Sigma-70 region 2`	WP_104077883.1`RNA polymerase sigma factor	TIGR02985	Sig70_bacteroi1: RNA polymerase sigma-70 factor, Bacteroides expansion family 1;TIGR02989	Sig-70_gvs1: RNA polymerase sigma-70 factor, Rhodopirellula/Verrucomicrobium family;TIGR02980	SigBFG: RNA polymerase sigma-70 factor, sigma-B/F/G subfamily;TIGR02937	sigma70-ECF: RNA polymerase sigma factor, sigma-70 family;TIGR02950	SigM_subfam: RNA polymerase sigma factor, SigM family;TIGR02952	Sig70_famx2: RNA polymerase sigma-70 factor, TIGR02952 family;TIGR02939	RpoE_Sigma70: RNA polymerase sigma factor RpoE;TIGR02984	Sig-70_plancto1: RNA polymerase sigma-70 factor, Planctomycetaceae-specific subfamily 1;TIGR02954	Sig70_famx3: RNA polymerase sigma-70 factor, TIGR02954 family;TIGR02983	SigE-fam_strep: RNA polymerase sigma-70 factor, sigma-E family;TIGR02943	Sig70_famx1: RNA polymerase sigma-70 factor, TIGR02943 family;TIGR02959	SigZ: RNA polymerase sigma factor, SigZ family;TIGR02948	SigW_bacill: RNA polymerase sigma-W factor	-	-	assembly_01808`K03088	-	-
assembly_00577	Cys-tRNA(Pro)/Cys-tRNA(Cys) deacylase YbaK`	tRNA_edit`Aminoacyl-tRNA editing domain`	WP_076796980.1`aminoacyl-tRNA deacylase	TIGR00011	YbaK_EbsC: Cys-tRNA(Pro) deacylase	-	Cys-tRNA(Pro) deacylase, prolyl-tRNA editing enzyme YbaK/EbsC	-	-	GO:0002161`aminoacyl-tRNA editing activity`molecular_function;GO:0005829`cytosol`cellular_component;GO:0006412`translation`biological_process;GO:0010165`response to X-ray`biological_process;GO:0016829`lyase activity`molecular_function;GO:0043907`Cys-tRNA(Pro) hydrolase activity`molecular_function
assembly_01916	Bifunctional protein glk`	HTH_6`Helix-turn-helix domain, rpiR family`;SIS`SIS domain`;ROK`ROK family`;Glucokinase`Glucokinase`;SIS_2`SIS domain`	WP_104076681.1`bifunctional transcriptional regulator/glucokinase	TIGR03127	RuMP_HxlB: 6-phospho 3-hexuloisomerase;TIGR00749	glk: glucokinase	-	DNA-binding transcriptional regulator, MurR/RpiR family, contains HTH and SIS domains;Glucokinase	assembly_01916`K00845	Biosynthesis of other secondary metabolites` Streptomycin biosynthesis;Global and overview maps` Carbon metabolism;Carbohydrate metabolism` Amino sugar and nucleotide sugar metabolism;Carbohydrate metabolism` Starch and sucrose metabolism;Biosynthesis of other secondary metabolites` Neomycin, kanamycin and gentamicin biosynthesis;Carbohydrate metabolism` Galactose metabolism;Carbohydrate metabolism` Glycolysis / Gluconeogenesis	GO:0004340`glucokinase activity`molecular_function;GO:0006096`glycolytic process`biological_process;GO:0005536`glucose binding`molecular_function;GO:0005524`ATP binding`molecular_function;GO:0005737`cytoplasm`cellular_component;GO:0003700`transcription factor activity, sequence-specific DNA binding`molecular_function;GO:0003677`DNA binding`molecular_function
assembly_00370	-	DUF86`Protein of unknown function DUF86`	WP_089170064.1`DUF86 domain-containing protein	-	-	-	-	-	-
assembly_01982	Aspartate carbamoyltransferase`	OTCace`Aspartate/ornithine carbamoyltransferase, Asp/Orn binding domain`;OTCace_N`Aspartate/ornithine carbamoyltransferase, carbamoyl-P binding domain`	WP_076786188.1`MULTISPECIES: aspartate carbamoyltransferase catalytic subunit	TIGR03316	ygeW: knotted carbamoyltransferase YgeW;TIGR04384	putr_carbamoyl: putrescine carbamoyltransferase;TIGR00658	orni_carb_tr: ornithine carbamoyltransferase;TIGR00670	asp_carb_tr: aspartate carbamoyltransferase	-	Aspartate carbamoyltransferase, catalytic chain	assembly_01982`K00609	Nucleotide metabolism` Pyrimidine metabolism;Amino acid metabolism` Alanine, aspartate and glutamate metabolism	GO:0004070`aspartate carbamoyltransferase activity`molecular_function;GO:0006520`cellular amino acid metabolic process`biological_process;GO:0006207`'de novo' pyrimidine nucleobase biosynthetic process`biological_process;GO:0016597`amino acid binding`molecular_function;GO:0044205`'de novo' UMP biosynthetic process`biological_process
assembly_00259	Translation initiation factor IF-1 1`	RsgA_N`RsgA N-terminal domain`;eIF-1a`Translation initiation factor 1A / IF-1`	WP_004521905.1`MULTISPECIES: translation initiation factor IF-1	TIGR00008	infA: translation initiation factor IF-1;TIGR00523	eIF-1A: translation initiation factor eIF-1A	-	-	assembly_00259`K02518	-	GO:0003743`translation initiation factor activity`molecular_function;GO:0019843`rRNA binding`molecular_function;GO:0005737`cytoplasm`cellular_component;GO:0043022`ribosome binding`molecular_function
assembly_01162	-	-	WP_013435132.1`hypothetical protein	-	-	-	-	-	-
assembly_00713	DNA-directed RNA polymerase subunit omega`	RNA_pol_Rpb6`RNA polymerase Rpb6`	WP_013434417.1`DNA-directed RNA polymerase subunit omega	TIGR00690	rpoZ: DNA-directed RNA polymerase, omega subunit	-	-	assembly_00713`K03060	Nucleotide metabolism` Purine metabolism;Nucleotide metabolism` Pyrimidine metabolism;Transcription` RNA polymerase	GO:0006351`transcription, DNA-templated`biological_process;GO:0003677`DNA binding`molecular_function;GO:0003899`DNA-directed RNA polymerase activity`molecular_function
assembly_02980	Probable transposase for insertion sequence element ISRM3-like`	Transposase_mut`Transposase, Mutator family`;MULE`MULE transposase domain`	WP_043296132.1`IS256 family transposase	-	-	-	-	-	GO:0003677`DNA binding`molecular_function;GO:0006313`transposition, DNA-mediated`biological_process;GO:0004803`transposase activity`molecular_function
assembly_02004	Uncharacterized ABC transporter ATP-binding protein YadG`	AAA_15`AAA ATPase domain`;AAA_24`AAA domain`;AAA`ATPase family associated with various cellular activities (AAA)`;SMC_N`RecF/RecN/SMC N terminal domain`;DUF4162`Domain of unknown function (DUF4162)`;AAA_29`P-loop containing region of AAA domain`;AAA_23`AAA domain`;AAA_21`AAA domain, putative AbiEii toxin, Type IV TA system`;ABC_tran`ABC transporter`	WP_104076741.1`ABC transporter ATP-binding protein	TIGR01271	CFTR_protein: cystic fibrosis transmembrane conductor regulator (CFTR);TIGR02770	nickel_nikD: nickel import ATP-binding protein NikD;TIGR00630	uvra: excinuclease ABC subunit A;TIGR01187	potA: polyamine ABC transporter, ATP-binding protein;TIGR02857	CydD: thiol reductant ABC exporter, CydD subunit;TIGR03740	galliderm_ABC: lantibiotic protection ABC transporter, ATP-binding subunit;TIGR02203	MsbA_lipidA: lipid A export permease/ATP-binding protein MsbA;TIGR02769	nickel_nikE: nickel import ATP-binding protein NikE;TIGR00972	3a0107s01c2: phosphate ABC transporter, ATP-binding protein;TIGR00956	3a01205: pleiotropic drug resistance family protein;TIGR03719	ABC_ABC_ChvD: ATP-binding cassette protein, ChvD family;TIGR03375	type_I_sec_LssB: type I secretion system ATPase;TIGR01166	cbiO: cobalt ABC transporter, ATP-binding protein;TIGR01842	type_I_sec_PrtD: type I secretion system ATPase;TIGR00968	3a0106s01: sulfate ABC transporter, ATP-binding protein;TIGR00954	3a01203: peroxysomal long chain fatty acyl transporter;TIGR01277	thiQ: thiamine ABC transporter, ATP-binding protein;TIGR01184	ntrCD: nitrate ABC transporter, ATP-binding proteins C and D;TIGR01257	rim_protein: rim ABC transporter;TIGR01189	ccmA: heme ABC exporter, ATP-binding protein CcmA;TIGR00957	MRP_assoc_pro: multi drug resistance-associated protein (MRP);TIGR01188	drrA: daunorubicin resistance ABC transporter, ATP-binding protein;TIGR03265	PhnT2: putative 2-aminoethylphosphonate ABC transporter, ATP-binding protein;TIGR01192	chvA: glucan exporter ATP-binding protein;TIGR02211	LolD_lipo_ex: lipoprotein releasing system, ATP-binding protein;TIGR00958	3a01208: antigen peptide transporter 2;TIGR01288	nodI: nodulation ABC transporter NodI;TIGR03005	ectoine_ehuA: ectoine/hydroxyectoine ABC transporter, ATP-binding protein EhuA;TIGR03608	L_ocin_972_ABC: putative bacteriocin export ABC transporter, lactococcin 972 group;TIGR03410	urea_trans_UrtE: urea ABC transporter, ATP-binding protein UrtE;TIGR03522	GldA_ABC_ATP: gliding motility-associated ABC transporter ATP-binding subunit GldA;TIGR01193	bacteriocin_ABC: ABC-type bacteriocin transporter;TIGR03269	met_CoM_red_A2: methyl coenzyme M reductase system, component A2;TIGR02633	xylG: D-xylose ABC transporter, ATP-binding protein;TIGR03258	PhnT: 2-aminoethylphosphonate ABC transport system, ATP-binding component PhnT;TIGR04520	ECF_ATPase_1: energy-coupling factor transporter ATPase;TIGR03797	NHLM_micro_ABC2: NHLM bacteriocin system ABC transporter, ATP-binding protein;TIGR01978	sufC: FeS assembly ATPase SufC;TIGR02315	ABC_phnC: phosphonate ABC transporter, ATP-binding protein;TIGR04406	LPS_export_lptB: LPS export ABC transporter ATP-binding protein;TIGR03864	PQQ_ABC_ATP: ABC transporter, ATP-binding subunit, PQQ-dependent alcohol dehydrogenase system;TIGR02142	modC_ABC: molybdate ABC transporter, ATP-binding protein;TIGR03796	NHLM_micro_ABC1: NHLM bacteriocin system ABC transporter, peptidase/ATP-binding protein;TIGR02204	MsbA_rel: ABC transporter, permease/ATP-binding protein;TIGR02323	CP_lyasePhnK: phosphonate C-P lyase system protein PhnK;TIGR00955	3a01204: pigment precursor permease;TIGR01846	type_I_sec_HlyB: type I secretion system ATPase;TIGR01186	proV: glycine betaine/L-proline transport ATP binding subunit;TIGR03415	ABC_choXWV_ATP: choline ABC transporter, ATP-binding protein;TIGR03411	urea_trans_UrtD: urea ABC transporter, ATP-binding protein UrtD;TIGR02324	CP_lyasePhnL: phosphonate C-P lyase system protein PhnL;TIGR02314	ABC_MetN: D-methionine ABC transporter, ATP-binding protein;TIGR03771	anch_rpt_ABC: anchored repeat-type ABC transporter, ATP-binding subunit;TIGR04521	ECF_ATPase_2: energy-coupling factor transporter ATPase;TIGR02868	CydC: thiol reductant ABC exporter, CydC subunit;TIGR02982	heterocyst_DevA: ABC exporter ATP-binding subunit, DevA family;TIGR03873	F420-0_ABC_ATP: proposed F420-0 ABC transporter, ATP-binding protein;TIGR02673	FtsE: cell division ATP-binding protein FtsE;TIGR01194	cyc_pep_trnsptr: cyclic peptide transporter	-	ABC-type multidrug transport system, ATPase component	assembly_02004`K01990	-	GO:0016887`ATPase activity`molecular_function;GO:0005886`plasma membrane`cellular_component;GO:0005524`ATP binding`molecular_function;GO:0010165`response to X-ray`biological_process
assembly_01514	3-hydroxyisobutyrate dehydrogenase, mitochondrial`	NAD_binding_11`NAD-binding of NADP-dependent 3-hydroxyisobutyrate dehydrogenase`	WP_038710986.1`3-hydroxyisobutyrate dehydrogenase	TIGR01692	HIBADH: 3-hydroxyisobutyrate dehydrogenase	-	3-hydroxyisobutyrate dehydrogenase or related beta-hydroxyacid dehydrogenase	assembly_01514`K00020	Amino acid metabolism` Valine, leucine and isoleucine degradation	GO:0008442`3-hydroxyisobutyrate dehydrogenase activity`molecular_function;GO:0050661`NADP binding`molecular_function;GO:0006574`valine catabolic process`biological_process;GO:0051287`NAD binding`molecular_function;GO:0005739`mitochondrion`cellular_component
assembly_01449	-	TnpB_IS66`IS66 Orf2 like protein`	WP_076793675.1`IS66 family insertion sequence element accessory protein TnpB	-	-	-	-	-	-
assembly_02360	Diaminopimelate epimerase`	DAP_epimerase`Diaminopimelate epimerase`	WP_104076440.1`diaminopimelate epimerase	TIGR00652	DapF: diaminopimelate epimerase	-	-	assembly_02360`K01778	Global and overview maps` Biosynthesis of amino acids;Amino acid metabolism` Lysine biosynthesis	GO:0005737`cytoplasm`cellular_component;GO:0008837`diaminopimelate epimerase activity`molecular_function;GO:0009089`lysine biosynthetic process via diaminopimelate`biological_process
assembly_01606	Putative thiamine-phosphate synthase 2`	TMP-TENI`Thiamine monophosphate synthase/TENI`	WP_076786701.1`MULTISPECIES: hypothetical protein	TIGR00693	thiE: thiamine-phosphate diphosphorylase	-	Thiamine monophosphate synthase	assembly_01606`K00788	Metabolism of cofactors and vitamins` Thiamine metabolism	GO:0046872`metal ion binding`molecular_function;GO:0009228`thiamine biosynthetic process`biological_process;GO:0004789`thiamine-phosphate diphosphorylase activity`molecular_function;GO:0009229`thiamine diphosphate biosynthetic process`biological_process
assembly_01715	Uncharacterized protein C1683.06c`	Taq-exonuc`Taq polymerase, exonuclease`;IU_nuc_hydro`Inosine-uridine preferring nucleoside hydrolase`	WP_131948140.1`nucleoside hydrolase	-	-	-	assembly_01715`K01239	Nucleotide metabolism` Purine metabolism;Metabolism of cofactors and vitamins` Nicotinate and nicotinamide metabolism	GO:0006152`purine nucleoside catabolic process`biological_process;GO:0008655`pyrimidine-containing compound salvage`biological_process;GO:0046135`pyrimidine nucleoside catabolic process`biological_process;GO:0070635`nicotinamide riboside hydrolase activity`molecular_function;GO:0008477`purine nucleosidase activity`molecular_function;GO:0034356`NAD biosynthesis via nicotinamide riboside salvage pathway`biological_process;GO:0005634`nucleus`cellular_component;GO:0070636`nicotinic acid riboside hydrolase activity`molecular_function;GO:0005829`cytosol`cellular_component;GO:0019358`nicotinate nucleotide salvage`biological_process;GO:0045437`uridine nucleosidase activity`molecular_function
assembly_01009	-	MerR_1`MerR HTH family regulatory protein`;MerR`MerR family regulatory protein`	WP_076785113.1`MULTISPECIES: MerR family transcriptional regulator	-	-	-	-	-	-
assembly_01089	tRNA nuclease CdiA (Fragment)`	Fil_haemagg_2`Haemagluttinin repeat`	WP_104078551.1`hypothetical protein, partial	-	-	Large exoprotein involved in heme utilization or adhesion	assembly_01089`K15125	Infectious disease: bacterial` Pertussis	GO:0004540`ribonuclease activity`molecular_function;GO:0004519`endonuclease activity`molecular_function
assembly_01048	-	hemP`Hemin uptake protein hemP`	WP_013435031.1`hemin uptake protein HemP	-	-	-	-	-	-
assembly_03146	Succinyl-CoA:coenzyme A transferase`	DUF162`Uncharacterised ACR, YkgG family COG1556`;CoA_trans`Coenzyme A transferase`;AcetylCoA_hydro`Acetyl-CoA hydrolase/transferase N-terminal domain`;AcetylCoA_hyd_C`Acetyl-CoA hydrolase/transferase C-terminal domain`;CitF`Citrate lyase, alpha subunit (CitF)`	WP_104077448.1`succinate CoA transferase	TIGR03458	YgfH_subfam: succinate CoA transferase;TIGR01584	citF: citrate lyase, alpha subunit;TIGR03948	butyr_acet_CoA: butyryl-CoA:acetate CoA-transferase	-	Acyl-CoA hydrolase	assembly_03146`K18118	Carbohydrate metabolism` Citrate cycle (TCA cycle);Carbohydrate metabolism` Pyruvate metabolism;Carbohydrate metabolism` Butanoate metabolism;Global and overview maps` Carbon metabolism	GO:0006084`acetyl-CoA metabolic process`biological_process;GO:0016740`transferase activity`molecular_function
assembly_01144	Uncharacterized protein in phbA 5'region (Fragment)`	PHB_acc`PHB accumulation regulatory domain`;PHB_acc_N`PHB/PHA accumulation regulator DNA-binding domain`	WP_104076927.1`polyhydroxyalkanoate synthesis repressor PhaR	TIGR01848	PHA_reg_PhaR: polyhydroxyalkanoate synthesis repressor PhaR	-	-	-	-	GO:0006355`regulation of transcription, DNA-templated`biological_process
assembly_01543	-	RHS_repeat`RHS Repeat`	WP_083703680.1`insecticidal toxin complex protein TcaC	TIGR01643	YD_repeat_2x: YD repeat (two copies)	-	-	assembly_01543`K11021	-	-
assembly_02302	-	Hemerythrin`Hemerythrin HHE cation binding domain`	WP_083706008.1`hemerythrin domain-containing protein	TIGR03652	FeS_repair_RIC: iron-sulfur cluster repair di-iron protein	-	-	-	-	-
assembly_00730	Putative manganese exporter`	UPF0016`Uncharacterized protein family UPF0016`;TauE`Sulfite exporter TauE/SafE`	WP_104076329.1`TMEM165/GDT1 family protein	-	-	-	-	-	GO:0016021`integral component of membrane`cellular_component;GO:0006811`ion transport`biological_process;GO:0005886`plasma membrane`cellular_component
assembly_02162	-	-	-	-	-	-	-	-	-
assembly_02074	Endoribonuclease YbeY`	UPF0054`Uncharacterized protein family UPF0054`	WP_104076792.1`rRNA maturation RNase YbeY	TIGR00043	TIGR00043: rRNA maturation RNase YbeY	-	ssRNA-specific RNase YbeY, 16S rRNA maturation enzyme	assembly_02074`K07042	-	GO:0004222`metalloendopeptidase activity`molecular_function;GO:0005737`cytoplasm`cellular_component;GO:0006364`rRNA processing`biological_process;GO:0008270`zinc ion binding`molecular_function;GO:0004521`endoribonuclease activity`molecular_function
assembly_02964	-	zf-ISL3`zinc-finger of transposase IS204/IS1001/IS1096/IS1165`;DDE_Tnp_ISL3`Transposase`;TyrRSs_C`Tyrosyl-tRNA synthetase C-terminal domain`	WP_013436840.1`ISL3 family transposase	-	-	-	-	-	-
assembly_01092	Uncharacterized protein ORF8 in nfe locus (Fragment)`	DUF772`Transposase domain (DUF772)`	WP_076794287.1`IS5 family transposase	-	-	-	assembly_01092`K07481	-	-
assembly_03232	-	-	WP_082465263.1`hypothetical protein	-	-	-	-	-	-
assembly_00057	-	Na_Ca_ex`Sodium/calcium exchanger protein`	WP_104078309.1`sodium:proton exchanger	TIGR00367	TIGR00367: K+-dependent Na+/Ca+ exchanger homolog;TIGR00846	caca2: calcium/proton exchanger	-	-	assembly_00057`K07301	-	-
assembly_01031	Uncharacterized protein y4oB`	DUF2384`Protein of unknown function (DUF2384)`	WP_076785101.1`MULTISPECIES: DUF2384 domain-containing protein	-	-	-	-	-	-
assembly_00629	Acetylornithine aminotransferase`	Aminotran_3`Aminotransferase class-III`;Aminotran_5`Aminotransferase class-V`	WP_076785366.1`acetylornithine transaminase	TIGR03251	LAT_fam: L-lysine 6-transaminase;TIGR00700	GABAtrnsam: 4-aminobutyrate transaminase;TIGR00707	argD: transaminase, acetylornithine/succinylornithine family;TIGR00508	bioA: adenosylmethionine-8-amino-7-oxononanoate transaminase;TIGR03246	arg_catab_astC: succinylornithine transaminase family;TIGR03372	putres_am_tran: putrescine aminotransferase;TIGR00709	dat: 2,4-diaminobutyrate 4-transaminase;TIGR01885	Orn_aminotrans: ornithine--oxo-acid transaminase;TIGR00699	GABAtrns_euk: 4-aminobutyrate aminotransferase;TIGR02407	ectoine_ectB: diaminobutyrate--2-oxoglutarate aminotransferase;TIGR00713	hemL: glutamate-1-semialdehyde-2,1-aminomutase	-	Acetylornithine/succinyldiaminopimelate/putrescine aminotransferase	assembly_00629`K00821	Global and overview maps` Biosynthesis of amino acids;Amino acid metabolism` Lysine biosynthesis;Global and overview maps` 2-Oxocarboxylic acid metabolism;Amino acid metabolism` Arginine biosynthesis	GO:0005737`cytoplasm`cellular_component;GO:0003992`N2-acetyl-L-ornithine:2-oxoglutarate 5-aminotransferase activity`molecular_function;GO:0006526`arginine biosynthetic process`biological_process;GO:0030170`pyridoxal phosphate binding`molecular_function
assembly_02075	Glutathione-specific gamma-glutamylcyclotransferase`	ChaC`ChaC-like protein`	WP_013436218.1`calcium transporter ChaC	-	-	Cation transport regulator ChaC	assembly_02075`K07232	-	GO:0071973`bacterial-type flagellum-dependent cell motility`biological_process;GO:0006751`glutathione catabolic process`biological_process;GO:0003839`gamma-glutamylcyclotransferase activity`molecular_function
assembly_00525	Probable D-lactate dehydrogenase, mitochondrial`	FAD_binding_4`FAD binding domain`;FAD-oxidase_C`FAD linked oxidases, C-terminal domain`	WP_104077723.1`FAD-binding protein	TIGR01676	GLDHase: galactonolactone dehydrogenase;TIGR01677	pln_FAD_oxido: plant-specific FAD-dependent oxidoreductase;TIGR01679	bact_FAD_ox: FAD-linked oxidoreductase;TIGR00387	glcD: glycolate oxidase, subunit GlcD;TIGR01678	FAD_lactone_ox: sugar 1,4-lactone oxidases	-	FAD/FMN-containing dehydrogenase	assembly_00525`K00102	Carbohydrate metabolism` Pyruvate metabolism	GO:0005743`mitochondrial inner membrane`cellular_component;GO:0004458`D-lactate dehydrogenase (cytochrome) activity`molecular_function;GO:0006754`ATP biosynthetic process`biological_process;GO:0050660`flavin adenine dinucleotide binding`molecular_function;GO:0071949`FAD binding`molecular_function;GO:0005739`mitochondrion`cellular_component;GO:0008720`D-lactate dehydrogenase activity`molecular_function;GO:1903457`lactate catabolic process`biological_process
assembly_03327	-	DUF29`Domain of unknown function DUF29`	WP_076793798.1`DUF29 domain-containing protein	-	-	-	-	-	-
assembly_02535	Benzoyl-CoA oxygenase component A`	Fer4_3`4Fe-4S binding domain`;Fer4_21`4Fe-4S dicluster domain`;Fer4_7`4Fe-4S dicluster domain`;Fer4_2`4Fe-4S binding domain`;Fer4_4`4Fe-4S binding domain`;FAD_binding_6`Oxidoreductase FAD-binding domain`;Fer4_10`4Fe-4S dicluster domain`;Fer4_6`4Fe-4S binding domain`;Fer4_9`4Fe-4S dicluster domain`;NAD_binding_1`Oxidoreductase NAD-binding domain`;Fer4_16`4Fe-4S double cluster binding domain`;Fer4_17`4Fe-4S dicluster domain`;Fer4`4Fe-4S binding domain`	WP_076788009.1`benzoyl-CoA 2,3-epoxidase subunit BoxA	TIGR01931	cysJ: sulfite reductase [NADPH] flavoprotein, alpha-component;TIGR02911	sulfite_red_B: sulfite reductase, subunit B;TIGR03224	benzo_boxA: benzoyl-CoA oxygenase/reductase, BoxA protein;TIGR01944	rnfB: electron transport complex, RnfABCDGE type, B subunit;TIGR01941	nqrF: NADH:ubiquinone oxidoreductase, Na(+)-translocating, F subunit;TIGR02700	flavo_MJ0208: archaeoflavoprotein, MJ0208 family;TIGR02179	PorD_KorD: 2-oxoacid:acceptor oxidoreductase, delta subunit, pyruvate/2-ketoisovalerate family	-	-	assembly_02535`K15511	-	GO:0051213`dioxygenase activity`molecular_function;GO:0051539`4 iron, 4 sulfur cluster binding`molecular_function;GO:0019439`aromatic compound catabolic process`biological_process;GO:0046872`metal ion binding`molecular_function
assembly_01769	-	DUF455`Protein of unknown function (DUF455)`	-	-	-	-	-	-	-
assembly_02464	-	-	WP_076785769.1`MULTISPECIES: hypothetical protein	-	-	-	-	-	-
assembly_00349	-	UvrD-helicase`UvrD/REP helicase N-terminal domain`;UvrD_C_2`UvrD-like helicase C-terminal domain`	WP_062281945.1`helicase	-	-	-	-	-	-
assembly_02014	Sensor protein QseC`	HATPase_c`Histidine kinase-, DNA gyrase B-, and HSP90-like ATPase`;HisKA`His Kinase A (phospho-acceptor) domain`;2CSK_N`Two-component sensor kinase N-terminal`;HAMP`HAMP domain`	WP_076786158.1`HAMP domain-containing protein	TIGR03785	marine_sort_HK: proteobacterial dedicated sortase system histidine kinase;TIGR02956	TMAO_torS: TMAO reductase sytem sensor TorS;TIGR02966	phoR_proteo: phosphate regulon sensor kinase PhoR;TIGR02916	PEP_his_kin: putative PEP-CTERM system histidine kinase;TIGR01386	cztS_silS_copS: heavy metal sensor kinase;TIGR02938	nifL_nitrog: nitrogen fixation negative regulator NifL	-	-	assembly_02014`K02484	-	GO:0005886`plasma membrane`cellular_component;GO:0005524`ATP binding`molecular_function;GO:0000155`phosphorelay sensor kinase activity`molecular_function;GO:0000160`phosphorelay signal transduction system`biological_process;GO:0016021`integral component of membrane`cellular_component
assembly_01696	Putative carboxymethylenebutenolidase`	Abhydrolase_1`alpha/beta hydrolase fold`;DLH`Dienelactone hydrolase family`	WP_083706044.1`carboxymethylenebutenolidase	-	-	Dienelactone hydrolase	assembly_01696`K01061	Xenobiotics biodegradation and metabolism` Fluorobenzoate degradation;Xenobiotics biodegradation and metabolism` Toluene degradation;Xenobiotics biodegradation and metabolism` Chlorocyclohexane and chlorobenzene degradation	GO:0008806`carboxymethylenebutenolidase activity`molecular_function
assembly_01780	NADH-quinone oxidoreductase subunit N`	Proton_antipo_M`Proton-conducting membrane transporter`	WP_076786446.1`MULTISPECIES: NADH-quinone oxidoreductase subunit NuoN	TIGR01974	NDH_I_L: proton-translocating NADH-quinone oxidoreductase, chain L;TIGR01972	NDH_I_M: proton-translocating NADH-quinone oxidoreductase, chain M;TIGR01960	ndhF3_CO2: NAD(P)H dehydrogenase, subunit NdhF3 family;TIGR00940	2a6301s01: monovalent cation:proton antiporter;TIGR01770	NDH_I_N: proton-translocating NADH-quinone oxidoreductase, chain N;TIGR00944	2a6301s04: multicomponent K+:H+antiporter	-	NADH:ubiquinone oxidoreductase subunit 2 (chain N)	assembly_01780`K00343	Energy metabolism` Oxidative phosphorylation	GO:0042773`ATP synthesis coupled electron transport`biological_process;GO:0008137`NADH dehydrogenase (ubiquinone) activity`molecular_function;GO:0005886`plasma membrane`cellular_component;GO:0016021`integral component of membrane`cellular_component;GO:0048038`quinone binding`molecular_function
assembly_03063	-	-	-	-	-	-	-	-	-
assembly_03123	Alkyl hydroperoxide reductase C`	AhpC-TSA`AhpC/TSA family`;SCO1-SenC`SCO1/SenC`;1-cysPrx_C`C-terminal domain of 1-Cys peroxiredoxin`;Redoxin`Redoxin`	WP_104077427.1`peroxiredoxin	TIGR03137	AhpC: peroxiredoxin	-	Alkyl hydroperoxide reductase subunit AhpC (peroxiredoxin)	assembly_03123`K03386	-	GO:0006979`response to oxidative stress`biological_process;GO:0004601`peroxidase activity`molecular_function;GO:0045454`cell redox homeostasis`biological_process;GO:0051920`peroxiredoxin activity`molecular_function;GO:0005737`cytoplasm`cellular_component
assembly_00982	Fusaric acid resistance protein FusA`	OEP`Outer membrane efflux protein`	WP_076785136.1`efflux transporter outer membrane subunit	TIGR01844	type_I_sec_TolC: type I secretion outer membrane protein, TolC family;TIGR01845	outer_NodT: efflux transporter, outer membrane factor (OMF) lipoprotein, NodT family	-	-	-	-	GO:0016021`integral component of membrane`cellular_component;GO:0015562`efflux transmembrane transporter activity`molecular_function;GO:0005886`plasma membrane`cellular_component
assembly_02840	-	-	WP_052712470.1`IS4 family transposase	-	-	-	-	-	-
assembly_02329	Uncharacterized protein YqgN`	5-FTHF_cyc-lig`5-formyltetrahydrofolate cyclo-ligase family`	WP_104076604.1`5-formyltetrahydrofolate cyclo-ligase	TIGR02727	MTHFS_bact: 5-formyltetrahydrofolate cyclo-ligase	-	5-formyltetrahydrofolate cyclo-ligase	-	-	GO:0035999`tetrahydrofolate interconversion`biological_process;GO:0030272`5-formyltetrahydrofolate cyclo-ligase activity`molecular_function;GO:0005524`ATP binding`molecular_function;GO:0009396`folic acid-containing compound biosynthetic process`biological_process
assembly_03262	Antitoxin MazE`	DUF3018`Protein  of unknown function (DUF3018)`	WP_076795928.1`DUF3018 family protein	-	-	-	-	-	-
assembly_00779	-	Radical_SAM`Radical SAM superfamily`	WP_076787317.1`PA0069 family radical SAM protein	TIGR04470	rSAM_mob_pairB: radical SAM mobile pair protein B	-	-	-	-	-
assembly_01607	Competence protein ComA`	Lactamase_B`Metallo-beta-lactamase superfamily`;Competence`Competence protein`;DUF4131`Domain of unknown function (DUF4131)`;Lactamase_B_2`Beta-lactamase superfamily domain`	WP_104077304.1`ComEC/Rec2 family competence protein	TIGR00361	ComEC_Rec2: DNA internalization-related competence protein ComEC/Rec2;TIGR00360	ComEC_N-term: ComEC/Rec2-related protein	-	Metal-dependent hydrolase, beta-lactamase superfamily II;Predicted membrane metal-binding protein	assembly_01607`K02238	-	GO:0005886`plasma membrane`cellular_component;GO:0016021`integral component of membrane`cellular_component;GO:0030420`establishment of competence for transformation`biological_process
assembly_01597	Cell division protein FtsB`	DivIC`Septum formation initiator`	WP_104077230.1`cell division protein FtsB	-	-	Cell division protein FtsB	assembly_01597`K05589	-	GO:0043093`FtsZ-dependent cytokinesis`biological_process;GO:0005887`integral component of plasma membrane`cellular_component;GO:0032153`cell division site`cellular_component
assembly_00085	DNA-binding protein HU-alpha`	-	-	-	-	-	-	-	-
assembly_03016	Transcriptional regulatory protein btr`	HTH_Crp_2`Crp-like helix-turn-helix domain`;Crp`Bacterial regulatory proteins, crp family`;cNMP_binding`Cyclic nucleotide-binding domain`;MarR_2`MarR family`	WP_104077365.1`cyclic nucleotide-binding domain-containing protein	TIGR03697	NtcA_cyano: global nitrogen regulator NtcA	-	cAMP-binding domain of CRP or a regulatory subunit of cAMP-dependent protein kinases	assembly_03016`K01420	-	GO:0003700`transcription factor activity, sequence-specific DNA binding`molecular_function;GO:0003677`DNA binding`molecular_function
assembly_02907	Putative dihydroflavonol 4-reductase`	DFP`DNA / pantothenate metabolism flavoprotein`;Epimerase`NAD dependent epimerase/dehydratase family`;GDP_Man_Dehyd`GDP-mannose 4,6 dehydratase`;RmlD_sub_bind`RmlD substrate binding domain`;NAD_binding_4`Male sterility protein`;3Beta_HSD`3-beta hydroxysteroid dehydrogenase/isomerase family`;Polysacc_synt_2`Polysaccharide biosynthesis protein`;NAD_binding_10`NAD(P)H-binding`;KR`KR domain`;NmrA`NmrA-like family`;adh_short`short chain dehydrogenase`	WP_076788333.1`NAD-dependent epimerase/dehydratase family protein	TIGR04180	EDH_00030: NAD dependent epimerase/dehydratase, LLPSF_EDH_00030 family;TIGR03589	PseB: UDP-N-acetylglucosamine 4,6-dehydratase (inverting);TIGR02197	heptose_epim: ADP-glyceromanno-heptose 6-epimerase;TIGR01777	yfcH: TIGR01777 family protein;TIGR03466	HpnA: hopanoid-associated sugar epimerase;TIGR01214	rmlD: dTDP-4-dehydrorhamnose reductase;TIGR01181	dTDP_gluc_dehyt: dTDP-glucose 4,6-dehydratase;TIGR01179	galE: UDP-glucose 4-epimerase GalE;TIGR01746	Thioester-redct: thioester reductase domain;TIGR04130	FnlA: UDP-N-acetylglucosamine 4,6-dehydratase/5-epimerase	-	-	assembly_02907`K00091	-	GO:0016616`oxidoreductase activity, acting on the CH-OH group of donors, NAD or NADP as acceptor`molecular_function;GO:0016491`oxidoreductase activity`molecular_function;GO:0045552`dihydrokaempferol 4-reductase activity`molecular_function;GO:0009813`flavonoid biosynthetic process`biological_process;GO:0050662`coenzyme binding`molecular_function
assembly_02808	tRNA threonylcarbamoyladenosine biosynthesis protein TsaB`	Peptidase_M22`Glycoprotease family`	WP_076794345.1`tRNA (adenosine(37)-N6)-threonylcarbamoyltransferase complex dimerization subunit type 1 TsaB	TIGR03722	arch_KAE1: universal archaeal protein Kae1;TIGR03725	T6A_YeaZ: tRNA threonylcarbamoyl adenosine modification protein YeaZ;TIGR00329	gcp_kae1: metallohydrolase, glycoprotease/Kae1 family;TIGR03723	T6A_TsaD_YgjD: tRNA threonylcarbamoyl adenosine modification protein TsaD	-	tRNA A37 threonylcarbamoyladenosine modification protein TsaB	assembly_02808`K14742	-	GO:0005737`cytoplasm`cellular_component;GO:0002949`tRNA threonylcarbamoyladenosine modification`biological_process
assembly_02546	High-affinity branched-chain amino acid transport ATP-binding protein BraF`	BCA_ABC_TP_C`Branched-chain amino acid ATP-binding cassette transporter`;ABC_tran`ABC transporter`	WP_076794192.1`ABC transporter ATP-binding protein	TIGR01186	proV: glycine betaine/L-proline transport ATP binding subunit;TIGR03415	ABC_choXWV_ATP: choline ABC transporter, ATP-binding protein;TIGR03411	urea_trans_UrtD: urea ABC transporter, ATP-binding protein UrtD;TIGR02324	CP_lyasePhnL: phosphonate C-P lyase system protein PhnL;TIGR02314	ABC_MetN: D-methionine ABC transporter, ATP-binding protein;TIGR04521	ECF_ATPase_2: energy-coupling factor transporter ATPase;TIGR03771	anch_rpt_ABC: anchored repeat-type ABC transporter, ATP-binding subunit;TIGR02868	CydC: thiol reductant ABC exporter, CydC subunit;TIGR02982	heterocyst_DevA: ABC exporter ATP-binding subunit, DevA family;TIGR03873	F420-0_ABC_ATP: proposed F420-0 ABC transporter, ATP-binding protein;TIGR02673	FtsE: cell division ATP-binding protein FtsE;TIGR03410	urea_trans_UrtE: urea ABC transporter, ATP-binding protein UrtE;TIGR03522	GldA_ABC_ATP: gliding motility-associated ABC transporter ATP-binding subunit GldA;TIGR01193	bacteriocin_ABC: ABC-type bacteriocin transporter;TIGR03269	met_CoM_red_A2: methyl coenzyme M reductase system, component A2;TIGR02633	xylG: D-xylose ABC transporter, ATP-binding protein;TIGR03258	PhnT: 2-aminoethylphosphonate ABC transport system, ATP-binding component PhnT;TIGR04520	ECF_ATPase_1: energy-coupling factor transporter ATPase;TIGR01978	sufC: FeS assembly ATPase SufC;TIGR03797	NHLM_micro_ABC2: NHLM bacteriocin system ABC transporter, ATP-binding protein;TIGR02315	ABC_phnC: phosphonate ABC transporter, ATP-binding protein;TIGR04406	LPS_export_lptB: LPS export ABC transporter ATP-binding protein;TIGR03864	PQQ_ABC_ATP: ABC transporter, ATP-binding subunit, PQQ-dependent alcohol dehydrogenase system;TIGR02142	modC_ABC: molybdate ABC transporter, ATP-binding protein;TIGR03796	NHLM_micro_ABC1: NHLM bacteriocin system ABC transporter, peptidase/ATP-binding protein;TIGR02204	MsbA_rel: ABC transporter, permease/ATP-binding protein;TIGR02323	CP_lyasePhnK: phosphonate C-P lyase system protein PhnK;TIGR01846	type_I_sec_HlyB: type I secretion system ATPase;TIGR00955	3a01204: pigment precursor permease;TIGR01842	type_I_sec_PrtD: type I secretion system ATPase;TIGR00968	3a0106s01: sulfate ABC transporter, ATP-binding protein;TIGR01277	thiQ: thiamine ABC transporter, ATP-binding protein;TIGR01184	ntrCD: nitrate ABC transporter, ATP-binding proteins C and D;TIGR01257	rim_protein: rim ABC transporter;TIGR01189	ccmA: heme ABC exporter, ATP-binding protein CcmA;TIGR01192	chvA: glucan exporter ATP-binding protein;TIGR03265	PhnT2: putative 2-aminoethylphosphonate ABC transporter, ATP-binding protein;TIGR01188	drrA: daunorubicin resistance ABC transporter, ATP-binding protein;TIGR02211	LolD_lipo_ex: lipoprotein releasing system, ATP-binding protein;TIGR00958	3a01208: antigen peptide transporter 2;TIGR01288	nodI: nodulation ABC transporter NodI;TIGR03005	ectoine_ehuA: ectoine/hydroxyectoine ABC transporter, ATP-binding protein EhuA;TIGR03608	L_ocin_972_ABC: putative bacteriocin export ABC transporter, lactococcin 972 group;TIGR01271	CFTR_protein: cystic fibrosis transmembrane conductor regulator (CFTR);TIGR02770	nickel_nikD: nickel import ATP-binding protein NikD;TIGR01187	potA: polyamine ABC transporter, ATP-binding protein;TIGR00630	uvra: excinuclease ABC subunit A;TIGR02857	CydD: thiol reductant ABC exporter, CydD subunit;TIGR03740	galliderm_ABC: lantibiotic protection ABC transporter, ATP-binding subunit;TIGR02769	nickel_nikE: nickel import ATP-binding protein NikE;TIGR02203	MsbA_lipidA: lipid A export permease/ATP-binding protein MsbA;TIGR00972	3a0107s01c2: phosphate ABC transporter, ATP-binding protein;TIGR03719	ABC_ABC_ChvD: ATP-binding cassette protein, ChvD family;TIGR03375	type_I_sec_LssB: type I secretion system ATPase;TIGR01166	cbiO: cobalt ABC transporter, ATP-binding protein	-	ABC-type branched-chain amino acid transport system, ATPase component	assembly_02546`K01995	Membrane transport` ABC transporters	GO:0015188`L-isoleucine transmembrane transporter activity`molecular_function;GO:1903805`L-valine import into cell`biological_process;GO:0005304`L-valine transmembrane transporter activity`molecular_function;GO:0042941`D-alanine transport`biological_process;GO:0015190`L-leucine transmembrane transporter activity`molecular_function;GO:0005524`ATP binding`molecular_function;GO:0005886`plasma membrane`cellular_component;GO:1903806`L-isoleucine import into cell`biological_process;GO:0015808`L-alanine transport`biological_process;GO:0098713`leucine import across plasma membrane`biological_process;GO:0016887`ATPase activity`molecular_function;GO:0015192`L-phenylalanine transmembrane transporter activity`molecular_function
assembly_01158	-	-	WP_104076929.1`hypothetical protein	-	-	-	-	-	-
assembly_00947	-	-	-	-	-	-	-	-	-
assembly_02539	-	-	-	-	-	-	-	-	-
assembly_02019	N5-carboxyaminoimidazole ribonucleotide synthase`	CPSase_L_D2`Carbamoyl-phosphate synthase L chain, ATP binding domain`;ATP-grasp`ATP-grasp domain`	WP_104076751.1`5-(carboxyamino)imidazole ribonucleotide synthase	TIGR01142	purT: phosphoribosylglycinamide formyltransferase 2;TIGR01205	D_ala_D_alaTIGR: D-alanine--D-alanine ligase;TIGR01161	purK: phosphoribosylaminoimidazole carboxylase, ATPase subunit	-	Phosphoribosylaminoimidazole carboxylase (NCAIR synthetase)	assembly_02019`K01589	Nucleotide metabolism` Purine metabolism	GO:0006189`'de novo' IMP biosynthetic process`biological_process;GO:0034028`5-(carboxyamino)imidazole ribonucleotide synthase activity`molecular_function;GO:0005524`ATP binding`molecular_function;GO:0004638`phosphoribosylaminoimidazole carboxylase activity`molecular_function;GO:0046872`metal ion binding`molecular_function
assembly_01233	-	-	WP_041754246.1`hypothetical protein	-	-	-	-	-	-
assembly_00811	Molybdenum cofactor guanylyltransferase`	NTP_transf_3`MobA-like NTP transferase domain`	WP_076787301.1`MULTISPECIES: molybdenum cofactor guanylyltransferase	TIGR02665	molyb_mobA: molybdenum cofactor guanylyltransferase;TIGR00454	TIGR00454: TIGR00454 family protein	-	Molybdopterin-guanine dinucleotide biosynthesis protein A	assembly_00811`K03752	-	GO:0046872`metal ion binding`molecular_function;GO:0006777`Mo-molybdopterin cofactor biosynthetic process`biological_process;GO:0005737`cytoplasm`cellular_component;GO:0005525`GTP binding`molecular_function;GO:0061603`molybdenum cofactor guanylyltransferase activity`molecular_function
assembly_01950	-	Sulf_transp`Sulphur transport`	WP_008344669.1`MULTISPECIES: YeeE/YedE family protein	-	-	-	assembly_01950`K07112	-	-
assembly_00434	-	AAA_29`P-loop containing region of AAA domain`;AAA_14`AAA domain`;Zeta_toxin`Zeta toxin`;AAA_22`AAA domain`;AAA_16`AAA ATPase domain`;AAA_19`Part of AAA domain`;AAA`ATPase family associated with various cellular activities (AAA)`;T2SSE`Type II/IV secretion system protein`;DUF815`Protein of unknown function (DUF815)`	WP_104077616.1`ATP-binding protein	-	-	-	assembly_00434`K06923	-	-
assembly_02465	-	-	-	-	-	-	-	-	-
assembly_01991	Metal-pseudopaline receptor CntO`	TonB_dep_Rec`TonB dependent receptor`	WP_076796117.1`TonB-dependent siderophore receptor	TIGR01785	TonB-hemin: TonB-dependent heme/hemoglobin receptor family protein;TIGR01786	TonB-hemlactrns: TonB-dependent hemoglobin/transferrin/lactoferrin receptor family protein;TIGR01783	TonB-siderophor: TonB-dependent siderophore receptor	-	-	assembly_01991`K16090	-	GO:0038023`signaling receptor activity`molecular_function;GO:0006829`zinc II ion transport`biological_process;GO:0015891`siderophore transport`biological_process;GO:0005506`iron ion binding`molecular_function;GO:0015675`nickel cation transport`biological_process;GO:0016021`integral component of membrane`cellular_component;GO:0009279`cell outer membrane`cellular_component
assembly_02751	Putative FAD-dependent oxidoreductase LodB`	Lycopene_cycl`Lycopene cyclase protein`;Trp_halogenase`Tryptophan halogenase`;DAO`FAD dependent oxidoreductase`;FAD_binding_3`FAD binding domain`;Thi4`Thi4 family`	WP_076788105.1`hypothetical protein	TIGR01984	UbiH: 2-polyprenyl-6-methoxyphenol 4-hydroxylase;TIGR01988	Ubi-OHases: ubiquinone biosynthesis hydroxylase, UbiH/UbiF/VisC/COQ6 family;TIGR02023	BchP-ChlP: geranylgeranyl reductase;TIGR02032	GG-red-SF: geranylgeranyl reductase family	-	Dehydrogenase (flavoprotein)	-	-	GO:0016491`oxidoreductase activity`molecular_function;GO:0071949`FAD binding`molecular_function;GO:0005737`cytoplasm`cellular_component
assembly_02205	Protoheme IX farnesyltransferase`	Pox_P21`Poxvirus P21 membrane protein`;UbiA`UbiA prenyltransferase family`;SpoIIM`Stage II sporulation protein M`	WP_104076558.1`protoheme IX farnesyltransferase	TIGR01473	cyoE_ctaB: protoheme IX farnesyltransferase;TIGR01475	ubiA_other: putative 4-hydroxybenzoate polyprenyltransferase;TIGR01474	ubiA_proteo: 4-hydroxybenzoate polyprenyl transferase	-	Polyprenyltransferase (heme O synthase)	assembly_02205`K02301	Metabolism of cofactors and vitamins` Porphyrin and chlorophyll metabolism;Energy metabolism` Oxidative phosphorylation	GO:0048034`heme O biosynthetic process`biological_process;GO:0016021`integral component of membrane`cellular_component;GO:0005886`plasma membrane`cellular_component;GO:0008495`protoheme IX farnesyltransferase activity`molecular_function
assembly_00315	Phosphoribosyl-ATP pyrophosphatase`	PRA-PH`Phosphoribosyl-ATP pyrophosphohydrolase`	WP_104077787.1`phosphoribosyl-ATP diphosphatase	TIGR03188	histidine_hisI: phosphoribosyl-ATP diphosphatase	-	Phosphoribosyl-ATP pyrophosphohydrolase	assembly_00315`K01523	Global and overview maps` Biosynthesis of amino acids;Amino acid metabolism` Histidine metabolism	GO:0004636`phosphoribosyl-ATP diphosphatase activity`molecular_function;GO:0000105`histidine biosynthetic process`biological_process;GO:0005737`cytoplasm`cellular_component;GO:0005524`ATP binding`molecular_function
assembly_00481	-	-	WP_104077647.1`hypothetical protein	-	-	-	-	-	-
assembly_02426	Tail assembly protein E`	Phage_TAC_7`Phage tail assembly chaperone proteins, E, or 41 or 14`	WP_076796764.1`phage tail assembly protein	-	-	-	-	-	GO:0098003`viral tail assembly`biological_process
assembly_02822	Ceramide glucosyltransferase`	Glyco_tranf_2_3`Glycosyltransferase like family 2`;Glycos_transf_2`Glycosyl transferase family 2`;Glyco_trans_2_3`Glycosyl transferase family group 2`;Glyco_transf_21`Glycosyl transferase family 21`	WP_076788244.1`MULTISPECIES: glycosyltransferase	TIGR03469	HpnB: hopene-associated glycosyltransferase HpnB;TIGR03472	HpnI: hopanoid biosynthesis associated glycosyl transferase protein HpnI	-	Glycosyltransferase, catalytic subunit of cellulose synthase and poly-beta-1,6-N-acetylglucosamine synthase	assembly_02822`K00720	Lipid metabolism` Sphingolipid metabolism	GO:0006665`sphingolipid metabolic process`biological_process;GO:0008120`ceramide glucosyltransferase activity`molecular_function;GO:0000139`Golgi membrane`cellular_component;GO:0016021`integral component of membrane`cellular_component
assembly_00909	Alanine--tRNA ligase`	tRNA_SAD`Threonyl and Alanyl tRNA synthetase second additional domain`;tRNA-synt_2c`tRNA synthetases class II (A)`;DHHA1`DHHA1 domain`	WP_104076284.1`alanine--tRNA ligase	TIGR03683	A-tRNA_syn_arch: alanine--tRNA ligase;TIGR00344	alaS: alanine--tRNA ligase	-	Alanyl-tRNA synthetase	assembly_00909`K01872	Translation` Aminoacyl-tRNA biosynthesis	GO:0005524`ATP binding`molecular_function;GO:0004813`alanine-tRNA ligase activity`molecular_function;GO:0006419`alanyl-tRNA aminoacylation`biological_process;GO:0008270`zinc ion binding`molecular_function;GO:0005737`cytoplasm`cellular_component;GO:0000049`tRNA binding`molecular_function
assembly_02561	-	Transposase_mut`Transposase, Mutator family`	WP_083706113.1`hypothetical protein	-	-	-	-	-	-
assembly_00113	ATP synthase subunit b`	ATP-synt_B`ATP synthase B/B' CF(0)`	WP_104077981.1`F0F1 ATP synthase subunit B	TIGR01144	ATP_synt_b: ATP synthase F0, B subunit;TIGR03321	alt_F1F0_F0_B: alternate F1F0 ATPase, F0 subunit B	-	FoF1-type ATP synthase, membrane subunit b or b'	assembly_00113`K02109	Energy metabolism` Photosynthesis;Energy metabolism` Oxidative phosphorylation	GO:0015986`ATP synthesis coupled proton transport`biological_process;GO:0046933`proton-transporting ATP synthase activity, rotational mechanism`molecular_function;GO:0016021`integral component of membrane`cellular_component;GO:0005886`plasma membrane`cellular_component;GO:0045263`proton-transporting ATP synthase complex, coupling factor F(o)`cellular_component
assembly_00424	UDP-N-acetylglucosamine--N-acetylmuramyl-(pentapeptide) pyrophosphoryl-undecaprenol N-acetylglucosamine transferase`	Glyco_trans_1_4`Glycosyl transferases group 1`;Glyco_tran_28_C`Glycosyltransferase family 28 C-terminal domain`;Glyco_transf_28`Glycosyltransferase family 28 N-terminal domain`	WP_076785509.1`undecaprenyldiphospho-muramoylpentapeptide beta-N-acetylglucosaminyltransferase	TIGR01133	murG: undecaprenyldiphospho-muramoylpentapeptide beta-N-acetylglucosaminyltransferase	-	UDP-N-acetylglucosamine:LPS N-acetylglucosamine transferase	assembly_00424`K02563	Glycan biosynthesis and metabolism` Peptidoglycan biosynthesis;Cell growth and death` Cell cycle - Caulobacter;Drug resistance: antimicrobial` Vancomycin resistance	GO:0030259`lipid glycosylation`biological_process;GO:0071555`cell wall organization`biological_process;GO:0005886`plasma membrane`cellular_component;GO:0007049`cell cycle`biological_process;GO:0050511`undecaprenyldiphospho-muramoylpentapeptide beta-N-acetylglucosaminyltransferase activity`molecular_function;GO:0009252`peptidoglycan biosynthetic process`biological_process;GO:0051991`UDP-N-acetyl-D-glucosamine:N-acetylmuramoyl-L-alanyl-D-glutamyl-meso-2,6-diaminopimelyl-D-alanyl-D-alanine-diphosphoundecaprenol 4-beta-N-acetylglucosaminlytransferase activity`molecular_function;GO:0051301`cell division`biological_process;GO:0008360`regulation of cell shape`biological_process;GO:0005975`carbohydrate metabolic process`biological_process
assembly_00913	High-affinity branched-chain amino acid transport ATP-binding protein LivF`	ABC_tran`ABC transporter`;AAA_21`AAA domain, putative AbiEii toxin, Type IV TA system`;AAA_22`AAA domain`	WP_104076288.1`ABC transporter ATP-binding protein	TIGR03375	type_I_sec_LssB: type I secretion system ATPase;TIGR03719	ABC_ABC_ChvD: ATP-binding cassette protein, ChvD family;TIGR01166	cbiO: cobalt ABC transporter, ATP-binding protein;TIGR00956	3a01205: pleiotropic drug resistance family protein;TIGR00972	3a0107s01c2: phosphate ABC transporter, ATP-binding protein;TIGR02769	nickel_nikE: nickel import ATP-binding protein NikE;TIGR02203	MsbA_lipidA: lipid A export permease/ATP-binding protein MsbA;TIGR03740	galliderm_ABC: lantibiotic protection ABC transporter, ATP-binding subunit;TIGR02857	CydD: thiol reductant ABC exporter, CydD subunit;TIGR02770	nickel_nikD: nickel import ATP-binding protein NikD;TIGR00630	uvra: excinuclease ABC subunit A;TIGR01187	potA: polyamine ABC transporter, ATP-binding protein;TIGR01271	CFTR_protein: cystic fibrosis transmembrane conductor regulator (CFTR);TIGR03608	L_ocin_972_ABC: putative bacteriocin export ABC transporter, lactococcin 972 group;TIGR03005	ectoine_ehuA: ectoine/hydroxyectoine ABC transporter, ATP-binding protein EhuA;TIGR01288	nodI: nodulation ABC transporter NodI;TIGR00958	3a01208: antigen peptide transporter 2;TIGR02211	LolD_lipo_ex: lipoprotein releasing system, ATP-binding protein;TIGR03265	PhnT2: putative 2-aminoethylphosphonate ABC transporter, ATP-binding protein;TIGR01188	drrA: daunorubicin resistance ABC transporter, ATP-binding protein;TIGR01192	chvA: glucan exporter ATP-binding protein;TIGR00957	MRP_assoc_pro: multi drug resistance-associated protein (MRP);TIGR01189	ccmA: heme ABC exporter, ATP-binding protein CcmA;TIGR01257	rim_protein: rim ABC transporter;TIGR01184	ntrCD: nitrate ABC transporter, ATP-binding proteins C and D;TIGR01277	thiQ: thiamine ABC transporter, ATP-binding protein;TIGR00954	3a01203: peroxysomal long chain fatty acyl transporter;TIGR00968	3a0106s01: sulfate ABC transporter, ATP-binding protein;TIGR01842	type_I_sec_PrtD: type I secretion system ATPase;TIGR01846	type_I_sec_HlyB: type I secretion system ATPase;TIGR00955	3a01204: pigment precursor permease;TIGR02323	CP_lyasePhnK: phosphonate C-P lyase system protein PhnK;TIGR02204	MsbA_rel: ABC transporter, permease/ATP-binding protein;TIGR03864	PQQ_ABC_ATP: ABC transporter, ATP-binding subunit, PQQ-dependent alcohol dehydrogenase system;TIGR03796	NHLM_micro_ABC1: NHLM bacteriocin system ABC transporter, peptidase/ATP-binding protein;TIGR02142	modC_ABC: molybdate ABC transporter, ATP-binding protein;TIGR04406	LPS_export_lptB: LPS export ABC transporter ATP-binding protein;TIGR02315	ABC_phnC: phosphonate ABC transporter, ATP-binding protein;TIGR03797	NHLM_micro_ABC2: NHLM bacteriocin system ABC transporter, ATP-binding protein;TIGR04520	ECF_ATPase_1: energy-coupling factor transporter ATPase;TIGR01978	sufC: FeS assembly ATPase SufC;TIGR03258	PhnT: 2-aminoethylphosphonate ABC transport system, ATP-binding component PhnT;TIGR02633	xylG: D-xylose ABC transporter, ATP-binding protein;TIGR03269	met_CoM_red_A2: methyl coenzyme M reductase system, component A2;TIGR01193	bacteriocin_ABC: ABC-type bacteriocin transporter;TIGR03522	GldA_ABC_ATP: gliding motility-associated ABC transporter ATP-binding subunit GldA;TIGR03410	urea_trans_UrtE: urea ABC transporter, ATP-binding protein UrtE;TIGR01194	cyc_pep_trnsptr: cyclic peptide transporter;TIGR02673	FtsE: cell division ATP-binding protein FtsE;TIGR02982	heterocyst_DevA: ABC exporter ATP-binding subunit, DevA family;TIGR03873	F420-0_ABC_ATP: proposed F420-0 ABC transporter, ATP-binding protein;TIGR02868	CydC: thiol reductant ABC exporter, CydC subunit;TIGR03771	anch_rpt_ABC: anchored repeat-type ABC transporter, ATP-binding subunit;TIGR04521	ECF_ATPase_2: energy-coupling factor transporter ATPase;TIGR02314	ABC_MetN: D-methionine ABC transporter, ATP-binding protein;TIGR02324	CP_lyasePhnL: phosphonate C-P lyase system protein PhnL;TIGR03411	urea_trans_UrtD: urea ABC transporter, ATP-binding protein UrtD;TIGR03415	ABC_choXWV_ATP: choline ABC transporter, ATP-binding protein;TIGR01186	proV: glycine betaine/L-proline transport ATP binding subunit	-	ABC-type branched-chain amino acid transport system, ATPase component	assembly_00913`K01996	Membrane transport` ABC transporters	GO:0005524`ATP binding`molecular_function;GO:0016887`ATPase activity`molecular_function;GO:0015658`branched-chain amino acid transmembrane transporter activity`molecular_function
assembly_01118	Dual-specificity RNA methyltransferase RlmN`	Radical_SAM`Radical SAM superfamily`	WP_076785041.1`MULTISPECIES: 23S rRNA (adenine(2503)-C(2))-methyltransferase RlmN	TIGR04432	rSAM_Cfr: 23S rRNA (adenine(2503)-C(8))-methyltransferase Cfr;TIGR00048	rRNA_mod_RlmN: 23S rRNA (adenine(2503)-C(2))-methyltransferase	-	Adenine C2-methylase RlmN of 23S rRNA A2503 and tRNA A37	assembly_01118`K06941	-	GO:0051539`4 iron, 4 sulfur cluster binding`molecular_function;GO:0019843`rRNA binding`molecular_function;GO:0046872`metal ion binding`molecular_function;GO:0005737`cytoplasm`cellular_component;GO:0070040`rRNA (adenine-C2-)-methyltransferase activity`molecular_function;GO:0000049`tRNA binding`molecular_function;GO:0070475`rRNA base methylation`biological_process;GO:0002935`tRNA (adenine-C2-)-methyltransferase activity`molecular_function
assembly_01394	-	HTH_IclR`IclR helix-turn-helix domain`;MarR`MarR family`;HTH_27`Winged helix DNA-binding domain`;MarR_2`MarR family`;TrmB`Sugar-specific transcriptional regulator TrmB`	WP_104077512.1`winged helix-turn-helix transcriptional regulator	TIGR02337	HpaR: homoprotocatechuate degradation operon regulator, HpaR	-	-	-	-	-
assembly_02214	Cytochrome c oxidase subunit 2`	COX2`Cytochrome C oxidase subunit II, periplasmic domain`;Cytochrome_CBB3`Cytochrome C oxidase, cbb3-type, subunit III`;COX2_TM`Cytochrome C oxidase subunit II, transmembrane domain`;Cupredoxin_1`Cupredoxin-like domain`;Cytochrom_C`Cytochrome c`	WP_104076552.1`cytochrome c oxidase subunit II	TIGR02866	CoxB: cytochrome c oxidase, subunit II;TIGR04246	nitrous_NosZ_Gp: nitrous-oxide reductase, Sec-dependent;TIGR00782	ccoP: cytochrome c oxidase, cbb3-type, subunit III;TIGR03874	4cys_cytochr: c-type cytochrome, methanol metabolism-related;TIGR01433	CyoA: ubiquinol oxidase, subunit II;TIGR01432	QOXA: cytochrome aa3 quinol oxidase, subunit II	-	Heme/copper-type cytochrome/quinol oxidase, subunit 2	assembly_02214`K02275	Energy metabolism` Oxidative phosphorylation	GO:0005886`plasma membrane`cellular_component;GO:0070469`respiratory chain`cellular_component;GO:0005507`copper ion binding`molecular_function;GO:0016021`integral component of membrane`cellular_component;GO:0004129`cytochrome-c oxidase activity`molecular_function
assembly_01443	-	-	-	-	-	-	-	-	-
assembly_00759	3-phosphoshikimate 1-carboxyvinyltransferase`	EPSP_synthase`EPSP synthase (3-phosphoshikimate 1-carboxyvinyltransferase)`	WP_104076179.1`3-phosphoshikimate 1-carboxyvinyltransferase	TIGR01072	murA: UDP-N-acetylglucosamine 1-carboxyvinyltransferase;TIGR01356	aroA: 3-phosphoshikimate 1-carboxyvinyltransferase	-	5-enolpyruvylshikimate-3-phosphate synthase	assembly_00759`K00800	Global and overview maps` Biosynthesis of amino acids;Amino acid metabolism` Phenylalanine, tyrosine and tryptophan biosynthesis	GO:0009073`aromatic amino acid family biosynthetic process`biological_process;GO:0009423`chorismate biosynthetic process`biological_process;GO:0005737`cytoplasm`cellular_component;GO:0003866`3-phosphoshikimate 1-carboxyvinyltransferase activity`molecular_function
assembly_01057	Inner membrane ABC transporter permease protein YejE`	OppC_N`N-terminal TM domain of oligopeptide transport permease C`;BPD_transp_1`Binding-protein-dependent transport system inner membrane component`	WP_076787236.1`ABC transporter permease	TIGR02790	nickel_nikC: nickel ABC transporter, permease subunit NikC;TIGR02789	nickel_nikB: nickel ABC transporter, permease subunit NikB	-	ABC-type microcin C transport system, permease component YejE	assembly_01057`K13895	Membrane transport` ABC transporters	GO:0005886`plasma membrane`cellular_component;GO:0042884`microcin transport`biological_process;GO:0016021`integral component of membrane`cellular_component;GO:0035672`oligopeptide transmembrane transport`biological_process
assembly_03311	-	TrbC`TrbC/VIRB2 family`	WP_076793821.1`conjugal transfer protein TrbC	-	-	-	-	-	-
assembly_03355	Nucleoid occlusion protein`	ParBc`ParB-like nuclease domain`	WP_076793764.1`ParB/RepB/Spo0J family partition protein	TIGR04285	nucleoid_noc: nucleoid occlusion protein;TIGR03734	PRTRC_parB: PRTRC system ParB family protein;TIGR03454	partition_RepB: plasmid partitioning protein RepB;TIGR00180	parB_part: ParB/RepB/Spo0J family partition protein	-	Chromosome segregation protein Spo0J, contains ParB-like nuclease domain	assembly_03355`K03497	-	GO:0009295`nucleoid`cellular_component;GO:0003677`DNA binding`molecular_function;GO:0005737`cytoplasm`cellular_component;GO:0000917`barrier septum assembly`biological_process
assembly_00283	Deoxyguanosinetriphosphate triphosphohydrolase-like protein`	HD_assoc`Phosphohydrolase-associated domain`;HD`HD domain`;HDOD`HDOD domain`	WP_104077809.1`deoxyguanosinetriphosphate triphosphohydrolase	TIGR01353	dGTP_triPase: putative dGTPase;TIGR00277	HDIG: HDIG domain	-	dGTP triphosphohydrolase	assembly_00283`K01129	Nucleotide metabolism` Purine metabolism	GO:0016793`triphosphoric monoester hydrolase activity`molecular_function
assembly_03196	Tyrosine recombinase XerC`	Phage_integrase`Phage integrase family`;Phage_int_SAM_1`Phage integrase, N-terminal SAM-like domain`;Phage_int_SAM_4`Phage integrase, N-terminal SAM-like domain`	WP_083703599.1`tyrosine-type recombinase/integrase	TIGR02225	recomb_XerD: tyrosine recombinase XerD;TIGR02249	integrase_gron: integron integrase;TIGR02224	recomb_XerC: tyrosine recombinase XerC	-	Site-specific recombinase XerD	-	-	GO:0051301`cell division`biological_process;GO:0006313`transposition, DNA-mediated`biological_process;GO:0007049`cell cycle`biological_process;GO:0003677`DNA binding`molecular_function;GO:0009037`tyrosine-based site-specific recombinase activity`molecular_function;GO:0005737`cytoplasm`cellular_component;GO:0007059`chromosome segregation`biological_process
assembly_00169	Lipopolysaccharide core heptosyltransferase RfaQ`	Glyco_transf_9`Glycosyltransferase family 9 (heptosyltransferase)`	WP_076796804.1`glycosyltransferase family 9 protein	TIGR02193	heptsyl_trn_I: lipopolysaccharide heptosyltransferase I;TIGR02195	heptsyl_trn_II: lipopolysaccharide heptosyltransferase II;TIGR02201	heptsyl_trn_III: putative lipopolysaccharide heptosyltransferase III	-	ADP-heptose:LPS heptosyltransferase	-	-	GO:0016757`transferase activity, transferring glycosyl groups`molecular_function;GO:0009244`lipopolysaccharide core region biosynthetic process`biological_process
assembly_02387	7-carboxy-7-deazaguanine synthase`	Fer4_14`4Fe-4S single cluster domain`;Radical_SAM`Radical SAM superfamily`	WP_076785889.1`MULTISPECIES: 7-carboxy-7-deazaguanine synthase	TIGR04349	rSAM_QueE_gams: putative 7-cyano-7-deazaguanosine (preQ0) biosynthesis protein QueE;TIGR03365	Bsubt_queE: 7-cyano-7-deazaguanosine (preQ0) biosynthesis protein QueE;TIGR04508	queE_Cx14CxxC: 7-carboxy-7-deazaguanine synthase;TIGR04322	rSAM_QueE_Ecoli: putative 7-cyano-7-deazaguanosine (preQ0) biosynthesis protein QueE;TIGR03963	rSAM_QueE_Clost: putative 7-cyano-7-deazaguanosine (preQ0) biosynthesis protein QueE	-	-	-	-	GO:0000287`magnesium ion binding`molecular_function;GO:0051539`4 iron, 4 sulfur cluster binding`molecular_function;GO:0042802`identical protein binding`molecular_function;GO:0042803`protein homodimerization activity`molecular_function;GO:0008616`queuosine biosynthetic process`biological_process;GO:0016840`carbon-nitrogen lyase activity`molecular_function;GO:1904047`S-adenosyl-L-methionine binding`molecular_function
assembly_01034	-	-	WP_076785098.1`MULTISPECIES: CHAD domain-containing protein	-	-	-	-	-	-
assembly_01124	GTPase Der`	AAA_24`AAA domain`;AIG1`AIG1 family`;RNA_helicase`RNA helicase`;Dynamin_N`Dynamin family`;TniB`Bacterial TniB protein`;AAA_18`AAA domain`;ArgK`ArgK protein`;AAA_33`AAA domain`;AAA_29`P-loop containing region of AAA domain`;AAA_14`AAA domain`;AAA_22`AAA domain`;ABC_tran`ABC transporter`;Ras`Ras family`;KH_dom-like`KH-domain-like of EngA bacterial GTPase enzymes, C-terminal`;AAA_16`AAA ATPase domain`;Roc`Ras of Complex, Roc, domain of DAPkinase`;FeoB_N`Ferrous iron transport protein B`;SRPRB`Signal recognition particle receptor beta subunit`;NTPase_1`NTPase`;AAA`ATPase family associated with various cellular activities (AAA)`;DUF258`Protein of unknown function, DUF258`;MMR_HSR1`50S ribosome-binding GTPase`;ATP_bind_1`Conserved hypothetical ATP binding protein`;AAA_28`AAA domain`;cobW`CobW/HypB/UreG, nucleotide-binding domain`;PduV-EutP`Ethanolamine utilisation - propanediol utilisation`;GTP_EFTU`Elongation factor Tu GTP binding domain`	WP_104076910.1`ribosome biogenesis GTPase Der	TIGR03918	GTP_HydF: [FeFe] hydrogenase H-cluster maturation GTPase HydF;TIGR00231	small_GTP: small GTP-binding protein domain;TIGR03263	guanyl_kin: guanylate kinase;TIGR03597	GTPase_YqeH: ribosome biogenesis GTPase YqeH;TIGR00436	era: GTP-binding protein Era;TIGR03596	GTPase_YlqF: ribosome biogenesis GTP-binding protein YlqF;TIGR03156	GTP_HflX: GTP-binding protein HflX;TIGR02729	Obg_CgtA: Obg family GTPase CgtA;TIGR00437	feoB: ferrous iron transport protein B;TIGR00450	mnmE_trmE_thdF: tRNA modification GTPase TrmE;TIGR03594	GTPase_EngA: ribosome-associated GTPase EngA;TIGR03598	GTPase_YsxC: ribosome biogenesis GTP-binding protein YsxC;TIGR02034	CysN: sulfate adenylyltransferase, large subunit;TIGR00092	TIGR00092: GTP-binding protein YchF	-	-	assembly_01124`K03977	-	GO:0005525`GTP binding`molecular_function;GO:0042254`ribosome biogenesis`biological_process
assembly_02910	-	MlaC`MlaC protein`	WP_076788687.1`MULTISPECIES: ABC transporter substrate-binding protein	TIGR03481	HpnM: hopanoid biosynthesis associated membrane protein HpnM	-	-	-	-	-
assembly_00107	Uncharacterized protein PP_0002`	CBP_BcsQ`Cellulose biosynthesis protein BcsQ`;ArsA_ATPase`Anion-transporting ATPase`;CbiA`CobQ/CobB/MinD/ParA nucleotide binding domain`;VirC1`VirC1 protein`;ArgK`ArgK protein`;AAA_31`AAA domain`;CLP1_P`mRNA cleavage and polyadenylation factor CLP1 P-loop`;SRP54`SRP54-type protein, GTPase domain`;ParA`NUBPL iron-transfer P-loop NTPase`;Fer4_NifH`4Fe-4S iron sulfur cluster binding proteins, NifH/frxC family`;MipZ`ATPase MipZ`	WP_076787542.1`MULTISPECIES: ParA family protein	TIGR01969	minD_arch: cell division ATPase MinD;TIGR03371	cellulose_yhjQ: cellulose synthase operon protein YhjQ;TIGR01968	minD_bact: septum site-determining protein MinD;TIGR04291	arsen_driv_ArsA: arsenical pump-driving ATPase;TIGR01281	DPOR_bchL: light-independent protochlorophyllide reductase, iron-sulfur ATP-binding protein;TIGR03018	pepcterm_TyrKin: exopolysaccharide/PEP-CTERM locus tyrosine autokinase;TIGR01287	nifH: nitrogenase iron protein;TIGR03453	partition_RepA: plasmid partitioning protein RepA;TIGR01007	eps_fam: capsular exopolysaccharide family;TIGR00345	GET3_arsA_TRC40: transport-energizing ATPase, TRC40/GET3/ArsA family	-	Cellulose biosynthesis protein BcsQ	assembly_00107`K03496	-	-
assembly_00138	Insertion element IS476 uncharacterized 39.2 kDa protein`	rve_2`Integrase core domain`;rve_3`Integrase core domain`;rve`Integrase core domain`	WP_089455657.1`IS3 family transposase	-	-	Transposase InsO and inactivated derivatives	assembly_00138`K07497	-	GO:0015074`DNA integration`biological_process;GO:0003676`nucleic acid binding`molecular_function
assembly_02067	-	Phage_TAC_6`Phage tail assembly chaperone protein, TAC`;CRISPR_assoc`CRISPR associated protein`	WP_104076786.1`hypothetical protein	-	-	-	-	-	-
assembly_00845	UvrABC system protein C`	HHH_5`Helix-hairpin-helix domain`;GIY-YIG`GIY-YIG catalytic domain`;UvrC_HhH_N`UvrC Helix-hairpin-helix N-terminal`;UVR`UvrB/uvrC motif`;HHH_2`Helix-hairpin-helix motif`;HHH`Helix-hairpin-helix motif`	WP_104076238.1`excinuclease ABC subunit UvrC	TIGR00194	uvrC: excinuclease ABC subunit C	-	-	assembly_00845`K03703	Replication and repair` Nucleotide excision repair	GO:0009380`excinuclease repair complex`cellular_component;GO:0006289`nucleotide-excision repair`biological_process;GO:0009381`excinuclease ABC activity`molecular_function;GO:0003677`DNA binding`molecular_function;GO:0009432`SOS response`biological_process;GO:0005737`cytoplasm`cellular_component
assembly_02912	-	-	WP_076788338.1`hypothetical protein	-	-	-	-	-	-
assembly_03193	Antitoxin DinJ`	RelB`RelB antitoxin`	WP_013428592.1`type II toxin-antitoxin system RelB/DinJ family antitoxin	TIGR02384	RelB_DinJ: addiction module antitoxin, RelB/DinJ family	-	-	assembly_03193`K07473	-	GO:0015643`toxic substance binding`molecular_function;GO:0000986`bacterial-type RNA polymerase core promoter proximal region sequence-specific DNA binding`molecular_function;GO:0044010`single-species biofilm formation`biological_process;GO:0006355`regulation of transcription, DNA-templated`biological_process
assembly_02970	-	Exo_endo_phos`Endonuclease/Exonuclease/phosphatase family`	WP_076788391.1`endonuclease	-	-	-	-	-	-
assembly_03013	Beta-mannosidase B`	-	WP_139337211.1`glycoside hydrolase family 2 protein	-	-	-	assembly_03013`K01192	Transport and catabolism` Lysosome;Glycan biosynthesis and metabolism` Other glycan degradation	GO:0000272`polysaccharide catabolic process`biological_process;GO:0004567`beta-mannosidase activity`molecular_function
assembly_02505	Uncharacterized protein YhiD`	MgtC`MgtC family`	WP_076788591.1`MgtC/SapB family protein	-	-	Uncharacterized membrane protein YhiD, involved in acid resistance	assembly_02505`K07507	-	GO:0016021`integral component of membrane`cellular_component;GO:0005886`plasma membrane`cellular_component
assembly_00690	Outer-membrane lipoprotein carrier protein`	LolA`Outer membrane lipoprotein carrier protein LolA`	WP_076785318.1`MULTISPECIES: outer membrane lipoprotein chaperone LolA	TIGR00547	lolA: outer membrane lipoprotein carrier protein LolA	-	Outer membrane lipoprotein-sorting protein	assembly_00690`K03634	-	GO:0042597`periplasmic space`cellular_component;GO:0042953`lipoprotein transport`biological_process
assembly_03002	-	-	WP_076788704.1`MULTISPECIES: hypothetical protein	-	-	-	-	-	-
assembly_00323	Ubiquinol-cytochrome c reductase iron-sulfur subunit`	Rieske`Rieske [2Fe-2S] domain`	WP_104077781.1`ubiquinol-cytochrome c reductase iron-sulfur subunit	TIGR01416	Rieske_proteo: ubiquinol-cytochrome c reductase, iron-sulfur subunit	-	Rieske Fe-S protein	assembly_00323`K00411	Neurodegenerative disease` Huntington disease;Neurodegenerative disease` Parkinson disease;Endocrine and metabolic disease` Non-alcoholic fatty liver disease (NAFLD);Neurodegenerative disease` Alzheimer disease;Circulatory system` Cardiac muscle contraction;Energy metabolism` Oxidative phosphorylation;Signal transduction` Two-component system	GO:0046872`metal ion binding`molecular_function;GO:0016021`integral component of membrane`cellular_component;GO:0005886`plasma membrane`cellular_component;GO:0051537`2 iron, 2 sulfur cluster binding`molecular_function;GO:0008121`ubiquinol-cytochrome-c reductase activity`molecular_function
assembly_01199	-	Caa3_CtaG`Cytochrome c oxidase caa3 assembly factor (Caa3_CtaG)`	WP_104076961.1`cytochrome c oxidase assembly protein	-	-	-	assembly_01199`K02351	-	-
assembly_02032	-	zf-CHCC`Zinc-finger domain`;zf-RING_7`C4-type zinc ribbon domain`;zinc_ribbon_4`zinc-ribbon domain`	WP_076786149.1`MULTISPECIES: zinc-finger domain-containing protein	-	-	-	-	-	-
assembly_00912	High-affinity branched-chain amino acid transport ATP-binding protein BraF`	AAA_21`AAA domain, putative AbiEii toxin, Type IV TA system`;ABC_tran`ABC transporter`;BPD_transp_2`Branched-chain amino acid transport system / permease component`;BCA_ABC_TP_C`Branched-chain amino acid ATP-binding cassette transporter`;AAA_29`P-loop containing region of AAA domain`	WP_104076287.1`branched-chain amino acid ABC transporter ATP-binding protein/permease	TIGR02769	nickel_nikE: nickel import ATP-binding protein NikE;TIGR02203	MsbA_lipidA: lipid A export permease/ATP-binding protein MsbA;TIGR03719	ABC_ABC_ChvD: ATP-binding cassette protein, ChvD family;TIGR01166	cbiO: cobalt ABC transporter, ATP-binding protein;TIGR03375	type_I_sec_LssB: type I secretion system ATPase;TIGR00956	3a01205: pleiotropic drug resistance family protein;TIGR00972	3a0107s01c2: phosphate ABC transporter, ATP-binding protein;TIGR00630	uvra: excinuclease ABC subunit A;TIGR02770	nickel_nikD: nickel import ATP-binding protein NikD;TIGR01187	potA: polyamine ABC transporter, ATP-binding protein;TIGR03740	galliderm_ABC: lantibiotic protection ABC transporter, ATP-binding subunit;TIGR02857	CydD: thiol reductant ABC exporter, CydD subunit;TIGR01192	chvA: glucan exporter ATP-binding protein;TIGR03265	PhnT2: putative 2-aminoethylphosphonate ABC transporter, ATP-binding protein;TIGR01188	drrA: daunorubicin resistance ABC transporter, ATP-binding protein;TIGR00957	MRP_assoc_pro: multi drug resistance-associated protein (MRP);TIGR01189	ccmA: heme ABC exporter, ATP-binding protein CcmA;TIGR03608	L_ocin_972_ABC: putative bacteriocin export ABC transporter, lactococcin 972 group;TIGR01288	nodI: nodulation ABC transporter NodI;TIGR03005	ectoine_ehuA: ectoine/hydroxyectoine ABC transporter, ATP-binding protein EhuA;TIGR00958	3a01208: antigen peptide transporter 2;TIGR02211	LolD_lipo_ex: lipoprotein releasing system, ATP-binding protein;TIGR00968	3a0106s01: sulfate ABC transporter, ATP-binding protein;TIGR01842	type_I_sec_PrtD: type I secretion system ATPase;TIGR01257	rim_protein: rim ABC transporter;TIGR01184	ntrCD: nitrate ABC transporter, ATP-binding proteins C and D;TIGR01277	thiQ: thiamine ABC transporter, ATP-binding protein;TIGR02142	modC_ABC: molybdate ABC transporter, ATP-binding protein;TIGR03864	PQQ_ABC_ATP: ABC transporter, ATP-binding subunit, PQQ-dependent alcohol dehydrogenase system;TIGR03796	NHLM_micro_ABC1: NHLM bacteriocin system ABC transporter, peptidase/ATP-binding protein;TIGR02204	MsbA_rel: ABC transporter, permease/ATP-binding protein;TIGR04406	LPS_export_lptB: LPS export ABC transporter ATP-binding protein;TIGR02315	ABC_phnC: phosphonate ABC transporter, ATP-binding protein;TIGR04520	ECF_ATPase_1: energy-coupling factor transporter ATPase;TIGR03797	NHLM_micro_ABC2: NHLM bacteriocin system ABC transporter, ATP-binding protein;TIGR01978	sufC: FeS assembly ATPase SufC;TIGR01846	type_I_sec_HlyB: type I secretion system ATPase;TIGR00955	3a01204: pigment precursor permease;TIGR02323	CP_lyasePhnK: phosphonate C-P lyase system protein PhnK;TIGR03522	GldA_ABC_ATP: gliding motility-associated ABC transporter ATP-binding subunit GldA;TIGR03410	urea_trans_UrtE: urea ABC transporter, ATP-binding protein UrtE;TIGR02633	xylG: D-xylose ABC transporter, ATP-binding protein;TIGR03258	PhnT: 2-aminoethylphosphonate ABC transport system, ATP-binding component PhnT;TIGR03269	met_CoM_red_A2: methyl coenzyme M reductase system, component A2;TIGR01193	bacteriocin_ABC: ABC-type bacteriocin transporter;TIGR02868	CydC: thiol reductant ABC exporter, CydC subunit;TIGR01194	cyc_pep_trnsptr: cyclic peptide transporter;TIGR02673	FtsE: cell division ATP-binding protein FtsE;TIGR03873	F420-0_ABC_ATP: proposed F420-0 ABC transporter, ATP-binding protein;TIGR02982	heterocyst_DevA: ABC exporter ATP-binding subunit, DevA family;TIGR02324	CP_lyasePhnL: phosphonate C-P lyase system protein PhnL;TIGR03411	urea_trans_UrtD: urea ABC transporter, ATP-binding protein UrtD;TIGR03415	ABC_choXWV_ATP: choline ABC transporter, ATP-binding protein;TIGR01186	proV: glycine betaine/L-proline transport ATP binding subunit;TIGR03771	anch_rpt_ABC: anchored repeat-type ABC transporter, ATP-binding subunit;TIGR04521	ECF_ATPase_2: energy-coupling factor transporter ATPase;TIGR03408	urea_trans_UrtC: urea ABC transporter, permease protein UrtC;TIGR02314	ABC_MetN: D-methionine ABC transporter, ATP-binding protein	-	ABC-type branched-chain amino acid transport system, ATPase component	assembly_00912`K01998	Membrane transport` ABC transporters	GO:0016887`ATPase activity`molecular_function;GO:0015192`L-phenylalanine transmembrane transporter activity`molecular_function;GO:0098713`leucine import across plasma membrane`biological_process;GO:1903806`L-isoleucine import into cell`biological_process;GO:0015808`L-alanine transport`biological_process;GO:0005886`plasma membrane`cellular_component;GO:0005304`L-valine transmembrane transporter activity`molecular_function;GO:0042941`D-alanine transport`biological_process;GO:0015190`L-leucine transmembrane transporter activity`molecular_function;GO:0005524`ATP binding`molecular_function;GO:1903805`L-valine import into cell`biological_process;GO:0015188`L-isoleucine transmembrane transporter activity`molecular_function
assembly_02367	ATP-dependent protease ATPase subunit HslU`	AAA_16`AAA ATPase domain`;RuvB_N`Holliday junction DNA helicase ruvB N-terminus`;AAA`ATPase family associated with various cellular activities (AAA)`;DUF2791`P-loop Domain of unknown function (DUF2791)`;AAA_33`AAA domain`;MCM`MCM2/3/5 family`;AAA_18`AAA domain`;ClpB_D2-small`C-terminal, D2-small domain, of ClpB protein`;AAA_5`AAA domain (dynein-related subfamily)`;TIP49`TIP49 C-terminus`;Mg_chelatase`Magnesium chelatase, subunit ChlI`;Sigma54_activat`Sigma-54 interaction domain`;AAA_2`AAA domain (Cdc48 subfamily)`;AAA_22`AAA domain`	WP_076787558.1`MULTISPECIES: ATP-dependent protease ATPase subunit HslU	TIGR01243	CDC48: AAA family ATPase, CDC48 subfamily;TIGR00382	clpX: ATP-dependent Clp protease, ATP-binding subunit ClpX;TIGR01241	FtsH_fam: ATP-dependent metallopeptidase HflB;TIGR03922	T7SS_EccA: type VII secretion AAA-ATPase EccA;TIGR01242	26Sp45: 26S proteasome subunit P45 family;TIGR02928	TIGR02928: orc1/cdc6 family replication initiation protein;TIGR03346	chaperone_ClpB: ATP-dependent chaperone protein ClpB;TIGR00390	hslU: ATP-dependent protease HslVU, ATPase subunit;TIGR02639	ClpA: ATP-dependent Clp protease ATP-binding subunit ClpA	-	ATP-dependent protease HslVU (ClpYQ), ATPase subunit	assembly_02367`K03667	-	GO:0005524`ATP binding`molecular_function;GO:0009376`HslUV protease complex`cellular_component;GO:0043335`protein unfolding`biological_process;GO:0016887`ATPase activity`molecular_function;GO:0070011`peptidase activity, acting on L-amino acid peptides`molecular_function
assembly_02066	Glycerol-3-phosphate regulon repressor`	MarR_2`MarR family`;DeoRC`DeoR C terminal sensor domain`;HTH_23`Homeodomain-like domain`;HTH_11`HTH domain`;HTH_DeoR`DeoR-like helix-turn-helix domain`;HTH_Crp_2`Crp-like helix-turn-helix domain`;GntR`Bacterial regulatory proteins, gntR family`	WP_076786122.1`MULTISPECIES: DeoR/GlpR transcriptional regulator	-	-	DNA-binding transcriptional regulator of sugar metabolism, DeoR/GlpR family	assembly_02066`K02444	-	GO:0006071`glycerol metabolic process`biological_process;GO:0003677`DNA binding`molecular_function;GO:0003700`transcription factor activity, sequence-specific DNA binding`molecular_function;GO:0010677`negative regulation of cellular carbohydrate metabolic process`biological_process
assembly_02797	Amino-acid acetyltransferase`	AA_kinase`Amino acid kinase family`;Acetyltransf_7`Acetyltransferase (GNAT) domain`;Acetyltransf_10`Acetyltransferase (GNAT) domain`;Acetyltransf_1`Acetyltransferase (GNAT) family`	WP_104078349.1`amino-acid N-acetyltransferase	TIGR00761	argB: acetylglutamate kinase;TIGR01890	N-Ac-Glu-synth: amino-acid N-acetyltransferase	-	N-acetylglutamate synthase or related acetyltransferase, GNAT family;Acetylglutamate kinase	assembly_02797`K14682	Global and overview maps` 2-Oxocarboxylic acid metabolism;Amino acid metabolism` Arginine biosynthesis;Global and overview maps` Biosynthesis of amino acids	GO:0005737`cytoplasm`cellular_component;GO:0004042`acetyl-CoA:L-glutamate N-acetyltransferase activity`molecular_function;GO:0006526`arginine biosynthetic process`biological_process
assembly_03297	-	TrbC_Ftype`Type-F conjugative transfer system pilin assembly protein`	WP_076793837.1`type-F conjugative transfer system pilin assembly protein TrbC	TIGR02742	TrbC_Ftype: type-F conjugative transfer system pilin assembly protein TrbC	-	-	assembly_03297`K12059	-	-
assembly_00907	-	-	WP_104076282.1`hypothetical protein	-	-	-	-	-	-
assembly_01702	Linear gramicidin synthase subunit C`	PP-binding`Phosphopantetheine attachment site`;Methyltransf_23`Methyltransferase domain`;Methyltransf_12`Methyltransferase domain`;HxxPF_rpt`HxxPF-repeated domain`;AMP-binding_C`AMP-binding enzyme C-terminal domain`;NodS`Nodulation protein S (NodS)`;Methyltransf_11`Methyltransferase domain`;Thioesterase`Thioesterase domain`;RHH_5`CopG-like RHH_1 or ribbon-helix-helix domain, RHH_5`;AMP-binding`AMP-binding enzyme`;Condensation`Condensation domain`;Methyltransf_25`Methyltransferase domain`	WP_076786548.1`non-ribosomal peptide synthetase	TIGR03208	cyc_hxne_CoA_lg: cyclohexanecarboxylate-CoA ligase;TIGR03098	ligase_PEP_1: acyl-CoA ligase (AMP-forming), exosortase A-associated;TIGR02275	DHB_AMP_lig: (2,3-dihydroxybenzoyl)adenylate synthase;TIGR01923	menE: O-succinylbenzoate-CoA ligase;TIGR01720	NRPS-para261: non-ribosomal peptide synthase domain TIGR01720;TIGR02316	propion_prpE: propionate--CoA ligase;TIGR03205	pimA: dicarboxylate--CoA ligase PimA;TIGR02262	benz_CoA_lig: benzoate-CoA ligase family;TIGR03443	alpha_am_amid: L-aminoadipate-semialdehyde dehydrogenase;TIGR02372	4_coum_CoA_lig: 4-coumarate--CoA ligase;TIGR01733	AA-adenyl-dom: amino acid adenylation domain;TIGR01217	ac_ac_CoA_syn: acetoacetate-CoA ligase;TIGR01734	D-ala-DACP-lig: D-alanine--poly(phosphoribitol) ligase, subunit 1;TIGR02188	Ac_CoA_lig_AcsA: acetate--CoA ligase;TIGR01983	UbiG: 3-demethylubiquinone-9 3-O-methyltransferase	-	-	-	-	GO:0016874`ligase activity`molecular_function;GO:0017000`antibiotic biosynthetic process`biological_process;GO:0016853`isomerase activity`molecular_function;GO:0031177`phosphopantetheine binding`molecular_function
assembly_00342	-	Transglut_core3`Transglutaminase-like superfamily`	WP_083703750.1`lasso peptide biosynthesis B2 protein	-	-	-	-	-	-
assembly_03135	-	ABC_ATPase`Predicted ATPase of the ABC class`;AAA_29`P-loop containing region of AAA domain`;AAA_28`AAA domain`;AAA_18`AAA domain`;AAA_30`AAA domain`;AAA_21`AAA domain, putative AbiEii toxin, Type IV TA system`;AAA_23`AAA domain`;AAA_19`Part of AAA domain`	WP_104077438.1`AAA family ATPase	-	-	-	-	-	-
assembly_01693	-	ANAPC3`Anaphase-promoting complex, cyclosome, subunit 3`;YfiO`Outer membrane lipoprotein`;TPR_21`Tetratricopeptide repeat-like domain`;TPR_2`Tetratricopeptide repeat`;TPR_16`Tetratricopeptide repeat`;TPR_19`Tetratricopeptide repeat`;UPF0242`Uncharacterised protein family (UPF0242)`;Integrin_alpha2`Integrin alpha`;Reo_sigmaC`Reovirus sigma C capsid protein`;TPR_18`Tetratricopeptide repeat`;TPR_14`Tetratricopeptide repeat`;Vinculin`Vinculin family`;Mod_r`Modifier of rudimentary (Mod(r)) protein`;TPR_12`Tetratricopeptide repeat`;Atg14`Vacuolar sorting 38 and autophagy-related subunit 14`;GAS`Growth-arrest specific micro-tubule binding`;ATG16`Autophagy protein 16 (ATG16)`;TPR_6`Tetratricopeptide repeat`;TolA_bind_tri`TolA binding protein trimerisation`	WP_104078435.1`tol-pal system protein YbgF	TIGR02168	SMC_prok_B: chromosome segregation protein SMC;TIGR03302	OM_YfiO: outer membrane assembly lipoprotein YfiO;TIGR02795	tol_pal_ybgF: tol-pal system protein YbgF	-	-	-	-	-
assembly_02862	-	FAD_binding_6`Oxidoreductase FAD-binding domain`;SIP`Siderophore-interacting protein`;FAD_binding_9`Siderophore-interacting FAD-binding domain`	WP_076788292.1`siderophore-interacting protein	-	-	-	-	-	-
assembly_03255	-	-	WP_076797167.1`hypothetical protein	-	-	-	-	-	-
assembly_02259	-	DUF3108`Protein of unknown function (DUF3108)`	WP_049786423.1`DUF3108 domain-containing protein	-	-	-	-	-	-
assembly_00070	Antibiotic efflux pump outer membrane protein ArpC`	OEP`Outer membrane efflux protein`	WP_104078303.1`efflux transporter outer membrane subunit	TIGR01845	outer_NodT: efflux transporter, outer membrane factor (OMF) lipoprotein, NodT family;TIGR01844	type_I_sec_TolC: type I secretion outer membrane protein, TolC family	-	Outer membrane protein TolC	-	-	GO:0015562`efflux transmembrane transporter activity`molecular_function;GO:0046677`response to antibiotic`biological_process;GO:0016021`integral component of membrane`cellular_component;GO:0009279`cell outer membrane`cellular_component
assembly_00319	Sec-independent protein translocase protein TatB`	DDE_Tnp_Tn3`Tn3 transposase DDE domain`;MttA_Hcf106`mttA/Hcf106 family`	WP_104077785.1`Sec-independent protein translocase subunit TatB	TIGR01410	tatB: twin arginine-targeting protein translocase TatB;TIGR01411	tatAE: twin arginine-targeting protein translocase, TatA/E family	-	Sec-independent protein translocase protein TatA	assembly_00319`K03117	Membrane transport` Bacterial secretion system;Folding, sorting and degradation` Protein export	GO:0005887`integral component of plasma membrane`cellular_component;GO:0043953`protein transport by the Tat complex`biological_process;GO:0008320`protein transmembrane transporter activity`molecular_function;GO:0033281`TAT protein transport complex`cellular_component
assembly_03075	5'-methylthioadenosine/S-adenosylhomocysteine nucleosidase`	PNP_UDP_1`Phosphorylase superfamily`	WP_076788499.1`5'-methylthioadenosine/adenosylhomocysteine nucleosidase	TIGR03664	fut_nucase: futalosine hydrolase;TIGR01704	MTA/SAH-Nsdase: MTA/SAH nucleosidase;TIGR00107	deoD: purine nucleoside phosphorylase;TIGR01718	Uridine-psphlse: uridine phosphorylase;TIGR03468	HpnG: hopanoid-associated phosphorylase	-	Nucleoside phosphorylase	assembly_03075`K01243	Global and overview maps` Biosynthesis of amino acids;Amino acid metabolism` Cysteine and methionine metabolism	GO:0008782`adenosylhomocysteine nucleosidase activity`molecular_function;GO:0019509`L-methionine biosynthetic process from methylthioadenosine`biological_process;GO:0008930`methylthioadenosine nucleosidase activity`molecular_function;GO:0009164`nucleoside catabolic process`biological_process;GO:0019284`L-methionine biosynthetic process from S-adenosylmethionine`biological_process
assembly_01386	-	-	-	-	-	-	-	-	-
assembly_02113	Glutamate/aspartate import permease protein GltK`	BPD_transp_1`Binding-protein-dependent transport system inner membrane component`	WP_076797273.1`glutamate/aspartate ABC transporter permease GltK	TIGR01726	HEQRo_perm_3TM: amino ABC transporter, permease protein, 3-TM region, His/Glu/Gln/Arg/opine family;TIGR01097	PhnE: phosphonate ABC transporter, permease protein PhnE;TIGR03004	ectoine_ehuC: ectoine/hydroxyectoine ABC transporter, permease protein EhuC;TIGR03003	ectoine_ehuD: ectoine/hydroxyectoine ABC transporter, permease protein EhuD	-	ABC-type amino acid transport system, permease component	assembly_02113`K10002	Signal transduction` Two-component system;Membrane transport` ABC transporters	GO:0006865`amino acid transport`biological_process;GO:0022857`transmembrane transporter activity`molecular_function;GO:0043190`ATP-binding cassette (ABC) transporter complex`cellular_component
assembly_01484	Nudix hydrolase 23, chloroplastic`	OrfB_Zn_ribbon`Putative transposase DNA-binding domain`;zf-NADH-PPase`NADH pyrophosphatase zinc ribbon domain`;Nudix_N_2`Nudix N-terminal`;NUDIX`NUDIX domain`	WP_076786888.1`MULTISPECIES: NUDIX domain-containing protein	TIGR02705	nudix_YtkD: nucleoside triphosphatase YtkD;TIGR00586	mutt: mutator mutT protein	-	ADP-ribose pyrophosphatase YjhB, NUDIX family	-	-	GO:0042726`flavin-containing compound metabolic process`biological_process;GO:0009507`chloroplast`cellular_component;GO:0046872`metal ion binding`molecular_function;GO:0047884`FAD diphosphatase activity`molecular_function;GO:0009416`response to light stimulus`biological_process;GO:0047631`ADP-ribose diphosphatase activity`molecular_function
assembly_01069	-	-	WP_041753062.1`hypothetical protein	-	-	-	-	-	-
assembly_01135	-	-	WP_139337127.1`hypothetical protein	-	-	-	-	-	-
assembly_02538	-	-	WP_104078071.1`hypothetical protein	-	-	-	-	-	-
assembly_02122	Sulfur carrier protein FdhD`	FdhD-NarQ`FdhD/NarQ family`	WP_083703789.1`MULTISPECIES: formate dehydrogenase accessory sulfurtransferase FdhD	TIGR00129	fdhD_narQ: formate dehydrogenase family accessory protein FdhD	-	Formate dehydrogenase assembly factor FdhD	assembly_02122`K02379	-	GO:0016783`sulfurtransferase activity`molecular_function;GO:0005737`cytoplasm`cellular_component;GO:0006777`Mo-molybdopterin cofactor biosynthetic process`biological_process;GO:0097163`sulfur carrier activity`molecular_function
assembly_03081	Multidrug resistance protein MdtA`	HlyD_3`HlyD family secretion protein`;Abhydrolase_3`alpha/beta hydrolase fold`;COesterase`Carboxylesterase family`;HlyD_D23`Barrel-sandwich domain of CusB or HlyD membrane-fusion`;Biotin_lipoyl`Biotin-requiring enzyme`;Biotin_lipoyl_2`Biotin-lipoyl like`	WP_013429010.1`alpha/beta hydrolase	TIGR01730	RND_mfp: efflux transporter, RND family, MFP subunit;TIGR01843	type_I_hlyD: type I secretion membrane fusion protein, HlyD family;TIGR00999	8a0102: membrane fusion protein cluster 2 protein;TIGR00998	8a0101: efflux pump membrane protein;TIGR03794	NHLM_micro_HlyD: NHLM bacteriocin system secretion protein;TIGR02971	heterocyst_DevB: ABC exporter membrane fusion protein, DevB family	-	-	assembly_03081`K18901	-	GO:0005886`plasma membrane`cellular_component;GO:0055085`transmembrane transport`biological_process
assembly_01661	-	-	WP_139337088.1`hypothetical protein	-	-	-	-	-	-
assembly_00622	4-hydroxy-3-methylbut-2-enyl diphosphate reductase 1`	LYTB`LytB protein`	WP_104076090.1`4-hydroxy-3-methylbut-2-enyl diphosphate reductase	TIGR00216	ispH_lytB: 4-hydroxy-3-methylbut-2-enyl diphosphate reductase	-	4-Hydroxy-3-methylbut-2-enyl diphosphate reductase IspH	assembly_00622`K03527	Metabolism of terpenoids and polyketides` Terpenoid backbone biosynthesis	GO:0046872`metal ion binding`molecular_function;GO:0051745`4-hydroxy-3-methylbut-2-en-1-yl diphosphate reductase activity`molecular_function;GO:0019288`isopentenyl diphosphate biosynthetic process, methylerythritol 4-phosphate pathway`biological_process;GO:0050992`dimethylallyl diphosphate biosynthetic process`biological_process;GO:0051539`4 iron, 4 sulfur cluster binding`molecular_function;GO:0016114`terpenoid biosynthetic process`biological_process
assembly_02543	High-affinity branched-chain amino acid transport ATP-binding protein BraF`	AAA_19`Part of AAA domain`;ABC_tran`ABC transporter`;AAA_23`AAA domain`;AAA_21`AAA domain, putative AbiEii toxin, Type IV TA system`;AAA_29`P-loop containing region of AAA domain`	WP_076794192.1`ABC transporter ATP-binding protein	TIGR01166	cbiO: cobalt ABC transporter, ATP-binding protein;TIGR03719	ABC_ABC_ChvD: ATP-binding cassette protein, ChvD family;TIGR03375	type_I_sec_LssB: type I secretion system ATPase;TIGR00972	3a0107s01c2: phosphate ABC transporter, ATP-binding protein;TIGR02203	MsbA_lipidA: lipid A export permease/ATP-binding protein MsbA;TIGR03740	galliderm_ABC: lantibiotic protection ABC transporter, ATP-binding subunit;TIGR02857	CydD: thiol reductant ABC exporter, CydD subunit;TIGR01187	potA: polyamine ABC transporter, ATP-binding protein;TIGR02770	nickel_nikD: nickel import ATP-binding protein NikD;TIGR03608	L_ocin_972_ABC: putative bacteriocin export ABC transporter, lactococcin 972 group;TIGR03005	ectoine_ehuA: ectoine/hydroxyectoine ABC transporter, ATP-binding protein EhuA;TIGR01288	nodI: nodulation ABC transporter NodI;TIGR00958	3a01208: antigen peptide transporter 2;TIGR02211	LolD_lipo_ex: lipoprotein releasing system, ATP-binding protein;TIGR03265	PhnT2: putative 2-aminoethylphosphonate ABC transporter, ATP-binding protein;TIGR01192	chvA: glucan exporter ATP-binding protein;TIGR01188	drrA: daunorubicin resistance ABC transporter, ATP-binding protein;TIGR01189	ccmA: heme ABC exporter, ATP-binding protein CcmA;TIGR01257	rim_protein: rim ABC transporter;TIGR01184	ntrCD: nitrate ABC transporter, ATP-binding proteins C and D;TIGR01277	thiQ: thiamine ABC transporter, ATP-binding protein;TIGR00968	3a0106s01: sulfate ABC transporter, ATP-binding protein;TIGR01842	type_I_sec_PrtD: type I secretion system ATPase;TIGR01846	type_I_sec_HlyB: type I secretion system ATPase;TIGR02323	CP_lyasePhnK: phosphonate C-P lyase system protein PhnK;TIGR03864	PQQ_ABC_ATP: ABC transporter, ATP-binding subunit, PQQ-dependent alcohol dehydrogenase system;TIGR02204	MsbA_rel: ABC transporter, permease/ATP-binding protein;TIGR03796	NHLM_micro_ABC1: NHLM bacteriocin system ABC transporter, peptidase/ATP-binding protein;TIGR02142	modC_ABC: molybdate ABC transporter, ATP-binding protein;TIGR04406	LPS_export_lptB: LPS export ABC transporter ATP-binding protein;TIGR02315	ABC_phnC: phosphonate ABC transporter, ATP-binding protein;TIGR03797	NHLM_micro_ABC2: NHLM bacteriocin system ABC transporter, ATP-binding protein;TIGR04520	ECF_ATPase_1: energy-coupling factor transporter ATPase;TIGR01978	sufC: FeS assembly ATPase SufC;TIGR03258	PhnT: 2-aminoethylphosphonate ABC transport system, ATP-binding component PhnT;TIGR02633	xylG: D-xylose ABC transporter, ATP-binding protein;TIGR03269	met_CoM_red_A2: methyl coenzyme M reductase system, component A2;TIGR01193	bacteriocin_ABC: ABC-type bacteriocin transporter;TIGR03522	GldA_ABC_ATP: gliding motility-associated ABC transporter ATP-binding subunit GldA;TIGR03410	urea_trans_UrtE: urea ABC transporter, ATP-binding protein UrtE;TIGR01194	cyc_pep_trnsptr: cyclic peptide transporter;TIGR02673	FtsE: cell division ATP-binding protein FtsE;TIGR03873	F420-0_ABC_ATP: proposed F420-0 ABC transporter, ATP-binding protein;TIGR02982	heterocyst_DevA: ABC exporter ATP-binding subunit, DevA family;TIGR02868	CydC: thiol reductant ABC exporter, CydC subunit;TIGR04521	ECF_ATPase_2: energy-coupling factor transporter ATPase;TIGR03771	anch_rpt_ABC: anchored repeat-type ABC transporter, ATP-binding subunit;TIGR02314	ABC_MetN: D-methionine ABC transporter, ATP-binding protein;TIGR02324	CP_lyasePhnL: phosphonate C-P lyase system protein PhnL;TIGR03411	urea_trans_UrtD: urea ABC transporter, ATP-binding protein UrtD;TIGR01186	proV: glycine betaine/L-proline transport ATP binding subunit	-	ABC-type branched-chain amino acid transport system, ATPase component	assembly_02543`K01995	Membrane transport` ABC transporters	GO:0016887`ATPase activity`molecular_function;GO:0015192`L-phenylalanine transmembrane transporter activity`molecular_function;GO:1903806`L-isoleucine import into cell`biological_process;GO:0015808`L-alanine transport`biological_process;GO:0098713`leucine import across plasma membrane`biological_process;GO:0005304`L-valine transmembrane transporter activity`molecular_function;GO:0042941`D-alanine transport`biological_process;GO:0005524`ATP binding`molecular_function;GO:0015190`L-leucine transmembrane transporter activity`molecular_function;GO:0005886`plasma membrane`cellular_component;GO:0015188`L-isoleucine transmembrane transporter activity`molecular_function;GO:1903805`L-valine import into cell`biological_process
assembly_01180	UDP-4-amino-4-deoxy-L-arabinose--oxoglutarate aminotransferase`	DegT_DnrJ_EryC1`DegT/DnrJ/EryC1/StrS aminotransferase family`;Aminotran_1_2`Aminotransferase class I and II`;Aminotran_5`Aminotransferase class-V`	WP_104076946.1`DegT/DnrJ/EryC1/StrS aminotransferase family protein	TIGR03588	PseC: UDP-4-amino-4,6-dideoxy-N-acetyl-beta-L-altrosamine transaminase;TIGR02379	ECA_wecE: TDP-4-keto-6-deoxy-D-glucose transaminase;TIGR04427	PLP_DesI: dTDP-4-dehydro-6-deoxyglucose aminotransferase;TIGR04181	NHT_00031: aminotransferase, LLPSF_NHT_00031 family	-	dTDP-4-amino-4,6-dideoxygalactose transaminase	-	-	GO:0009245`lipid A biosynthetic process`biological_process;GO:0046677`response to antibiotic`biological_process;GO:0009103`lipopolysaccharide biosynthetic process`biological_process
assembly_02799	-	-	WP_139337197.1`hypothetical protein	-	-	-	-	-	-
assembly_02413	-	Phage_tail_S`Phage virion morphogenesis family`	WP_139337421.1`phage virion morphogenesis protein	TIGR01635	tail_comp_S: phage virion morphogenesis protein	-	-	-	-	-
assembly_00225	50S ribosomal protein L1`	Ribosomal_L1`Ribosomal protein L1p/L10e family`	WP_076785653.1`MULTISPECIES: 50S ribosomal protein L1	TIGR01170	rplA_mito: ribosomal protein uL1, mitochondrial;TIGR01169	rplA_bact: ribosomal protein uL1	-	Ribosomal protein L1	assembly_00225`K02863	Translation` Ribosome	GO:0015934`large ribosomal subunit`cellular_component;GO:0006417`regulation of translation`biological_process;GO:0003735`structural constituent of ribosome`molecular_function;GO:0006412`translation`biological_process;GO:0019843`rRNA binding`molecular_function;GO:0000049`tRNA binding`molecular_function
assembly_01378	Glucose-6-phosphate isomerase`	PGI`Phosphoglucose isomerase`	WP_076787040.1`glucose-6-phosphate isomerase	-	-	-	assembly_01378`K01810	Carbohydrate metabolism` Pentose phosphate pathway;Carbohydrate metabolism` Amino sugar and nucleotide sugar metabolism;Carbohydrate metabolism` Starch and sucrose metabolism;Global and overview maps` Carbon metabolism;Carbohydrate metabolism` Glycolysis / Gluconeogenesis	GO:0006094`gluconeogenesis`biological_process;GO:0005737`cytoplasm`cellular_component;GO:0004347`glucose-6-phosphate isomerase activity`molecular_function;GO:0006096`glycolytic process`biological_process
assembly_02566	Aminoacyl carrier protein`	PP-binding`Phosphopantetheine attachment site`	WP_076788027.1`MULTISPECIES: acyl carrier protein	TIGR00517	acyl_carrier: acyl carrier protein	-	Acyl carrier protein	-	-	-
assembly_02234	Uncharacterized protein YifB`	RuvB_N`Holliday junction DNA helicase ruvB N-terminus`;Mg_chelatase_C`Magnesium chelatase, subunit ChlI C-terminal`;Sigma54_activat`Sigma-54 interaction domain`;ChlI`Subunit ChlI of Mg-chelatase`;AAA_22`AAA domain`;Mg_chelatase`Magnesium chelatase, subunit ChlI`;AAA_5`AAA domain (dynein-related subfamily)`;AAA_33`AAA domain`;MCM`MCM2/3/5 family`	WP_076786002.1`MULTISPECIES: YifB family Mg chelatase-like AAA ATPase	TIGR02903	spore_lon_C: ATP-dependent protease, Lon family;TIGR00368	TIGR00368: Mg chelatase-like protein;TIGR02442	Cob-chelat-sub: cobaltochelatase subunit;TIGR00764	lon_rel: putative ATP-dependent protease;TIGR02902	spore_lonB: ATP-dependent protease LonB	-	Predicted ATPase with chaperone activity	assembly_02234`K07391	-	-
assembly_02089	4-hydroxythreonine-4-phosphate dehydrogenase`	PdxA`Pyridoxal phosphate biosynthetic protein PdxA`	WP_076786105.1`4-hydroxythreonine-4-phosphate dehydrogenase PdxA	TIGR00557	pdxA: 4-hydroxythreonine-4-phosphate dehydrogenase PdxA	-	4-hydroxy-L-threonine phosphate dehydrogenase PdxA	assembly_02089`K00097	Metabolism of cofactors and vitamins` Vitamin B6 metabolism	GO:0008615`pyridoxine biosynthetic process`biological_process;GO:0051287`NAD binding`molecular_function;GO:0050897`cobalt ion binding`molecular_function;GO:0042823`pyridoxal phosphate biosynthetic process`biological_process;GO:0008270`zinc ion binding`molecular_function;GO:0005737`cytoplasm`cellular_component;GO:0050570`4-hydroxythreonine-4-phosphate dehydrogenase activity`molecular_function;GO:0000287`magnesium ion binding`molecular_function
assembly_02702	-	Mem_trans`Membrane transport protein`	WP_104078119.1`AEC family transporter	TIGR00946	2a69: auxin efflux carrier	-	-	assembly_02702`K07088	-	-
assembly_02224	Carboxy-terminal-processing protease`	PDZ`PDZ domain (Also known as DHR or GLGF)`;PDZ_2`PDZ domain`;Peptidase_S41`Peptidase family S41`	WP_076786009.1`MULTISPECIES: PDZ domain-containing protein	TIGR03900	prc_long_Delta: putative carboxyl-terminal-processing protease, deltaproteobacterial;TIGR02038	protease_degS: periplasmic serine peptidase DegS;TIGR02037	degP_htrA_DO: peptidase Do;TIGR00225	prc: C-terminal processing peptidase	-	C-terminal processing protease CtpA/Prc, contains a PDZ domain	assembly_02224`K03797	-	GO:0005576`extracellular region`cellular_component;GO:0008236`serine-type peptidase activity`molecular_function
assembly_03029	Probable ATP synthase hrpB6`	ATP-synt_ab_N`ATP synthase alpha/beta family, beta-barrel domain`;AAA_16`AAA ATPase domain`;ABC_tran`ABC transporter`;ATP-synt_ab`ATP synthase alpha/beta family, nucleotide-binding domain`	WP_076794004.1`EscN/YscN/HrcN family type III secretion system ATPase	TIGR01043	ATP_syn_A_arch: ATP synthase archaeal, A subunit;TIGR01040	V-ATPase_V1_B: V-type ATPase, B subunit;TIGR03305	alt_F1F0_F1_bet: alternate F1F0 ATPase, F1 subunit beta;TIGR00962	atpA: ATP synthase F1, alpha subunit;TIGR02546	III_secr_ATP: type III secretion apparatus H+-transporting two-sector ATPase;TIGR01041	ATP_syn_B_arch: ATP synthase archaeal, B subunit;TIGR00767	rho: transcription termination factor Rho;TIGR03497	FliI_clade2: flagellar protein export ATPase FliI;TIGR03324	alt_F1F0_F1_al: alternate F1F0 ATPase, F1 subunit alpha;TIGR01042	V-ATPase_V1_A: V-type ATPase, A subunit;TIGR01026	fliI_yscN: ATPase, FliI/YscN family;TIGR03498	FliI_clade3: flagellar protein export ATPase FliI;TIGR01039	atpD: ATP synthase F1, beta subunit;TIGR03496	FliI_clade1: flagellar protein export ATPase FliI	-	Flagellar biosynthesis/type III secretory pathway ATPase	assembly_03029`K03224	Membrane transport` Bacterial secretion system	GO:0005524`ATP binding`molecular_function;GO:0034053`modulation by symbiont of host defense-related programmed cell death`biological_process;GO:0030257`type III protein secretion system complex`cellular_component;GO:0016887`ATPase activity`molecular_function;GO:0006754`ATP biosynthetic process`biological_process;GO:0005737`cytoplasm`cellular_component;GO:0046961`proton-transporting ATPase activity, rotational mechanism`molecular_function;GO:0030254`protein secretion by the type III secretion system`biological_process
assembly_01381	-	HigB-like_toxin`RelE-like toxin of type II toxin-antitoxin system HigB`	WP_104077524.1`peptidase	-	-	-	assembly_01381`K07334	-	-
assembly_02170	RNA polymerase sigma-54 factor`	Sigma54_CBD`Sigma-54 factor, core binding domain`;Sigma54_AID`Sigma-54 factor, Activator interacting domain (AID)`;HTH_IclR`IclR helix-turn-helix domain`;Sigma54_DBD`Sigma-54, DNA binding domain`	WP_076786046.1`MULTISPECIES: RNA polymerase factor sigma-54	TIGR02395	rpoN_sigma: RNA polymerase sigma-54 factor	-	DNA-directed RNA polymerase specialized sigma subunit, sigma54 homolog	assembly_02170`K03092	Cellular community - prokaryotes` Biofilm formation - Vibrio cholerae;Signal transduction` Two-component system	GO:0001216`bacterial-type RNA polymerase transcriptional activator activity, sequence-specific DNA binding`molecular_function;GO:0003899`DNA-directed RNA polymerase activity`molecular_function;GO:0003677`DNA binding`molecular_function;GO:0006352`DNA-templated transcription, initiation`biological_process;GO:0016987`sigma factor activity`molecular_function
assembly_02886	Putative transposase InsO for insertion sequence element IS911B`	DDE_Tnp_IS240`DDE domain`;rve_3`Integrase core domain`;rve`Integrase core domain`	WP_139337311.1`IS3 family transposase	-	-	Transposase InsO and inactivated derivatives	assembly_02886`K07497	-	GO:0032196`transposition`biological_process;GO:0006310`DNA recombination`biological_process;GO:0003677`DNA binding`molecular_function;GO:0015074`DNA integration`biological_process
assembly_01831	-	-	-	-	-	-	-	-	-
assembly_02586	Uncharacterized protein MJ0964`	Hydantoinase_A`Hydantoinase/oxoprolinase`;Hydant_A_N`Hydantoinase/oxoprolinase N-terminal region`	WP_076788042.1`hydantoinase/oxoprolinase family protein	-	-	N-methylhydantoinase A/oxoprolinase/acetone carboxylase, beta subunit	assembly_02586`K01473	Amino acid metabolism` Arginine and proline metabolism	GO:0005829`cytosol`cellular_component;GO:0017168`5-oxoprolinase (ATP-hydrolyzing) activity`molecular_function;GO:0006749`glutathione metabolic process`biological_process
assembly_01364	Thymidylate kinase`	Thymidylate_kin`Thymidylate kinase`;AAA_28`AAA domain`;AAA_25`AAA domain`	WP_076787110.1`MULTISPECIES: dTMP kinase	TIGR00041	DTMP_kinase: dTMP kinase	-	-	assembly_01364`K00943	Nucleotide metabolism` Pyrimidine metabolism	GO:0004798`thymidylate kinase activity`molecular_function;GO:0005524`ATP binding`molecular_function;GO:0006233`dTDP biosynthetic process`biological_process;GO:0006235`dTTP biosynthetic process`biological_process
assembly_00470	Thiol:disulfide interchange protein CycY`	AhpC-TSA`AhpC/TSA family`;Thioredoxin_8`Thioredoxin-like`;Redoxin`Redoxin`;Thioredoxin`Thioredoxin`;GSHPx`Glutathione peroxidase`	WP_104077641.1`TlpA family protein disulfide reductase	TIGR00385	dsbE: periplasmic protein thiol:disulfide oxidoreductases, DsbE subfamily;TIGR01068	thioredoxin: thioredoxin	-	Thiol-disulfide isomerase or thioredoxin	-	-	GO:0030288`outer membrane-bounded periplasmic space`cellular_component;GO:0015036`disulfide oxidoreductase activity`molecular_function;GO:0017004`cytochrome complex assembly`biological_process;GO:0045454`cell redox homeostasis`biological_process
assembly_02059	Putative phosphoribosyl transferase MT0597`	Pribosyltran`Phosphoribosyl transferase domain`	WP_104076777.1`phosphoribosyltransferase	TIGR01251	ribP_PPkin: ribose-phosphate diphosphokinase	-	-	assembly_02059`K07100	-	GO:0016740`transferase activity`molecular_function;GO:0009116`nucleoside metabolic process`biological_process;GO:0016787`hydrolase activity`molecular_function
assembly_02655	Putative hydro-lyase Bamb_5282`	DUF1445`Protein of unknown function (DUF1445)`	WP_076788232.1`putative hydro-lyase	-	-	Uncharacterized protein YcsI, UPF0317 family	-	-	GO:0016829`lyase activity`molecular_function
assembly_00562	tRNA nuclease CdiA-2`	Fil_haemagg_2`Haemagluttinin repeat`	WP_076794802.1`filamentous hemagglutinin N-terminal domain-containing protein	-	-	-	assembly_00562`K15125	Infectious disease: bacterial` Pertussis	GO:0000049`tRNA binding`molecular_function;GO:0030430`host cell cytoplasm`cellular_component;GO:0016021`integral component of membrane`cellular_component;GO:0005576`extracellular region`cellular_component;GO:0004549`tRNA-specific ribonuclease activity`molecular_function;GO:0004521`endoribonuclease activity`molecular_function
assembly_02658	Proline iminopeptidase`	Abhydrolase_1`alpha/beta hydrolase fold`;Hydrolase_4`Serine aminopeptidase, S33`	WP_076788659.1`prolyl aminopeptidase	TIGR01250	pro_imino_pep_2: proline-specific peptidase;TIGR03611	RutD: pyrimidine utilization protein D;TIGR03695	menH_SHCHC: 2-succinyl-6-hydroxy-2,4-cyclohexadiene-1-carboxylate synthase;TIGR02427	protocat_pcaD: 3-oxoadipate enol-lactonase;TIGR01249	pro_imino_pep_1: prolyl aminopeptidase;TIGR03343	biphenyl_bphD: 2-hydroxy-6-oxo-6-phenylhexa-2,4-dienoate hydrolase	-	-	assembly_02658`K01259	Amino acid metabolism` Arginine and proline metabolism	GO:0004177`aminopeptidase activity`molecular_function;GO:0009507`chloroplast`cellular_component;GO:0005829`cytosol`cellular_component
assembly_00504	Ribosomal RNA large subunit methyltransferase L`	THUMP`THUMP domain`;UPF0020`Putative RNA methylase family UPF0020`	WP_104077664.1`class I SAM-dependent RNA methyltransferase	TIGR01177	TIGR01177: putative methyltransferase, TIGR01177 family	-	23S rRNA G2445 N2-methylase RlmL	assembly_00504`K07444	-	GO:0052915`23S rRNA (guanine(2445)-N(2))-methyltransferase activity`molecular_function;GO:0030488`tRNA methylation`biological_process;GO:0003723`RNA binding`molecular_function;GO:0005737`cytoplasm`cellular_component;GO:0016423`tRNA (guanine) methyltransferase activity`molecular_function
assembly_00490	4-hydroxy-tetrahydrodipicolinate reductase`	CoA_binding_2`CoA binding domain`;Semialdhyde_dh`Semialdehyde dehydrogenase, NAD binding domain`;DapB_C`Dihydrodipicolinate reductase, C-terminus`;Sacchrp_dh_NADP`Saccharopine dehydrogenase NADP binding domain`;DapB_N`Dihydrodipicolinate reductase, N-terminus`	WP_076785461.1`MULTISPECIES: 4-hydroxy-tetrahydrodipicolinate reductase	TIGR00036	dapB: 4-hydroxy-tetrahydrodipicolinate reductase;TIGR02130	dapB_plant: dihydrodipicolinate reductase	-	-	assembly_00490`K00215	Biosynthesis of other secondary metabolites` Monobactam biosynthesis;Global and overview maps` Biosynthesis of amino acids;Amino acid metabolism` Lysine biosynthesis	GO:0008839`4-hydroxy-tetrahydrodipicolinate reductase`molecular_function;GO:0019877`diaminopimelate biosynthetic process`biological_process;GO:0009089`lysine biosynthetic process via diaminopimelate`biological_process;GO:0005737`cytoplasm`cellular_component;GO:0051287`NAD binding`molecular_function;GO:0016726`oxidoreductase activity, acting on CH or CH2 groups, NAD or NADP as acceptor`molecular_function;GO:0050661`NADP binding`molecular_function
assembly_00542	3-methyl-2-oxobutanoate hydroxymethyltransferase 1`	Pantoate_transf`Ketopantoate hydroxymethyltransferase`	WP_076796961.1`3-methyl-2-oxobutanoate hydroxymethyltransferase	TIGR00222	panB: 3-methyl-2-oxobutanoate hydroxymethyltransferase	-	-	assembly_00542`K00606	Metabolism of cofactors and vitamins` Pantothenate and CoA biosynthesis	GO:0005737`cytoplasm`cellular_component;GO:0046872`metal ion binding`molecular_function;GO:0015940`pantothenate biosynthetic process`biological_process;GO:0003864`3-methyl-2-oxobutanoate hydroxymethyltransferase activity`molecular_function
assembly_02847	DNA topoisomerase 1B`	Topoisom_I`Eukaryotic DNA topoisomerase I, catalytic core`	WP_076794392.1`DNA topoisomerase IB	-	-	-	assembly_02847`K03168	-	GO:0003917`DNA topoisomerase type I activity`molecular_function;GO:0006265`DNA topological change`biological_process;GO:0003677`DNA binding`molecular_function;GO:0019012`virion`cellular_component
assembly_02355	-	-	WP_076787564.1`hypothetical protein	-	-	-	-	-	-
assembly_00310	Imidazoleglycerol-phosphate dehydratase`	IGPD`Imidazoleglycerol-phosphate dehydratase`	WP_104077792.1`imidazoleglycerol-phosphate dehydratase HisB	-	-	Imidazoleglycerol phosphate dehydratase HisB	assembly_00310`K01693	Amino acid metabolism` Histidine metabolism;Global and overview maps` Biosynthesis of amino acids	GO:0000105`histidine biosynthetic process`biological_process;GO:0005737`cytoplasm`cellular_component;GO:0004424`imidazoleglycerol-phosphate dehydratase activity`molecular_function
assembly_01491	Insertion element ISR1 uncharacterized 10 kDa protein A3`	HTH_Tnp_1`Transposase`;HTH_23`Homeodomain-like domain`;HTH_29`Winged helix-turn helix`;HTH_7`Helix-turn-helix domain of resolvase`;HTH_24`Winged helix-turn-helix DNA-binding`;HTH_28`Helix-turn-helix domain`;HTH_Tnp_1_2`Helix-turn-helix of insertion element transposase`	WP_125096917.1`transposase	-	-	-	assembly_01491`K07497	-	GO:0003677`DNA binding`molecular_function;GO:0006313`transposition, DNA-mediated`biological_process;GO:0004803`transposase activity`molecular_function
assembly_02068	Glycerol-3-phosphate dehydrogenase`	DAO_C`C-terminal domain of alpha-glycerophosphate oxidase`;DAO`FAD dependent oxidoreductase`;FAD_oxidored`FAD dependent oxidoreductase`	WP_104076787.1`glycerol-3-phosphate dehydrogenase	TIGR03197	MnmC_Cterm: tRNA U-34 5-methylaminomethyl-2-thiouridine biosynthesis protein MnmC, C-terminal domain;TIGR02352	thiamin_ThiO: glycine oxidase ThiO;TIGR02032	GG-red-SF: geranylgeranyl reductase family;TIGR03377	glycerol3P_GlpA: glycerol-3-phosphate dehydrogenase, anaerobic, A subunit	-	Glycerol-3-phosphate dehydrogenase	assembly_02068`K00111	Lipid metabolism` Glycerophospholipid metabolism	GO:0006071`glycerol metabolic process`biological_process;GO:0004367`glycerol-3-phosphate dehydrogenase [NAD+] activity`molecular_function;GO:0009331`glycerol-3-phosphate dehydrogenase complex`cellular_component;GO:0046168`glycerol-3-phosphate catabolic process`biological_process;GO:0004368`glycerol-3-phosphate dehydrogenase activity`molecular_function;GO:0052591`sn-glycerol-3-phosphate:ubiquinone-8 oxidoreductase activity`molecular_function
assembly_02699	-	-	-	-	-	-	-	-	-
assembly_00749	-	-	-	-	-	-	-	-	-
assembly_01546	Toxin subunit YenA2`	-	WP_013428535.1`hypothetical protein	-	-	-	-	-	GO:0005576`extracellular region`cellular_component;GO:0009405`pathogenesis`biological_process
assembly_02456	-	-	-	-	-	-	-	-	-
assembly_02010	Multidrug efflux pump subunit AcrB`	ACR_tran`AcrB/AcrD/AcrF family`;SecD_SecF`Protein export membrane protein`	WP_104076745.1`efflux RND transporter permease subunit	TIGR00916	2A0604s01: protein-export membrane protein, SecD/SecF family;TIGR00915	2A0602: RND transporter, hydrophobe/amphiphile efflux-1 (HAE1) family;TIGR00914	2A0601: heavy metal efflux pump, CzcA family;TIGR00921	2A067: efflux transporter, putative, hydrophobe/amphiphile efflux-3 (HAE3) family	-	Multidrug efflux pump subunit AcrB	assembly_02010`K18138	Drug resistance: antimicrobial` beta-Lactam resistance;Drug resistance: antimicrobial` Cationic antimicrobial peptide (CAMP) resistance	GO:0006855`drug transmembrane transport`biological_process;GO:0042910`xenobiotic transporter activity`molecular_function;GO:0042493`response to drug`biological_process;GO:0015562`efflux transmembrane transporter activity`molecular_function;GO:0005886`plasma membrane`cellular_component;GO:0042802`identical protein binding`molecular_function;GO:0005887`integral component of plasma membrane`cellular_component;GO:1990281`efflux pump complex`cellular_component;GO:0016020`membrane`cellular_component
assembly_02368	Photosynthetic apparatus regulatory protein RegA`	HTH_30`PucR C-terminal helix-turn-helix domain`;HTH_8`Bacterial regulatory protein, Fis family`;Response_reg`Response regulator receiver domain`;HTH_28`Helix-turn-helix domain`	WP_013436568.1`response regulator transcription factor	TIGR02956	TMAO_torS: TMAO reductase sytem sensor TorS;TIGR01818	ntrC: nitrogen regulation protein NR(I);TIGR02915	PEP_resp_reg: PEP-CTERM-box response regulator transcription factor;TIGR03787	marine_sort_RR: proteobacterial dedicated sortase system response regulator;TIGR02154	PhoB: phosphate regulon transcriptional regulatory protein PhoB;TIGR01387	cztR_silR_copR: heavy metal response regulator	-	-	assembly_02368`K15012	Signal transduction` Two-component system	GO:0043565`sequence-specific DNA binding`molecular_function;GO:0000160`phosphorelay signal transduction system`biological_process
assembly_00328	-	-	-	-	-	-	-	-	-
assembly_01740	3-isopropylmalate dehydrogenase`	Iso_dh`Isocitrate/isopropylmalate dehydrogenase`	WP_104077937.1`3-isopropylmalate dehydrogenase	TIGR02088	LEU3_arch: isopropylmalate/isohomocitrate dehydrogenases;TIGR00183	prok_nadp_idh: isocitrate dehydrogenase, NADP-dependent;TIGR02089	TTC: tartrate dehydrogenase;TIGR00169	leuB: 3-isopropylmalate dehydrogenase;TIGR00175	mito_nad_idh: isocitrate dehydrogenase, NAD-dependent;TIGR02924	ICDH_alpha: isocitrate dehydrogenase	-	Isocitrate/isopropylmalate dehydrogenase	assembly_01740`K00052	Amino acid metabolism` Valine, leucine and isoleucine biosynthesis;Global and overview maps` Biosynthesis of amino acids;Carbohydrate metabolism` C5-Branched dibasic acid metabolism;Global and overview maps` 2-Oxocarboxylic acid metabolism	GO:0005737`cytoplasm`cellular_component;GO:0003862`3-isopropylmalate dehydrogenase activity`molecular_function;GO:0051287`NAD binding`molecular_function;GO:0009098`leucine biosynthetic process`biological_process;GO:0000287`magnesium ion binding`molecular_function
assembly_02424	Tail sheath protein`	Phage_sheath_1`Phage tail sheath protein`	WP_076785732.1`phage tail sheath protein	-	-	-	assembly_02424`K06907	-	GO:0098027`virus tail, sheath`cellular_component;GO:0030430`host cell cytoplasm`cellular_component
assembly_02422	-	Collar`Phage Tail Collar Domain`;gp12-short_mid`Phage short tail fibre protein gp12, middle domain`	WP_076796767.1`hypothetical protein	-	-	-	-	-	-
assembly_01642	Exodeoxyribonuclease III`	Exo_endo_phos`Endonuclease/Exonuclease/phosphatase family`	WP_076786647.1`exodeoxyribonuclease III	TIGR00195	exoDNase_III: exodeoxyribonuclease III;TIGR00633	xth: exodeoxyribonuclease III (xth)	-	Exonuclease III	assembly_01642`K01142	Replication and repair` Base excision repair	GO:0005829`cytosol`cellular_component;GO:0004527`exonuclease activity`molecular_function;GO:0006974`cellular response to DNA damage stimulus`biological_process;GO:0003677`DNA binding`molecular_function;GO:0006281`DNA repair`biological_process;GO:0004519`endonuclease activity`molecular_function;GO:0046872`metal ion binding`molecular_function;GO:0008853`exodeoxyribonuclease III activity`molecular_function
assembly_01629	Transcriptional repressor IclR`	IclR`Bacterial transcriptional regulator`;MarR_2`MarR family`;Rrf2`Transcriptional regulator`;HTH_24`Winged helix-turn-helix DNA-binding`;HTH_IclR`IclR helix-turn-helix domain`;Dimerisation`Dimerisation domain`	WP_076787806.1`MULTISPECIES: IclR family transcriptional regulator	TIGR02431	pcaR_pcaU: beta-ketoadipate pathway transcriptional regulators, PcaR/PcaU/PobR family	-	DNA-binding transcriptional regulator, IclR family	-	-	GO:0006097`glyoxylate cycle`biological_process;GO:0005829`cytosol`cellular_component;GO:0006355`regulation of transcription, DNA-templated`biological_process;GO:0003677`DNA binding`molecular_function
assembly_00626	High-affinity branched-chain amino acid transport system permease protein BraE`	BPD_transp_2`Branched-chain amino acid transport system / permease component`	WP_076785368.1`ABC transporter ATP-binding protein	TIGR03727	urea_t_UrtC_arc: urea ABC transporter, permease protein UrtC;TIGR03622	urea_t_UrtB_arc: urea ABC transporter, permease protein UrtB;TIGR03408	urea_trans_UrtC: urea ABC transporter, permease protein UrtC;TIGR03409	urea_trans_UrtB: urea ABC transporter, permease protein UrtB	-	ABC-type branched-chain amino acid transport system, permease component	assembly_00626`K01998	Membrane transport` ABC transporters	GO:0005886`plasma membrane`cellular_component;GO:0015803`branched-chain amino acid transport`biological_process;GO:0042941`D-alanine transport`biological_process;GO:0015658`branched-chain amino acid transmembrane transporter activity`molecular_function;GO:0016021`integral component of membrane`cellular_component
assembly_02160	Formyltetrahydrofolate deformylase`	ACT`ACT domain`;Formyl_trans_N`Formyl transferase`;ACT_6`ACT domain`	WP_076786054.1`MULTISPECIES: formyltetrahydrofolate deformylase	TIGR00655	PurU: formyltetrahydrofolate deformylase;TIGR00460	fmt: methionyl-tRNA formyltransferase;TIGR00639	PurN: phosphoribosylglycinamide formyltransferase	-	-	assembly_02160`K01433	Carbohydrate metabolism` Glyoxylate and dicarboxylate metabolism;Metabolism of cofactors and vitamins` One carbon pool by folate	GO:0006189`'de novo' IMP biosynthetic process`biological_process;GO:0008864`formyltetrahydrofolate deformylase activity`molecular_function;GO:0006730`one-carbon metabolic process`biological_process;GO:0016742`hydroxymethyl-, formyl- and related transferase activity`molecular_function
assembly_02249	Biotin--[acetyl-CoA-carboxylase] ligase`	BPL_C`Biotin protein ligase C terminal domain`;BPL_LplA_LipB`Biotin/lipoate A/B protein ligase family`	WP_013436440.1`biotin--[acetyl-CoA-carboxylase] ligase	TIGR00121	birA_ligase: biotin--[acetyl-CoA-carboxylase] ligase	-	Biotin-(acetyl-CoA carboxylase) ligase	assembly_02249`K03524	Metabolism of cofactors and vitamins` Biotin metabolism	GO:0006464`cellular protein modification process`biological_process;GO:0005524`ATP binding`molecular_function;GO:0004077`biotin-[acetyl-CoA-carboxylase] ligase activity`molecular_function
assembly_01828	Ribosomal RNA large subunit methyltransferase H`	SPOUT_MTase`Predicted SPOUT methyltransferase`;CPT`Chloramphenicol phosphotransferase-like protein`	WP_104077957.1`23S rRNA (pseudouridine(1915)-N(3))-methyltransferase RlmH	TIGR00246	tRNA_RlmH_YbeA: rRNA large subunit m3Psi methyltransferase RlmH	-	23S rRNA pseudoU1915 N3-methylase RlmH	assembly_01828`K00783	-	GO:0005737`cytoplasm`cellular_component;GO:0070038`rRNA (pseudouridine-N3-)-methyltransferase activity`molecular_function
assembly_02305	Putative kinase Y4mE`	HipA_C`HipA-like C-terminal domain`;Couple_hipA`HipA N-terminal domain`;HipA_N`HipA-like N-terminal domain`	WP_120304208.1`type II toxin-antitoxin system HipA family toxin	TIGR03071	couple_hipA: HipA N-terminal domain	-	-	assembly_02305`K07154	-	GO:0016301`kinase activity`molecular_function
assembly_02796	ATP-dependent RNA helicase HrpA`	NACHT`NACHT domain`;T2SSE`Type II/IV secretion system protein`;DEAD`DEAD/DEAH box helicase`;OB_NTP_bind`Oligonucleotide/oligosaccharide-binding (OB)-fold`;Helicase_C`Helicase conserved C-terminal domain`;HA2`Helicase associated domain (HA2)`;AAA_22`AAA domain`;AAA_30`AAA domain`;DUF3418`Domain of unknown function (DUF3418)`	WP_076794337.1`ATP-dependent RNA helicase HrpA	TIGR01967	DEAH_box_HrpA: RNA helicase HrpA;TIGR01970	DEAH_box_HrpB: ATP-dependent helicase HrpB	-	HrpA-like RNA helicase	assembly_02796`K03578	-	GO:0003676`nucleic acid binding`molecular_function;GO:0005524`ATP binding`molecular_function;GO:0004386`helicase activity`molecular_function;GO:0009451`RNA modification`biological_process;GO:0003724`RNA helicase activity`molecular_function;GO:0006397`mRNA processing`biological_process
assembly_02420	Baseplate protein J`	Baseplate_J`Baseplate J-like protein`	WP_076785730.1`baseplate assembly protein	-	-	-	-	-	GO:0098025`virus tail, baseplate`cellular_component
assembly_01578	-	-	WP_104077218.1`hypothetical protein	-	-	-	-	-	-
assembly_02001	-	-	WP_104076738.1`hypothetical protein	-	-	-	-	-	-
assembly_01689	Tol-Pal system protein TolR`	ExbD`Biopolymer transport protein ExbD/TolR`	WP_104078431.1`protein TolR	TIGR02801	tolR: protein TolR;TIGR02803	ExbD_1: TonB system transport protein ExbD;TIGR02804	ExbD_2: TonB system transport protein ExbD	-	Biopolymer transport protein ExbD	assembly_01689`K03560	-	GO:0022857`transmembrane transporter activity`molecular_function;GO:0005887`integral component of plasma membrane`cellular_component;GO:0051301`cell division`biological_process;GO:0015031`protein transport`biological_process;GO:0007049`cell cycle`biological_process
assembly_01080	Putative transposase for insertion sequence element IS402`	-	WP_083703632.1`hypothetical protein	-	-	-	-	-	-
assembly_02611	-	ProQ`ProQ/FINO family`	WP_076794365.1`hypothetical protein	-	-	-	assembly_02611`K03607	-	-
assembly_01981	Dihydroorotase-like protein`	Amidohydro_1`Amidohydrolase family`;Amidohydro_3`Amidohydrolase family`	WP_076787721.1`MULTISPECIES: dihydroorotase	TIGR00857	pyrC_multi: dihydroorotase, multifunctional complex type;TIGR01178	ade: adenine deaminase;TIGR01224	hutI: imidazolonepropionase;TIGR02033	D-hydantoinase: dihydropyrimidinase;TIGR03178	allantoinase: allantoinase;TIGR02318	phosphono_phnM: phosphonate metabolism protein PhnM;TIGR03121	one_C_dehyd_A: formylmethanofuran dehydrogenase subunit A	-	Dihydroorotase or related cyclic amidohydrolase	assembly_01981`K01465	Nucleotide metabolism` Pyrimidine metabolism	GO:0046872`metal ion binding`molecular_function;GO:0004151`dihydroorotase activity`molecular_function;GO:0006221`pyrimidine nucleotide biosynthetic process`biological_process
assembly_00038	-	Sigma70_r4`Sigma-70, region 4`;HTH_31`Helix-turn-helix domain`;HTH_25`Helix-turn-helix domain`;MarR_2`MarR family`;HTH_24`Winged helix-turn-helix DNA-binding`;HTH_37`Helix-turn-helix domain`;HTH_26`Cro/C1-type HTH DNA-binding domain`;HTH_19`Helix-turn-helix domain`;HTH_3`Helix-turn-helix`	WP_104076366.1`helix-turn-helix domain-containing protein	TIGR03070	couple_hipB: transcriptional regulator, y4mF family	-	-	assembly_00038`K15773	-	-
assembly_00272	Diaminopimelate decarboxylase`	Ala_racemase_N`Alanine racemase, N-terminal domain`;Orn_Arg_deC_N`Pyridoxal-dependent decarboxylase, pyridoxal binding domain`;Orn_DAP_Arg_deC`Pyridoxal-dependent decarboxylase, C-terminal sheet domain`	WP_104077819.1`diaminopimelate decarboxylase	TIGR01273	speA: arginine decarboxylase;TIGR03099	dCO2ase_PEP1: pyridoxal-dependent decarboxylase, exosortase A system-associated;TIGR01048	lysA: diaminopimelate decarboxylase	-	Diaminopimelate decarboxylase	assembly_00272`K01586	Amino acid metabolism` Lysine biosynthesis;Global and overview maps` Biosynthesis of amino acids	GO:0030170`pyridoxal phosphate binding`molecular_function;GO:0009089`lysine biosynthetic process via diaminopimelate`biological_process;GO:0008836`diaminopimelate decarboxylase activity`molecular_function
assembly_02984	Serine acetyltransferase, plasmid`	Hexapep_2`Hexapeptide repeat of succinyl-transferase`;Hexapep`Bacterial transferase hexapeptide (six repeats)`	WP_076788402.1`serine acetyltransferase	TIGR01172	cysE: serine O-acetyltransferase;TIGR03532	DapD_Ac: 2,3,4,5-tetrahydropyridine-2,6-dicarboxylate N-acetyltransferase	-	Serine acetyltransferase	assembly_02984`K00640	Energy metabolism` Sulfur metabolism;Amino acid metabolism` Cysteine and methionine metabolism;Global and overview maps` Biosynthesis of amino acids;Global and overview maps` Carbon metabolism	GO:0005737`cytoplasm`cellular_component;GO:0006535`cysteine biosynthetic process from serine`biological_process;GO:0009001`serine O-acetyltransferase activity`molecular_function
assembly_03292	Protein TraH`	TraH`Conjugative relaxosome accessory transposon protein`	WP_076793844.1`conjugal transfer protein TraH	-	-	-	assembly_03292`K12072	-	GO:0042597`periplasmic space`cellular_component;GO:0000746`conjugation`biological_process
assembly_01825	Oxygen-dependent coproporphyrinogen-III oxidase`	Coprogen_oxidas`Coproporphyrinogen III oxidase`	WP_013435941.1`oxygen-dependent coproporphyrinogen oxidase	-	-	Coproporphyrinogen III oxidase	assembly_01825`K00228	Metabolism of cofactors and vitamins` Porphyrin and chlorophyll metabolism	GO:0006782`protoporphyrinogen IX biosynthetic process`biological_process;GO:0042803`protein homodimerization activity`molecular_function;GO:0046872`metal ion binding`molecular_function;GO:0005737`cytoplasm`cellular_component;GO:0004109`coproporphyrinogen oxidase activity`molecular_function
assembly_00459	Ribonucleoside-diphosphate reductase subunit alpha`	Ribonuc_red_lgC`Ribonucleotide reductase, barrel domain`;Ribonuc_red_lgN`Ribonucleotide reductase, all-alpha domain`;ATP-cone`ATP cone domain`	WP_104077631.1`ribonucleoside-diphosphate reductase subunit alpha	TIGR04170	RNR_1b_NrdE: ribonucleoside-diphosphate reductase, class 1b, alpha subunit;TIGR02506	NrdE_NrdA: ribonucleoside-diphosphate reductase, alpha subunit;TIGR02510	NrdE-prime: ribonucleoside-diphosphate reductase, alpha chain;TIGR02504	NrdJ_Z: ribonucleoside-diphosphate reductase, adenosylcobalamin-dependent;TIGR02505	RTPR: ribonucleoside-triphosphate reductase, adenosylcobalamin-dependent	-	Ribonucleotide reductase alpha subunit	assembly_00459`K00525	Nucleotide metabolism` Pyrimidine metabolism;Nucleotide metabolism` Purine metabolism	GO:0005524`ATP binding`molecular_function;GO:0006260`DNA replication`biological_process;GO:0004748`ribonucleoside-diphosphate reductase activity, thioredoxin disulfide as acceptor`molecular_function
assembly_00496	UPF0093 membrane protein HP_1484`	CopD`Copper resistance protein D`;UPF0093`Uncharacterised protein family (UPF0093)`	WP_104077657.1`hypothetical protein	TIGR00701	TIGR00701: TIGR00701 family protein	-	Uncharacterized membrane protein	assembly_00496`K08973	-	GO:0005886`plasma membrane`cellular_component;GO:0016021`integral component of membrane`cellular_component
assembly_02172	Nitrogen regulatory protein`	Band_3_cyto`Band 3 cytoplasmic domain`;PTS_EIIA_2`Phosphoenolpyruvate-dependent sugar phosphotransferase system, EIIA 2`	WP_013436353.1`PTS IIA-like nitrogen regulatory protein PtsN	TIGR01419	nitro_reg_IIA: PTS IIA-like nitrogen-regulatory protein PtsN;TIGR00848	fruA: PTS system, fructose subfamily, IIA component;TIGR00834	ae: anion exchange protein	-	Phosphotransferase system mannitol/fructose-specific IIA domain (Ntr-type)	assembly_02172`K02806	Membrane transport` Phosphotransferase system (PTS)	GO:0005737`cytoplasm`cellular_component;GO:0009401`phosphoenolpyruvate-dependent sugar phosphotransferase system`biological_process;GO:0032412`regulation of ion transmembrane transporter activity`biological_process;GO:0008982`protein-N(PI)-phosphohistidine-sugar phosphotransferase activity`molecular_function;GO:0016301`kinase activity`molecular_function;GO:0030295`protein kinase activator activity`molecular_function
assembly_00287	Ferredoxin-dependent glutamate synthase 1`	Glu_synthase`Conserved region in glutamate synthase`;Glu_syn_central`Glutamate synthase central domain`;GATase_2`Glutamine amidotransferases class-II`;GXGXG`GXGXG motif`	WP_104077806.1`glutamate synthase subunit alpha	TIGR03122	one_C_dehyd_C: formylmethanofuran dehydrogenase subunit C	-	-	assembly_00287`K00265	Global and overview maps` Biosynthesis of amino acids;Energy metabolism` Nitrogen metabolism;Amino acid metabolism` Alanine, aspartate and glutamate metabolism	GO:0051538`3 iron, 4 sulfur cluster binding`molecular_function;GO:0016041`glutamate synthase (ferredoxin) activity`molecular_function;GO:0006537`glutamate biosynthetic process`biological_process;GO:0019676`ammonia assimilation cycle`biological_process;GO:0046872`metal ion binding`molecular_function;GO:0097054`L-glutamate biosynthetic process`biological_process
assembly_00061	-	AlkA_N`AlkA N-terminal domain`	WP_083813405.1`hypothetical protein	-	-	-	-	-	-
assembly_01898	-	DUF1488`Protein of unknown function (DUF1488)`	WP_076797256.1`DUF1488 domain-containing protein	-	-	-	-	-	-
assembly_03106	-	Gp49`Phage derived protein Gp49-like (DUF891)`	WP_031359067.1`type II toxin-antitoxin system RelE/ParE family toxin	-	-	-	-	-	-
assembly_00389	-	CYTH`CYTH domain`	WP_104077744.1`CYTH domain-containing protein	-	-	-	-	-	-
assembly_01522	Glutamate racemase`	Asp_Glu_race`Asp/Glu/Hydantoin racemase`	WP_104077190.1`glutamate racemase	TIGR00067	glut_race: glutamate racemase;TIGR00035	asp_race: aspartate racemase	-	Glutamate racemase	assembly_01522`K01776	Metabolism of other amino acids` D-Glutamine and D-glutamate metabolism	GO:0071555`cell wall organization`biological_process;GO:0008360`regulation of cell shape`biological_process;GO:0009252`peptidoglycan biosynthetic process`biological_process;GO:0008881`glutamate racemase activity`molecular_function
assembly_01532	-	-	WP_083813538.1`hypothetical protein	-	-	-	-	-	-
assembly_00073	-	GspL_C`GspL periplasmic domain`;T2SSL`Type II secretion system (T2SS), protein L`;DUF4229`Protein of unknown function (DUF4229)`	WP_104078300.1`type II secretion system protein GspL	TIGR01709	typeII_sec_gspL: type II secretion system protein L	-	-	assembly_00073`K02461	Membrane transport` Bacterial secretion system	-
assembly_01182	Undecaprenyl phosphate-alpha-4-amino-4-deoxy-L-arabinose arabinosyl transferase 2`	PMT`Dolichyl-phosphate-mannose-protein mannosyltransferase`;PMT_2`Dolichyl-phosphate-mannose-protein mannosyltransferase`	WP_104076948.1`glycosyltransferase family 39 protein	-	-	4-amino-4-deoxy-L-arabinose transferase or related glycosyltransferase of PMT family	-	-	GO:0000030`mannosyltransferase activity`molecular_function;GO:0005886`plasma membrane`cellular_component;GO:0009103`lipopolysaccharide biosynthetic process`biological_process;GO:0016021`integral component of membrane`cellular_component;GO:0009245`lipid A biosynthetic process`biological_process;GO:0006493`protein O-linked glycosylation`biological_process
assembly_02911	-	MMPL`MMPL family`	WP_076794431.1`MMPL family transporter	TIGR00921	2A067: efflux transporter, putative, hydrophobe/amphiphile efflux-3 (HAE3) family;TIGR00833	actII: transport protein;TIGR03480	HpnN: hopanoid biosynthesis associated RND transporter like protein HpnN	-	-	assembly_02911`K07003	-	-
assembly_01250	Protein YffB`	Glutaredoxin`Glutaredoxin`;ArsC`ArsC family`	WP_104076992.1`ArsC family reductase	TIGR01616	nitro_assoc: nitrogenase-associated protein;TIGR00014	arsC: arsenate reductase (glutaredoxin);TIGR01617	arsC_related: transcriptional regulator, Spx/MgsR family	-	Arsenate reductase and related proteins, glutaredoxin family	assembly_01250`K00537	-	GO:0005829`cytosol`cellular_component
assembly_02359	Lipid A biosynthesis lauroyltransferase`	Lip_A_acyltrans`Bacterial lipid A biosynthesis acyltransferase`	WP_076785910.1`lipid A biosynthesis lauroyl acyltransferase	TIGR02207	lipid_A_htrB: lipid A biosynthesis lauroyl (or palmitoleoyl) acyltransferase;TIGR02208	lipid_A_msbB: lipid A biosynthesis (KDO)2-(lauroyl)-lipid IVA acyltransferase	-	Lauroyl/myristoyl acyltransferase	assembly_02359`K02517	Glycan biosynthesis and metabolism` Lipopolysaccharide biosynthesis	GO:0009245`lipid A biosynthetic process`biological_process;GO:0005887`integral component of plasma membrane`cellular_component;GO:0009103`lipopolysaccharide biosynthetic process`biological_process;GO:0008913`lauroyltransferase activity`molecular_function;GO:0036104`Kdo2-lipid A biosynthetic process`biological_process
assembly_00815	Phosphoglycolate phosphatase`	Hydrolase`haloacid dehalogenase-like hydrolase`;Hydrolase_3`haloacid dehalogenase-like hydrolase`;HAD`haloacid dehalogenase-like hydrolase`;Hydrolase_like`HAD-hyrolase-like`;HAD_2`Haloacid dehalogenase-like hydrolase`	WP_104076217.1`HAD-IA family hydrolase	TIGR02009	PGMB-YQAB-SF: beta-phosphoglucomutase family hydrolase;TIGR01509	HAD-SF-IA-v3: HAD hydrolase, family IA, variant 3;TIGR01993	Pyr-5-nucltdase: pyrimidine 5'-nucleotidase;TIGR01656	Histidinol-ppas: histidinol-phosphate phosphatase domain;TIGR01454	AHBA_synth_RP: AHBA synthesis associated protein;TIGR03351	PhnX-like: phosphonatase-like hydrolase;TIGR01662	HAD-SF-IIIA: HAD hydrolase, family IIIA;TIGR00338	serB: phosphoserine phosphatase SerB;TIGR02253	CTE7: HAD hydrolase, TIGR02253 family;TIGR01422	phosphonatase: phosphonoacetaldehyde hydrolase;TIGR02254	YjjG/YfnB: noncanonical pyrimidine nucleotidase, YjjG family;TIGR01449	PGP_bact: phosphoglycolate phosphatase, bacterial;TIGR01548	HAD-SF-IA-hyp1: HAD hydrolase, TIGR01548 family;TIGR01549	HAD-SF-IA-v1: HAD hydrolase, family IA, variant 1;TIGR01428	HAD_type_II: haloacid dehalogenase, type II;TIGR01990	bPGM: beta-phosphoglucomutase	-	Phosphoglycolate phosphatase, HAD superfamily	assembly_00815`K01091	Carbohydrate metabolism` Glyoxylate and dicarboxylate metabolism	GO:0046295`glycolate biosynthetic process`biological_process;GO:0046872`metal ion binding`molecular_function;GO:0005975`carbohydrate metabolic process`biological_process;GO:0008967`phosphoglycolate phosphatase activity`molecular_function
assembly_00831	-	LolA_like`Outer membrane lipoprotein-sorting protein`;MucB_RseB`MucB/RseB N-terminal domain`;MucB_RseB_C`MucB/RseB C-terminal domain`	WP_104076228.1`sugar dehydratase	-	-	-	assembly_00831`K03598	-	-
assembly_01117	Nucleoside diphosphate kinase`	NDK`Nucleoside diphosphate kinase`	WP_076785042.1`MULTISPECIES: nucleoside-diphosphate kinase	-	-	Nucleoside diphosphate kinase	assembly_01117`K00940	Nucleotide metabolism` Pyrimidine metabolism;Nucleotide metabolism` Purine metabolism	GO:0004550`nucleoside diphosphate kinase activity`molecular_function;GO:0006241`CTP biosynthetic process`biological_process;GO:0046872`metal ion binding`molecular_function;GO:0005737`cytoplasm`cellular_component;GO:0006183`GTP biosynthetic process`biological_process;GO:0006228`UTP biosynthetic process`biological_process;GO:0005524`ATP binding`molecular_function
assembly_02003	Inner membrane transport permease YadH`	ABC2_membrane`ABC-2 type transporter`;ABC2_membrane_3`ABC-2 family transporter protein`	WP_076786171.1`MULTISPECIES: ABC transporter permease	TIGR01291	nodJ: ABC-2 type transporter, NodJ family;TIGR01247	drrB: daunorubicin resistance ABC transporter membrane protein;TIGR03062	pip_yhgE_Cterm: YhgE/Pip C-terminal domain	-	ABC-type multidrug transport system, permease component	assembly_02003`K01992	-	GO:0055085`transmembrane transport`biological_process;GO:0043190`ATP-binding cassette (ABC) transporter complex`cellular_component
assembly_00916	Valine--tRNA ligase`	tRNA-synt_1`tRNA synthetases class I (I, L, M and V)`;Anticodon_1`Anticodon-binding domain of tRNA`;Val_tRNA-synt_C`Valyl tRNA synthetase tRNA binding arm`;tRNA-synt_1_2`Leucyl-tRNA synthetase, Domain 2`;tRNA-synt_1g`tRNA synthetases class I (M)`	WP_104076290.1`valine--tRNA ligase	TIGR00395	leuS_arch: leucine--tRNA ligase;TIGR00398	metG: methionine--tRNA ligase;TIGR00422	valS: valine--tRNA ligase;TIGR00396	leuS_bact: leucine--tRNA ligase;TIGR00392	ileS: isoleucine--tRNA ligase	-	Valyl-tRNA synthetase	assembly_00916`K01873	Translation` Aminoacyl-tRNA biosynthesis	GO:0005524`ATP binding`molecular_function;GO:0004832`valine-tRNA ligase activity`molecular_function;GO:0002161`aminoacyl-tRNA editing activity`molecular_function;GO:0006438`valyl-tRNA aminoacylation`biological_process;GO:0005737`cytoplasm`cellular_component
assembly_01074	-	-	WP_013434255.1`hypothetical protein	-	-	-	-	-	-
assembly_02851	6-phosphogluconate dehydrogenase, decarboxylating`	ApbA`Ketopantoate reductase PanE/ApbA`;6PGD`6-phosphogluconate dehydrogenase, C-terminal domain`;NAD_binding_2`NAD binding domain of 6-phosphogluconate dehydrogenase`;NAD_binding_11`NAD-binding of NADP-dependent 3-hydroxyisobutyrate dehydrogenase`;F420_oxidored`NADP oxidoreductase coenzyme F420-dependent`;Shikimate_DH`Shikimate / quinate 5-dehydrogenase`	WP_076794395.1`NADP-dependent phosphogluconate dehydrogenase	TIGR00872	gnd_rel: 6-phosphogluconate dehydrogenase (decarboxylating);TIGR00873	gnd: 6-phosphogluconate dehydrogenase (decarboxylating);TIGR01505	tartro_sem_red: 2-hydroxy-3-oxopropionate reductase;TIGR01692	HIBADH: 3-hydroxyisobutyrate dehydrogenase	-	6-phosphogluconate dehydrogenase	assembly_02851`K00033	Metabolism of other amino acids` Glutathione metabolism;Carbohydrate metabolism` Pentose phosphate pathway;Global and overview maps` Carbon metabolism	GO:0006098`pentose-phosphate shunt`biological_process;GO:0050661`NADP binding`molecular_function;GO:0046177`D-gluconate catabolic process`biological_process;GO:0042803`protein homodimerization activity`molecular_function;GO:0004616`phosphogluconate dehydrogenase (decarboxylating) activity`molecular_function;GO:0005829`cytosol`cellular_component;GO:0042802`identical protein binding`molecular_function
assembly_01651	Multidrug resistance protein MdtA`	HlyD_D23`Barrel-sandwich domain of CusB or HlyD membrane-fusion`;Biotin_lipoyl_2`Biotin-lipoyl like`;HlyD_3`HlyD family secretion protein`	WP_076795655.1`MdtA/MuxA family multidrug efflux RND transporter periplasmic adaptor subunit	TIGR00998	8a0101: efflux pump membrane protein;TIGR03794	NHLM_micro_HlyD: NHLM bacteriocin system secretion protein;TIGR01730	RND_mfp: efflux transporter, RND family, MFP subunit;TIGR01843	type_I_hlyD: type I secretion membrane fusion protein, HlyD family;TIGR00999	8a0102: membrane fusion protein cluster 2 protein	-	-	assembly_01651`K07799	Signal transduction` Two-component system	GO:0005886`plasma membrane`cellular_component;GO:0055085`transmembrane transport`biological_process
assembly_02630	-	-	WP_076788194.1`hypothetical protein	-	-	-	-	-	-
assembly_00740	Putative formate dehydrogenase YrhE`	Molydop_binding`Molydopterin dinucleotide binding domain`;Molybdopterin`Molybdopterin oxidoreductase`;Fer4_21`4Fe-4S dicluster domain`;Fer4_8`4Fe-4S dicluster domain`;Fer2_4`2Fe-2S iron-sulfur cluster binding domain`;Fer4_17`4Fe-4S dicluster domain`;Fer4`4Fe-4S binding domain`;Fer4_10`4Fe-4S dicluster domain`;Fer4_6`4Fe-4S binding domain`;Fer4_9`4Fe-4S dicluster domain`;Molybdop_Fe4S4`Molybdopterin oxidoreductase Fe4S4 domain`;Fer4_7`4Fe-4S dicluster domain`;NADH-G_4Fe-4S_3`NADH-ubiquinone oxidoreductase-G iron-sulfur binding region`	WP_076797053.1`formate dehydrogenase subunit alpha	TIGR02164	torA: trimethylamine-N-oxide reductase TorA;TIGR01701	Fdhalpha-like: oxidoreductase alpha (molybdopterin) subunit;TIGR00509	bisC_fam: molybdopterin guanine dinucleotide-containing S/N-oxide reductases;TIGR03479	DMSO_red_II_alp: DMSO reductase family type II enzyme, molybdopterin subunit;TIGR02693	arsenite_ox_L: arsenite oxidase, large subunit;TIGR01553	formate-DH-alph: formate dehydrogenase-N alpha subunit;TIGR01591	Fdh-alpha: formate dehydrogenase, alpha subunit;TIGR02512	FeFe_hydrog_A: [FeFe] hydrogenase, group A;TIGR01706	NAPA: periplasmic nitrate reductase, large subunit;TIGR01580	narG: nitrate reductase, alpha subunit;TIGR03129	one_C_dehyd_B: formylmethanofuran dehydrogenase subunit B;TIGR01973	NuoG: NADH dehydrogenase (quinone), G subunit;TIGR02166	dmsA_ynfE: anaerobic dimethyl sulfoxide reductase, A subunit, DmsA/YnfE family	-	Predicted molibdopterin-dependent oxidoreductase YjgC	assembly_00740`K00123	Energy metabolism` Methane metabolism;Global and overview maps` Carbon metabolism;Carbohydrate metabolism` Glyoxylate and dicarboxylate metabolism	GO:0043546`molybdopterin cofactor binding`molecular_function;GO:0005829`cytosol`cellular_component;GO:0008863`formate dehydrogenase (NAD+) activity`molecular_function;GO:0046872`metal ion binding`molecular_function;GO:0051539`4 iron, 4 sulfur cluster binding`molecular_function;GO:0015942`formate metabolic process`biological_process;GO:0051537`2 iron, 2 sulfur cluster binding`molecular_function;GO:0009055`electron carrier activity`molecular_function
assembly_00333	-	MarR`MarR family`;TrmB`Sugar-specific transcriptional regulator TrmB`;HTH_27`Winged helix DNA-binding domain`;HTH_5`Bacterial regulatory protein, arsR family`;T6SS_VasE`Bacterial Type VI secretion, VC_A0110, EvfL, ImpJ, VasE`;HTH_11`HTH domain`;HTH_20`Helix-turn-helix domain`;Rrf2`Transcriptional regulator`;MarR_2`MarR family`	WP_076785570.1`MULTISPECIES: winged helix-turn-helix transcriptional regulator	-	-	-	-	-	-
assembly_01762	-	PIN`PIN domain`;PIN_3`PIN domain`	WP_104077920.1`PIN domain-containing protein	TIGR00305	TIGR00305: putative toxin-antitoxin system toxin component, PIN family	-	-	-	-	-
assembly_01677	-	DUF3318`Protein of unknown function (DUF3318)`	WP_076795700.1`DUF3318 domain-containing protein	-	-	-	-	-	-
assembly_00355	3-sulfolactaldehyde dehydrogenase`	Aldedh`Aldehyde dehydrogenase family`	WP_076785556.1`NAD-dependent succinate-semialdehyde dehydrogenase	TIGR04284	aldehy_Rv0768: aldehyde dehydrogenase, Rv0768 family;TIGR03240	arg_catab_astD: succinylglutamate-semialdehyde dehydrogenase;TIGR01722	MMSDH: methylmalonate-semialdehyde dehydrogenase (acylating);TIGR01238	D1pyr5carbox3: delta-1-pyrroline-5-carboxylate dehydrogenase;TIGR01236	D1pyr5carbox1: 1-pyrroline-5-carboxylate dehydrogenase;TIGR03250	PhnAcAld_DH: putative phosphonoacetaldehyde dehydrogenase;TIGR01804	BADH: betaine-aldehyde dehydrogenase;TIGR02278	PaaN-DH: phenylacetic acid degradation protein paaN;TIGR01237	D1pyr5carbox2: putative delta-1-pyrroline-5-carboxylate dehydrogenase;TIGR03374	ABALDH: 1-pyrroline dehydrogenase;TIGR01780	SSADH: succinate-semialdehyde dehydrogenase;TIGR03216	OH_muco_semi_DH: 2-hydroxymuconic semialdehyde dehydrogenase;TIGR02288	PaaN_2: phenylacetic acid degradation protein paaN;TIGR02299	HpaE: 5-carboxymethyl-2-hydroxymuconate semialdehyde dehydrogenase	-	-	assembly_00355`K00135	Amino acid metabolism` Tyrosine metabolism;Amino acid metabolism` Alanine, aspartate and glutamate metabolism;Carbohydrate metabolism` Butanoate metabolism;Amino acid metabolism` Lysine degradation	GO:0009013`succinate-semialdehyde dehydrogenase [NAD(P)+] activity`molecular_function;GO:0009450`gamma-aminobutyric acid catabolic process`biological_process
assembly_02557	-	DDE_Tnp_IS66`Transposase IS66 family`;DDE_Tnp_IS66_C`IS66 C-terminal element`	WP_090532357.1`IS66 family transposase	-	-	-	-	-	-
assembly_01342	Transposase for insertion sequence element IS1328`	DEDD_Tnp_IS110`Transposase`;Transposase_20`Transposase IS116/IS110/IS902 family`	WP_028222847.1`IS110 family transposase	-	-	Transposase	-	-	GO:0006313`transposition, DNA-mediated`biological_process;GO:0004803`transposase activity`molecular_function;GO:0003677`DNA binding`molecular_function
assembly_01100	-	MFS_1`Major Facilitator Superfamily`;Sugar_tr`Sugar (and other) transporter`	WP_076785051.1`MFS transporter	TIGR00710	efflux_Bcr_CflA: drug resistance transporter, Bcr/CflA subfamily;TIGR00711	efflux_EmrB: drug resistance MFS transporter, drug:H+ antiporter-2 (14 Spanner) (DHA2) family;TIGR00893	2A0114: D-galactonate transporter;TIGR00891	2A0112: MFS transporter, sialate:H+ symporter (SHS) family;TIGR00880	2_A_01_02: multidrug resistance protein;TIGR00895	2A0115: MFS transporter, aromatic acid:H+ symporter (AAHS) family	-	-	-	-	-
assembly_00436	DNA gyrase inhibitor YacG`	DUF329`Domain of unknown function (DUF329)`	WP_076785499.1`MULTISPECIES: DNA gyrase inhibitor YacG	-	-	Endogenous inhibitor of DNA gyrase, YacG/DUF329 family	assembly_00436`K09862	-	GO:0008657`DNA topoisomerase (ATP-hydrolyzing) inhibitor activity`molecular_function;GO:0006355`regulation of transcription, DNA-templated`biological_process;GO:0008270`zinc ion binding`molecular_function
assembly_00271	Cytochrome c biogenesis protein CcsA`	Cytochrom_C_asm`Cytochrome C assembly protein`	WP_139337012.1`MULTISPECIES: c-type cytochrome biogenesis protein CcsB	TIGR00353	nrfE: cytochrome c-type biogenesis protein CcmF;TIGR03144	cytochr_II_ccsB: cytochrome c-type biogenesis protein CcsB;TIGR01191	ccmC: heme exporter protein CcmC;TIGR03145	cyt_nit_nrfE: cytochrome c nitrate reductase biogenesis protein NrfE	-	ABC-type transport system involved in cytochrome c biogenesis, permease component	-	-	GO:0009535`chloroplast thylakoid membrane`cellular_component;GO:0016021`integral component of membrane`cellular_component;GO:0017004`cytochrome complex assembly`biological_process;GO:0020037`heme binding`molecular_function;GO:0015886`heme transport`biological_process
assembly_01295	-	-	WP_104077031.1`phenazine biosynthesis protein	-	-	-	-	-	-
assembly_00499	KHG/KDPG aldolase`	Aldolase`KDPG and KHG aldolase`;MR_MLE_C`Enolase C-terminal domain-like`	WP_076785455.1`MULTISPECIES: bifunctional 4-hydroxy-2-oxoglutarate aldolase/2-dehydro-3-deoxy-phosphogluconate aldolase	TIGR01182	eda: 2-dehydro-3-deoxyphosphogluconate aldolase/4-hydroxy-2-oxoglutarate aldolase	-	2-keto-3-deoxy-6-phosphogluconate aldolase	assembly_00499`K01625	Carbohydrate metabolism` Glyoxylate and dicarboxylate metabolism;Carbohydrate metabolism` Pentose phosphate pathway;Global and overview maps` Carbon metabolism	GO:0008152`metabolic process`biological_process;GO:0043725`2-keto-3-deoxygluconate aldolase activity`molecular_function;GO:0008700`4-hydroxy-2-oxoglutarate aldolase activity`molecular_function;GO:0008675`2-dehydro-3-deoxy-phosphogluconate aldolase activity`molecular_function;GO:0005737`cytoplasm`cellular_component
assembly_00290	Uncharacterized ABC transporter ATP-binding protein sll0182`	AAA_29`P-loop containing region of AAA domain`;AAA_16`AAA ATPase domain`;SbmA_BacA`SbmA/BacA-like family`;SMC_N`RecF/RecN/SMC N terminal domain`;NACHT`NACHT domain`;ABC_membrane_2`ABC transporter transmembrane region 2`;ABC_tran`ABC transporter`	WP_076796850.1`ABC transporter ATP-binding protein/permease	TIGR01189	ccmA: heme ABC exporter, ATP-binding protein CcmA;TIGR03265	PhnT2: putative 2-aminoethylphosphonate ABC transporter, ATP-binding protein;TIGR01192	chvA: glucan exporter ATP-binding protein;TIGR01188	drrA: daunorubicin resistance ABC transporter, ATP-binding protein;TIGR00957	MRP_assoc_pro: multi drug resistance-associated protein (MRP);TIGR02211	LolD_lipo_ex: lipoprotein releasing system, ATP-binding protein;TIGR00958	3a01208: antigen peptide transporter 2;TIGR03608	L_ocin_972_ABC: putative bacteriocin export ABC transporter, lactococcin 972 group;TIGR01288	nodI: nodulation ABC transporter NodI;TIGR03005	ectoine_ehuA: ectoine/hydroxyectoine ABC transporter, ATP-binding protein EhuA;TIGR01842	type_I_sec_PrtD: type I secretion system ATPase;TIGR00968	3a0106s01: sulfate ABC transporter, ATP-binding protein;TIGR00954	3a01203: peroxysomal long chain fatty acyl transporter;TIGR01184	ntrCD: nitrate ABC transporter, ATP-binding proteins C and D;TIGR01277	thiQ: thiamine ABC transporter, ATP-binding protein;TIGR02203	MsbA_lipidA: lipid A export permease/ATP-binding protein MsbA;TIGR02769	nickel_nikE: nickel import ATP-binding protein NikE;TIGR00956	3a01205: pleiotropic drug resistance family protein;TIGR00972	3a0107s01c2: phosphate ABC transporter, ATP-binding protein;TIGR03719	ABC_ABC_ChvD: ATP-binding cassette protein, ChvD family;TIGR01166	cbiO: cobalt ABC transporter, ATP-binding protein;TIGR03375	type_I_sec_LssB: type I secretion system ATPase;TIGR02770	nickel_nikD: nickel import ATP-binding protein NikD;TIGR01187	potA: polyamine ABC transporter, ATP-binding protein;TIGR01271	CFTR_protein: cystic fibrosis transmembrane conductor regulator (CFTR);TIGR02857	CydD: thiol reductant ABC exporter, CydD subunit;TIGR03740	galliderm_ABC: lantibiotic protection ABC transporter, ATP-binding subunit;TIGR02868	CydC: thiol reductant ABC exporter, CydC subunit;TIGR02673	FtsE: cell division ATP-binding protein FtsE;TIGR02982	heterocyst_DevA: ABC exporter ATP-binding subunit, DevA family;TIGR03873	F420-0_ABC_ATP: proposed F420-0 ABC transporter, ATP-binding protein;TIGR03415	ABC_choXWV_ATP: choline ABC transporter, ATP-binding protein;TIGR01186	proV: glycine betaine/L-proline transport ATP binding subunit;TIGR02324	CP_lyasePhnL: phosphonate C-P lyase system protein PhnL;TIGR03411	urea_trans_UrtD: urea ABC transporter, ATP-binding protein UrtD;TIGR02314	ABC_MetN: D-methionine ABC transporter, ATP-binding protein;TIGR03771	anch_rpt_ABC: anchored repeat-type ABC transporter, ATP-binding subunit;TIGR04521	ECF_ATPase_2: energy-coupling factor transporter ATPase;TIGR02315	ABC_phnC: phosphonate ABC transporter, ATP-binding protein;TIGR01978	sufC: FeS assembly ATPase SufC;TIGR04520	ECF_ATPase_1: energy-coupling factor transporter ATPase;TIGR03797	NHLM_micro_ABC2: NHLM bacteriocin system ABC transporter, ATP-binding protein;TIGR03864	PQQ_ABC_ATP: ABC transporter, ATP-binding subunit, PQQ-dependent alcohol dehydrogenase system;TIGR02142	modC_ABC: molybdate ABC transporter, ATP-binding protein;TIGR03796	NHLM_micro_ABC1: NHLM bacteriocin system ABC transporter, peptidase/ATP-binding protein;TIGR02204	MsbA_rel: ABC transporter, permease/ATP-binding protein;TIGR04406	LPS_export_lptB: LPS export ABC transporter ATP-binding protein;TIGR00955	3a01204: pigment precursor permease;TIGR01846	type_I_sec_HlyB: type I secretion system ATPase;TIGR02323	CP_lyasePhnK: phosphonate C-P lyase system protein PhnK;TIGR03410	urea_trans_UrtE: urea ABC transporter, ATP-binding protein UrtE;TIGR03522	GldA_ABC_ATP: gliding motility-associated ABC transporter ATP-binding subunit GldA;TIGR01193	bacteriocin_ABC: ABC-type bacteriocin transporter;TIGR02633	xylG: D-xylose ABC transporter, ATP-binding protein;TIGR03258	PhnT: 2-aminoethylphosphonate ABC transport system, ATP-binding component PhnT;TIGR03269	met_CoM_red_A2: methyl coenzyme M reductase system, component A2	-	-	assembly_00290`K02471	Membrane transport` ABC transporters	GO:0016021`integral component of membrane`cellular_component;GO:0005524`ATP binding`molecular_function;GO:0042626`ATPase activity, coupled to transmembrane movement of substances`molecular_function;GO:0016887`ATPase activity`molecular_function;GO:0005886`plasma membrane`cellular_component
assembly_03070	Probable transposase for insertion sequence element ISRM3-like`	MULE`MULE transposase domain`;Transposase_mut`Transposase, Mutator family`	WP_043296132.1`IS256 family transposase	-	-	-	-	-	GO:0004803`transposase activity`molecular_function;GO:0006313`transposition, DNA-mediated`biological_process;GO:0003677`DNA binding`molecular_function
assembly_03207	Tyrosine recombinase XerC`	Phage_integrase`Phage integrase family`	WP_104078547.1`tyrosine-type recombinase/integrase	TIGR02224	recomb_XerC: tyrosine recombinase XerC;TIGR02249	integrase_gron: integron integrase;TIGR02225	recomb_XerD: tyrosine recombinase XerD	-	Site-specific recombinase XerD	-	-	GO:0009037`tyrosine-based site-specific recombinase activity`molecular_function;GO:0005737`cytoplasm`cellular_component;GO:0003677`DNA binding`molecular_function;GO:0007059`chromosome segregation`biological_process;GO:0006313`transposition, DNA-mediated`biological_process;GO:0051301`cell division`biological_process;GO:0007049`cell cycle`biological_process
assembly_00025	-	Phage_sheath_1`Phage tail sheath protein`	WP_076785800.1`phage tail sheath family protein	-	-	-	assembly_00025`K06907	-	-
assembly_02062	Alcohol dehydrogenase (quinone), cytochrome c subunit`	Cytochrom_C550`Cytochrome c-550 domain`;Paired_CXXCH_1`Doubled CXXCH motif (Paired_CXXCH_1)`;Cytochrom_C`Cytochrome c`;GSu_C4xC__C2xCH`Geobacter CxxxxCH...CXXCH motif (GSu_C4xC__C2xCH)`;Cytochrome_C7`Cytochrome c7 and related cytochrome c`;Cytochrome_CBB3`Cytochrome C oxidase, cbb3-type, subunit III`	WP_104076781.1`cytochrome c	TIGR00782	ccoP: cytochrome c oxidase, cbb3-type, subunit III	-	-	-	-	GO:0016614`oxidoreductase activity, acting on CH-OH group of donors`molecular_function;GO:0005886`plasma membrane`cellular_component;GO:0070469`respiratory chain`cellular_component;GO:0020037`heme binding`molecular_function;GO:0005506`iron ion binding`molecular_function;GO:0009055`electron carrier activity`molecular_function
assembly_01447	-	TSC22`TSC-22/dip/bun family`;HTH_Tnp_1`Transposase`;ABC_tran_CTD`ABC transporter C-terminal domain`	WP_017432565.1`transposase	-	-	-	assembly_01447`K07483	-	-
assembly_00716	Transcription elongation factor GreB`	GreA_GreB_N`Transcription elongation factor, N-terminal`;GreA_GreB`Transcription elongation factor, GreA/GreB, C-term`	WP_104076153.1`transcription elongation factor GreB	TIGR01462	greA: transcription elongation factor GreA;TIGR01461	greB: transcription elongation factor GreB	-	-	assembly_00716`K04760	-	GO:0003677`DNA binding`molecular_function;GO:0070063`RNA polymerase binding`molecular_function;GO:0032784`regulation of DNA-templated transcription, elongation`biological_process
assembly_00075	-	N_methyl_2`Type IV pilin N-term methylation site GFxxxE`;N_methyl`Prokaryotic N-terminal methylation motif`;N_methyl_3`Prokaryotic N-terminal methylation site`	WP_104078299.1`prepilin-type N-terminal cleavage/methylation domain-containing protein	TIGR02532	IV_pilin_GFxxxE: prepilin-type N-terminal cleavage/methylation domain;TIGR01707	gspI: type II secretion system protein I;TIGR01711	gspJ: type II secretion system protein J;TIGR02523	type_IV_pilV: type IV pilus modification protein PilV	-	-	assembly_00075`K02459	Membrane transport` Bacterial secretion system	-
assembly_01308	Insertion element IS407 uncharacterized 31.7 kDa protein`	rve`Integrase core domain`;rve_3`Integrase core domain`;rve_2`Integrase core domain`;HTH_21`HTH-like domain`	WP_139337358.1`IS3 family transposase	-	-	Transposase InsO and inactivated derivatives	assembly_01308`K07497	-	GO:0015074`DNA integration`biological_process;GO:0003676`nucleic acid binding`molecular_function
assembly_00177	D-inositol 3-phosphate glycosyltransferase`	Glyco_trans_4_2`Glycosyl transferase 4-like`;Glyco_trans_1_4`Glycosyl transferases group 1`;Glyco_trans_1_2`Glycosyl transferases group 1`;Glyco_trans_4_4`Glycosyl transferase 4-like domain`;Glyco_transf_4`Glycosyltransferase Family 4`;Glycos_transf_1`Glycosyl transferases group 1`	WP_076796812.1`glycosyltransferase family 1 protein	TIGR02918	TIGR02918: accessory Sec system glycosylation protein GtfA;TIGR02470	sucr_synth: sucrose synthase;TIGR04005	wcaL: colanic acid biosynthesis glycosyltransferase WcaL;TIGR03087	stp1: sugar transferase, PEP-CTERM/EpsH1 system associated;TIGR02472	sucr_P_syn_N: sucrose-phosphate synthase, putative, glycosyltransferase domain;TIGR02468	sucrsPsyn_pln: sucrose phosphate synthase;TIGR03449	mycothiol_MshA: D-inositol-3-phosphate glycosyltransferase;TIGR03088	stp2: sugar transferase, PEP-CTERM/EpsH1 system associated;TIGR02095	glgA: glycogen/starch synthase, ADP-glucose type;TIGR02149	glgA_Coryne: glycogen synthase, Corynebacterium family;TIGR04157	glyco_rSAM_CFB: glycosyltransferase, GG-Bacteroidales peptide system;TIGR04063	stp3: PEP-CTERM/exosortase A-associated glycosyltransferase, Daro_2409 family;TIGR03999	thiol_BshA: N-acetyl-alpha-D-glucosaminyl L-malate synthase BshA;TIGR04047	MSMEG_0565_glyc: glycosyltransferase, MSMEG_0565 family	-	Glycosyltransferase involved in cell wall bisynthesis	-	-	GO:0008375`acetylglucosaminyltransferase activity`molecular_function;GO:0010125`mycothiol biosynthetic process`biological_process;GO:0000287`magnesium ion binding`molecular_function
assembly_02937	-	Bac_rhamnosid`Bacterial alpha-L-rhamnosidase`;GDE_N_bis`N-terminal domain of (some) glycogen debranching enzymes`;GDE_C`Amylo-alpha-1,6-glucosidase`	WP_076794447.1`amylo-alpha-1,6-glucosidase	-	-	-	-	-	-
assembly_00769	Cysteine synthase B`	PALP`Pyridoxal-phosphate dependent enzyme`	WP_104076187.1`cysteine synthase CysM	TIGR00263	trpB: tryptophan synthase, beta subunit;TIGR01139	cysK: cysteine synthase A;TIGR01747	diampropi_NH3ly: diaminopropionate ammonia-lyase family;TIGR01127	ilvA_1Cterm: threonine ammonia-lyase;TIGR02079	THD1: threonine dehydratase;TIGR03945	PLP_SbnA_fam: 2,3-diaminopropionate biosynthesis protein SbnA;TIGR01124	ilvA_2Cterm: threonine ammonia-lyase, biosynthetic;TIGR00260	thrC: threonine synthase;TIGR01137	cysta_beta: cystathionine beta-synthase;TIGR02991	ectoine_eutB: ectoine utilization protein EutB;TIGR01138	cysM: cysteine synthase B;TIGR01136	cysKM: cysteine synthase	-	Cysteine synthase	assembly_00769`K12339	Global and overview maps` Biosynthesis of amino acids;Amino acid metabolism` Cysteine and methionine metabolism;Energy metabolism` Sulfur metabolism;Global and overview maps` Carbon metabolism	GO:0006535`cysteine biosynthetic process from serine`biological_process;GO:0030170`pyridoxal phosphate binding`molecular_function;GO:0004124`cysteine synthase activity`molecular_function;GO:0005737`cytoplasm`cellular_component;GO:0080146`L-cysteine desulfhydrase activity`molecular_function
assembly_03235	-	-	WP_013428639.1`IS5 family transposase	-	-	-	-	-	-
assembly_00847	-	-	-	-	-	-	-	-	-
assembly_02482	-	-	WP_076794135.1`hypothetical protein	-	-	-	-	-	-
assembly_00583	30S ribosomal protein S20`	Ribosomal_S20p`Ribosomal protein S20`	WP_013434237.1`MULTISPECIES: 30S ribosomal protein S20	TIGR00029	S20: ribosomal protein bS20	-	Ribosomal protein S20	assembly_00583`K02968	Translation` Ribosome	GO:0019843`rRNA binding`molecular_function;GO:0006412`translation`biological_process;GO:0005840`ribosome`cellular_component;GO:0003735`structural constituent of ribosome`molecular_function
assembly_00157	Uncharacterized oxidoreductase MexAM1_META1p0182`	Epimerase`NAD dependent epimerase/dehydratase family`;adh_short_C2`Enoyl-(Acyl carrier protein) reductase`;adh_short`short chain dehydrogenase`;KR`KR domain`	WP_013434012.1`SDR family oxidoreductase	TIGR01830	3oxo_ACP_reduc: 3-oxoacyl-[acyl-carrier-protein] reductase;TIGR03325	BphB_TodD: cis-2,3-dihydrobiphenyl-2,3-diol dehydrogenase;TIGR01829	AcAcCoA_reduct: acetoacetyl-CoA reductase;TIGR04316	dhbA_paeA: 2,3-dihydro-2,3-dihydroxybenzoate dehydrogenase;TIGR01832	kduD: 2-deoxy-D-gluconate 3-dehydrogenase;TIGR01831	fabG_rel: putative 3-oxoacyl-(acyl-carrier-protein) reductase;TIGR03206	benzo_BadH: 2-hydroxycyclohexanecarboxyl-CoA dehydrogenase;TIGR02632	RhaD_aldol-ADH: rhamnulose-1-phosphate aldolase/alcohol dehydrogenase;TIGR01963	PHB_DH: 3-hydroxybutyrate dehydrogenase;TIGR02685	pter_reduc_Leis: pteridine reductase;TIGR02415	23BDH: acetoin reductases;TIGR03971	SDR_subfam_1: SDR family mycofactocin-dependent oxidoreductase;TIGR04504	SDR_subfam_2: SDR family mycofactocin-dependent oxidoreductase	-	-	-	-	GO:0016491`oxidoreductase activity`molecular_function
assembly_02080	Glycine--tRNA ligase alpha subunit`	tRNA-synt_2e`Glycyl-tRNA synthetase alpha subunit`	WP_104076795.1`glycine--tRNA ligase subunit alpha	TIGR00388	glyQ: glycine--tRNA ligase, alpha subunit	-	Glycyl-tRNA synthetase, alpha subunit	assembly_02080`K01878	Translation` Aminoacyl-tRNA biosynthesis	GO:0005737`cytoplasm`cellular_component;GO:0006426`glycyl-tRNA aminoacylation`biological_process;GO:0005524`ATP binding`molecular_function;GO:0004820`glycine-tRNA ligase activity`molecular_function
assembly_00477	Nicotinamide-nucleotide amidohydrolase PncC`	CinA`Competence-damaged protein`	WP_104077713.1`CinA family protein	TIGR00199	PncC_domain: amidohydrolase, PncC family;TIGR00200	cinA_nterm: competence/damage-inducible protein CinA N-terminal domain	-	Nicotinamide mononucleotide (NMN) deamidase PncC	assembly_00477`K03743	Metabolism of cofactors and vitamins` Nicotinate and nicotinamide metabolism	GO:0019363`pyridine nucleotide biosynthetic process`biological_process;GO:0019159`nicotinamide-nucleotide amidase activity`molecular_function
assembly_01344	Putative insertion sequence ATP-binding protein y4iQ/y4nD/y4sD`	IstB_IS21`IstB-like ATP binding protein`;AAA_16`AAA ATPase domain`;AAA_19`Part of AAA domain`;AAA`ATPase family associated with various cellular activities (AAA)`;Bac_DnaA`Bacterial dnaA  protein`;AAA_25`AAA domain`;AAA_30`AAA domain`	WP_062092298.1`transposase	TIGR00362	DnaA: chromosomal replication initiator protein DnaA;TIGR03420	DnaA_homol_Hda: DnaA regulatory inactivator Hda	-	-	-	-	GO:0005524`ATP binding`molecular_function
assembly_00967	Uncharacterized protein y4rM`	rve`Integrase core domain`	WP_076795401.1`DDE-type integrase/transposase/recombinase	-	-	-	-	-	GO:0003676`nucleic acid binding`molecular_function;GO:0015074`DNA integration`biological_process
assembly_02294	Uncharacterized HTH-type transcriptional regulator HI_1364`	HTH_1`Bacterial regulatory helix-turn-helix protein, lysR family`;LysR_substrate`LysR substrate binding domain`	WP_104076615.1`LysR family transcriptional regulator	TIGR02424	TF_pcaQ: pca operon transcription factor PcaQ;TIGR02036	dsdC: D-serine deaminase transcriptional activator;TIGR03418	chol_sulf_TF: putative choline sulfate-utilization transcription factor;TIGR03339	phn_lysR: aminoethylphosphonate catabolism associated LysR family transcriptional regulator;TIGR03298	argP: transcriptional regulator, ArgP family	-	-	-	-	GO:0043565`sequence-specific DNA binding`molecular_function;GO:0003700`transcription factor activity, sequence-specific DNA binding`molecular_function;GO:0006351`transcription, DNA-templated`biological_process
assembly_02290	Probable peptidoglycan D,D-transpeptidase PenA`	PBP_dimer`Penicillin-binding Protein dimerisation domain`;Transpeptidase`Penicillin binding protein transpeptidase domain`;Beta-lactamase2`Beta-lactamase enzyme family`	WP_076785962.1`MULTISPECIES: penicillin-binding protein 2	TIGR03423	pbp2_mrdA: penicillin-binding protein 2;TIGR02073	PBP_1c: penicillin-binding protein 1C;TIGR02074	PBP_1a_fam: penicillin-binding protein, 1A family;TIGR02214	spoVD_pbp: stage V sporulation protein D	-	Cell division protein FtsI/penicillin-binding protein 2	assembly_02290`K03587	Glycan biosynthesis and metabolism` Peptidoglycan biosynthesis;Drug resistance: antimicrobial` beta-Lactam resistance	GO:0008360`regulation of cell shape`biological_process;GO:0008955`peptidoglycan glycosyltransferase activity`molecular_function;GO:0005887`integral component of plasma membrane`cellular_component;GO:0009002`serine-type D-Ala-D-Ala carboxypeptidase activity`molecular_function;GO:0071555`cell wall organization`biological_process;GO:0008658`penicillin binding`molecular_function;GO:0046677`response to antibiotic`biological_process;GO:0000917`barrier septum assembly`biological_process;GO:0043093`FtsZ-dependent cytokinesis`biological_process;GO:0009252`peptidoglycan biosynthetic process`biological_process
assembly_00381	-	-	WP_139337006.1`hypothetical protein	-	-	-	-	-	-
assembly_00910	Uncharacterized protein YjiJ`	MFS_4`Uncharacterised MFS-type transporter YbfB`;MFS_1`Major Facilitator Superfamily`	WP_104076285.1`YbfB/YjiJ family MFS transporter	-	-	-	-	-	GO:0016021`integral component of membrane`cellular_component;GO:0005886`plasma membrane`cellular_component
assembly_00827	3-oxoacyl-[acyl-carrier-protein] synthase 2`	Ketoacyl-synt_C`Beta-ketoacyl synthase, C-terminal domain`;Thiolase_N`Thiolase, N-terminal domain`;ketoacyl-synt`Beta-ketoacyl synthase, N-terminal domain`	WP_076787297.1`MULTISPECIES: beta-ketoacyl-ACP synthase II	TIGR01930	AcCoA-C-Actrans: acetyl-CoA C-acyltransferase;TIGR03150	fabF: beta-ketoacyl-acyl-carrier-protein synthase II;TIGR02813	omega_3_PfaA: polyketide-type polyunsaturated fatty acid synthase PfaA	-	3-oxoacyl-(acyl-carrier-protein) synthase	assembly_00827`K09458	Metabolism of cofactors and vitamins` Biotin metabolism;Global and overview maps` Fatty acid metabolism;Lipid metabolism` Fatty acid biosynthesis	GO:0033817`beta-ketoacyl-acyl-carrier-protein synthase II activity`molecular_function;GO:0006633`fatty acid biosynthetic process`biological_process;GO:0004315`3-oxoacyl-[acyl-carrier-protein] synthase activity`molecular_function;GO:0005829`cytosol`cellular_component
assembly_02620	Alpha-ketoglutaric semialdehyde dehydrogenase 1`	Aldedh`Aldehyde dehydrogenase family`	WP_076788212.1`NAD-dependent succinate-semialdehyde dehydrogenase	TIGR02288	PaaN_2: phenylacetic acid degradation protein paaN;TIGR02299	HpaE: 5-carboxymethyl-2-hydroxymuconate semialdehyde dehydrogenase;TIGR03216	OH_muco_semi_DH: 2-hydroxymuconic semialdehyde dehydrogenase;TIGR01780	SSADH: succinate-semialdehyde dehydrogenase;TIGR03374	ABALDH: 1-pyrroline dehydrogenase;TIGR01237	D1pyr5carbox2: putative delta-1-pyrroline-5-carboxylate dehydrogenase;TIGR02278	PaaN-DH: phenylacetic acid degradation protein paaN;TIGR03250	PhnAcAld_DH: putative phosphonoacetaldehyde dehydrogenase;TIGR01804	BADH: betaine-aldehyde dehydrogenase;TIGR01236	D1pyr5carbox1: 1-pyrroline-5-carboxylate dehydrogenase;TIGR01238	D1pyr5carbox3: delta-1-pyrroline-5-carboxylate dehydrogenase;TIGR01722	MMSDH: methylmalonate-semialdehyde dehydrogenase (acylating);TIGR03240	arg_catab_astD: succinylglutamate-semialdehyde dehydrogenase;TIGR04284	aldehy_Rv0768: aldehyde dehydrogenase, Rv0768 family	-	-	assembly_02620`K00135	Amino acid metabolism` Tyrosine metabolism;Amino acid metabolism` Alanine, aspartate and glutamate metabolism;Carbohydrate metabolism` Butanoate metabolism;Amino acid metabolism` Lysine degradation	GO:0047533`2,5-dioxovalerate dehydrogenase (NADP+) activity`molecular_function;GO:0004777`succinate-semialdehyde dehydrogenase (NAD+) activity`molecular_function;GO:0019570`L-arabinose catabolic process to 2-oxoglutarate`biological_process;GO:0070401`NADP+ binding`molecular_function;GO:0070403`NAD+ binding`molecular_function;GO:0051262`protein tetramerization`biological_process
assembly_00862	-	DDE_Tnp_1_3`Transposase DDE domain`;DDE_Tnp_1`Transposase DDE domain`;DDE_Tnp_4`DDE superfamily endonuclease`;DDE_Tnp_1_2`Transposase DDE domain`	WP_076785210.1`IS5 family transposase	-	-	-	-	-	-
assembly_02461	-	DUF799`Putative bacterial lipoprotein (DUF799)`;LpoB`Peptidoglycan-synthase activator LpoB`	WP_076796632.1`hypothetical protein	-	-	-	-	-	-
assembly_01306	-	-	-	-	-	-	-	-	-
assembly_01741	3-isopropylmalate dehydratase small subunit`	Aconitase_C`Aconitase C-terminal domain`	WP_076795772.1`3-isopropylmalate dehydratase small subunit	TIGR01342	acon_putative: putative aconitate hydratase;TIGR02084	leud: 3-isopropylmalate dehydratase, small subunit;TIGR00171	leuD: 3-isopropylmalate dehydratase, small subunit;TIGR02087	LEUD_arch: 3-isopropylmalate dehydratase, small subunit;TIGR01340	aconitase_mito: aconitate hydratase, mitochondrial;TIGR01341	aconitase_1: aconitate hydratase 1;TIGR00139	h_aconitase: homoaconitase	-	3-isopropylmalate dehydratase small subunit	assembly_01741`K01704	Amino acid metabolism` Valine, leucine and isoleucine biosynthesis;Global and overview maps` Biosynthesis of amino acids;Carbohydrate metabolism` C5-Branched dibasic acid metabolism;Global and overview maps` 2-Oxocarboxylic acid metabolism	GO:0003861`3-isopropylmalate dehydratase activity`molecular_function;GO:0009098`leucine biosynthetic process`biological_process;GO:0009316`3-isopropylmalate dehydratase complex`cellular_component
assembly_01587	-	Methyltransf_12`Methyltransferase domain`;Methyltransf_25`Methyltransferase domain`;Methyltransf_11`Methyltransferase domain`;TPMT`Thiopurine S-methyltransferase (TPMT)`;TehB`Tellurite resistance protein TehB`;Methyltransf_31`Methyltransferase domain`;Methyltransf_23`Methyltransferase domain`	WP_076786737.1`MULTISPECIES: class I SAM-dependent methyltransferase	-	-	-	-	-	-
assembly_00358	-	-	WP_013434897.1`TetR/AcrR family transcriptional regulator	-	-	-	-	-	-
assembly_01136	-	DUF465`Protein of unknown function (DUF465)`	WP_104076919.1`DUF465 domain-containing protein	-	-	-	-	-	-
assembly_02476	-	-	WP_025100812.1`2-aminoethylphosphonate ABC transporter substrate-binding protein	TIGR03227	PhnS: 2-aminoethylphosphonate ABC transporter, 2-aminoethylphosphonate binding protein	-	-	assembly_02476`K11081	Membrane transport` ABC transporters	-
assembly_01442	Uncharacterized protein YuaL`	rve_3`Integrase core domain`;rve`Integrase core domain`	WP_105841741.1`MULTISPECIES: IS3 family transposase	-	-	-	assembly_01442`K07497	-	-
assembly_00269	Cytochrome c4`	Cytochrome_CBB3`Cytochrome C oxidase, cbb3-type, subunit III`;Cytochrom_C`Cytochrome c`;Paired_CXXCH_1`Doubled CXXCH motif (Paired_CXXCH_1)`;DUF1924`Domain of unknown function (DUF1924)`;Cytochrom_C1`Cytochrome C1 family`	WP_104077820.1`cytochrome c4	TIGR04494	c550_PedF: cytochrome c-550 PedF;TIGR00782	ccoP: cytochrome c oxidase, cbb3-type, subunit III	-	-	-	-	GO:0022900`electron transport chain`biological_process;GO:0042597`periplasmic space`cellular_component;GO:0009055`electron carrier activity`molecular_function;GO:0005506`iron ion binding`molecular_function;GO:0020037`heme binding`molecular_function;GO:0015886`heme transport`biological_process
assembly_03263	Burkholderia TALE-like protein 2`	Avirulence`Xanthomonas avirulence protein, Avr/PthA`;Ribonuc_L-PSP`Endoribonuclease L-PSP`;DUF374`Domain of unknown function (DUF374)`	WP_076793882.1`hypothetical protein	-	-	-	-	-	GO:0003690`double-stranded DNA binding`molecular_function
assembly_02284	Biotin synthase`	Radical_SAM`Radical SAM superfamily`;BATS`Biotin and Thiamin Synthesis associated domain`	WP_083706010.1`biotin synthase BioB	TIGR03550	F420_cofG: 7,8-didemethyl-8-hydroxy-5-deazariboflavin synthase, CofG subunit;TIGR00510	lipA: lipoyl synthase;TIGR00433	bioB: biotin synthase;TIGR03910	pyrrolys_PylB: pyrrolysine biosynthesis radical SAM protein;TIGR03957	rSAM_HmdB: 5,10-methenyltetrahydromethanopterin hydrogenase cofactor biosynthesis protein HmdB;TIGR03956	rSAM_HydE: [FeFe] hydrogenase H-cluster radical SAM maturase HydE;TIGR02668	moaA_archaeal: probable molybdenum cofactor biosynthesis protein A	-	-	assembly_02284`K01012	Metabolism of cofactors and vitamins` Biotin metabolism	GO:0009102`biotin biosynthetic process`biological_process;GO:0005506`iron ion binding`molecular_function;GO:0051539`4 iron, 4 sulfur cluster binding`molecular_function;GO:0004076`biotin synthase activity`molecular_function;GO:0051537`2 iron, 2 sulfur cluster binding`molecular_function
assembly_02336	-	-	WP_076785931.1`hypothetical protein	-	-	-	-	-	-
assembly_01604	-	PIN_3`PIN domain`;PIN`PIN domain`	WP_076786703.1`MULTISPECIES: type II toxin-antitoxin system VapC family toxin	-	-	-	-	-	-
assembly_01294	-	-	WP_049786378.1`DoxX family membrane protein	-	-	-	-	-	-
assembly_01173	Murein DD-endopeptidase MepH`	NLPC_P60`NlpC/P60 family`	WP_076794920.1`NlpC/P60 family protein	-	-	Cell wall-associated hydrolase, NlpC family	-	-	GO:0045227`capsule polysaccharide biosynthetic process`biological_process;GO:0071555`cell wall organization`biological_process;GO:0000270`peptidoglycan metabolic process`biological_process;GO:0009254`peptidoglycan turnover`biological_process;GO:0008234`cysteine-type peptidase activity`molecular_function;GO:0004175`endopeptidase activity`molecular_function
assembly_00181	-	-	WP_076785676.1`hypothetical protein	-	-	-	-	-	-
assembly_02031	Branched-chain-amino-acid aminotransferase`	Aminotran_4`Amino-transferase class IV`	WP_104076757.1`branched-chain amino acid transaminase	TIGR01122	ilvE_I: branched-chain amino acid aminotransferase;TIGR01123	ilvE_II: branched-chain amino acid aminotransferase;TIGR01121	D_amino_aminoT: D-amino-acid transaminase;TIGR03461	pabC_Proteo: aminodeoxychorismate lyase	-	Branched-chain amino acid aminotransferase/4-amino-4-deoxychorismate lyase	assembly_02031`K00826	Amino acid metabolism` Valine, leucine and isoleucine degradation;Global and overview maps` Biosynthesis of amino acids;Amino acid metabolism` Valine, leucine and isoleucine biosynthesis;Amino acid metabolism` Cysteine and methionine metabolism;Metabolism of cofactors and vitamins` Pantothenate and CoA biosynthesis;Global and overview maps` 2-Oxocarboxylic acid metabolism	GO:0052654`L-leucine transaminase activity`molecular_function;GO:0009097`isoleucine biosynthetic process`biological_process;GO:0009098`leucine biosynthetic process`biological_process;GO:0052656`L-isoleucine transaminase activity`molecular_function;GO:0004084`branched-chain-amino-acid transaminase activity`molecular_function;GO:0005829`cytosol`cellular_component;GO:0009099`valine biosynthetic process`biological_process;GO:0052655`L-valine transaminase activity`molecular_function
assembly_00660	Vitamin B12-binding protein`	Peripla_BP_2`Periplasmic binding protein`;sCache_3_2`Single cache domain 3`	WP_104076116.1`cobalamin-binding protein	TIGR03659	IsdE: heme ABC transporter, heme-binding protein isdE;TIGR03868	F420-O_ABCperi: proposed F420-0 ABC transporter, periplasmic F420-0 binding protein;TIGR04281	peripla_PGF_1: putative ABC transporter PGF-CTERM-modified substrate-binding protein	-	-	assembly_00660`K02016	Membrane transport` ABC transporters	GO:0015889`cobalamin transport`biological_process;GO:0031419`cobalamin binding`molecular_function;GO:0042597`periplasmic space`cellular_component
assembly_01403	2-C-methyl-D-erythritol 4-phosphate cytidylyltransferase`	IspD`2-C-methyl-D-erythritol 4-phosphate cytidylyltransferase`;NTP_transf_3`MobA-like NTP transferase domain`	WP_076795347.1`2-C-methyl-D-erythritol 4-phosphate cytidylyltransferase	TIGR00453	ispD: 2-C-methyl-D-erythritol 4-phosphate cytidylyltransferase	-	2-C-methyl-D-erythritol 4-phosphate cytidylyltransferase	assembly_01403`K00991	Metabolism of terpenoids and polyketides` Terpenoid backbone biosynthesis	GO:0050518`2-C-methyl-D-erythritol 4-phosphate cytidylyltransferase activity`molecular_function;GO:0016114`terpenoid biosynthetic process`biological_process;GO:0019288`isopentenyl diphosphate biosynthetic process, methylerythritol 4-phosphate pathway`biological_process
assembly_02255	-	-	WP_102609776.1`transcriptional regulator	-	-	-	-	-	-
assembly_01583	50S ribosomal protein L16 3-hydroxylase`	AraC_binding`AraC-like ligand binding domain`;Cupin_4`Cupin superfamily protein`	WP_083703684.1`cupin domain-containing protein	-	-	Ribosomal protein L16 Arg81 hydroxylase, contains JmjC domain	assembly_01583`K18850	-	GO:0043687`post-translational protein modification`biological_process;GO:0008198`ferrous iron binding`molecular_function;GO:0016706`oxidoreductase activity, acting on paired donors, with incorporation or reduction of molecular oxygen, 2-oxoglutarate as one donor, and incorporation of one atom each of oxygen into both donors`molecular_function;GO:0030961`peptidyl-arginine hydroxylation`biological_process
assembly_00142	-	HTH_Tnp_ISL3`Helix-turn-helix domain of transposase family ISL3`;HTH_Tnp_1`Transposase`	WP_076793677.1`IS66 family insertion sequence hypothetical protein	-	-	-	-	-	-
assembly_00313	Imidazole glycerol phosphate synthase subunit HisF`	NMO`Nitronate monooxygenase`;Dus`Dihydrouridine synthase (Dus)`;G3P_antiterm`Glycerol-3-phosphate responsive antiterminator`;TMP-TENI`Thiamine monophosphate synthase/TENI`;ThiG`Thiazole biosynthesis protein ThiG`;His_biosynth`Histidine biosynthesis protein`;IMPDH`IMP dehydrogenase / GMP reductase domain`;DHO_dh`Dihydroorotate dehydrogenase`	WP_104077789.1`imidazole glycerol phosphate synthase subunit HisF	TIGR03572	WbuZ: glycosyl amidation-associated protein WbuZ;TIGR01768	GGGP-family: geranylgeranylglyceryl phosphate synthase family protein;TIGR03151	enACPred_II: putative enoyl-[acyl-carrier-protein] reductase II;TIGR01306	GMP_reduct_2: guanosine monophosphate reductase;TIGR00734	hisAF_rel: hisA/hisF family protein;TIGR02129	hisA_euk: phosphoribosylformimino-5-aminoimidazole carboxamide ribotide isomerase;TIGR00007	TIGR00007: 1-(5-phosphoribosyl)-5-[(5-phosphoribosylamino)methylideneamino]imidazole-4-carboxamide isomerase;TIGR00735	hisF: imidazoleglycerol phosphate synthase, cyclase subunit;TIGR01919	hisA-trpF: bifunctional HisA/TrpF protein	-	-	assembly_00313`K02500	Amino acid metabolism` Histidine metabolism;Global and overview maps` Biosynthesis of amino acids	GO:0000107`imidazoleglycerol-phosphate synthase activity`molecular_function;GO:0000105`histidine biosynthetic process`biological_process;GO:0005737`cytoplasm`cellular_component;GO:0016829`lyase activity`molecular_function
assembly_00083	Invasion protein iagB`	Lys`C-type lysozyme/alpha-lactalbumin family`;Glucosaminidase`Mannosyl-glycoprotein endo-beta-N-acetylglucosaminidase`;SLT`Transglycosylase SLT domain`	WP_104078326.1`lytic transglycosylase domain-containing protein	-	-	-	-	-	GO:0009405`pathogenesis`biological_process
assembly_01366	tRNA-modifying protein YgfZ`	GCV_T`Aminomethyltransferase folate-binding domain`;GCV_T_C`Glycine cleavage T-protein C-terminal barrel domain`	WP_104077536.1`folate-binding protein YgfZ	TIGR03317	ygfZ_signature: folate-binding protein YgfZ	-	Folate-binding Fe-S cluster repair protein YgfZ, possible role in tRNA modification	assembly_01366`K06980	-	GO:0008033`tRNA processing`biological_process;GO:0005542`folic acid binding`molecular_function;GO:0005737`cytoplasm`cellular_component;GO:0009451`RNA modification`biological_process
assembly_00936	tRNA N6-adenosine threonylcarbamoyltransferase`	Peptidase_M22`Glycoprotease family`	WP_104078519.1`tRNA (adenosine(37)-N6)-threonylcarbamoyltransferase complex transferase subunit TsaD	TIGR03725	T6A_YeaZ: tRNA threonylcarbamoyl adenosine modification protein YeaZ;TIGR03722	arch_KAE1: universal archaeal protein Kae1;TIGR00329	gcp_kae1: metallohydrolase, glycoprotease/Kae1 family;TIGR03723	T6A_TsaD_YgjD: tRNA threonylcarbamoyl adenosine modification protein TsaD	-	tRNA A37 threonylcarbamoyltransferase TsaD	assembly_00936`K01409	-	GO:0005506`iron ion binding`molecular_function;GO:0005737`cytoplasm`cellular_component;GO:0002949`tRNA threonylcarbamoyladenosine modification`biological_process;GO:0004222`metalloendopeptidase activity`molecular_function
assembly_03321	Uncharacterized protein HI_1419`	Gp49`Phage derived protein Gp49-like (DUF891)`	WP_076793807.1`type II toxin-antitoxin system RelE/ParE family toxin	TIGR02683	upstrm_HI1419: putative addiction module killer protein	-	Putative component of the toxin-antitoxin plasmid stabilization module	-	-	-
assembly_01530	Toxin subunit YenA2`	DUF3450`Protein of unknown function (DUF3450)`	WP_076786822.1`insecticidal toxin complex protein TccB	-	-	-	-	-	GO:0009405`pathogenesis`biological_process;GO:0005576`extracellular region`cellular_component
assembly_00520	Pyrroline-5-carboxylate reductase`	PDH`Prephenate dehydrogenase`;P5CR_dimer`Pyrroline-5-carboxylate reductase dimerisation`;UDPG_MGDP_dh_C`UDP-glucose/GDP-mannose dehydrogenase family, UDP binding domain`;F420_oxidored`NADP oxidoreductase coenzyme F420-dependent`;FAD_binding_4`FAD binding domain`;NAD_binding_2`NAD binding domain of 6-phosphogluconate dehydrogenase`;ApbA`Ketopantoate reductase PanE/ApbA`	WP_104077676.1`pyrroline-5-carboxylate reductase	TIGR00112	proC: pyrroline-5-carboxylate reductase	-	Pyrroline-5-carboxylate reductase	assembly_00520`K00286	Global and overview maps` Biosynthesis of amino acids;Amino acid metabolism` Arginine and proline metabolism	GO:0005737`cytoplasm`cellular_component;GO:0006561`proline biosynthetic process`biological_process;GO:0004735`pyrroline-5-carboxylate reductase activity`molecular_function;GO:0055129`L-proline biosynthetic process`biological_process
assembly_02893	Uncharacterized protein AF_1420`	Band_7_1`SPFH domain-Band 7 family`;Band_7`SPFH domain / Band 7 family`	WP_104078464.1`slipin family protein	TIGR01932	hflC: HflC protein;TIGR01933	hflK: HflK protein	-	Regulator of protease activity HflC, stomatin/prohibitin superfamily	-	-	GO:0016021`integral component of membrane`cellular_component
assembly_03114	-	-	WP_104077421.1`hypothetical protein	-	-	-	-	-	-
assembly_01946	-	-	-	-	-	-	-	-	-
assembly_00346	Macrolide export ATP-binding/permease protein MacB`	MacB_PCD`MacB-like periplasmic core domain`;DUF258`Protein of unknown function, DUF258`;FtsX`FtsX-like permease family`;AAA_16`AAA ATPase domain`;AAA_24`AAA domain`;AAA_21`AAA domain, putative AbiEii toxin, Type IV TA system`;ABC_tran`ABC transporter`;SMC_N`RecF/RecN/SMC N terminal domain`;AAA_29`P-loop containing region of AAA domain`	WP_076796874.1`MacB family efflux pump subunit	TIGR01184	ntrCD: nitrate ABC transporter, ATP-binding proteins C and D;TIGR01277	thiQ: thiamine ABC transporter, ATP-binding protein;TIGR03434	ADOP: acidobacterial duplicated orphan permease;TIGR01257	rim_protein: rim ABC transporter;TIGR01842	type_I_sec_PrtD: type I secretion system ATPase;TIGR00954	3a01203: peroxysomal long chain fatty acyl transporter;TIGR00968	3a0106s01: sulfate ABC transporter, ATP-binding protein;TIGR00958	3a01208: antigen peptide transporter 2;TIGR02211	LolD_lipo_ex: lipoprotein releasing system, ATP-binding protein;TIGR03608	L_ocin_972_ABC: putative bacteriocin export ABC transporter, lactococcin 972 group;TIGR03005	ectoine_ehuA: ectoine/hydroxyectoine ABC transporter, ATP-binding protein EhuA;TIGR01288	nodI: nodulation ABC transporter NodI;TIGR01189	ccmA: heme ABC exporter, ATP-binding protein CcmA;TIGR03265	PhnT2: putative 2-aminoethylphosphonate ABC transporter, ATP-binding protein;TIGR01192	chvA: glucan exporter ATP-binding protein;TIGR01188	drrA: daunorubicin resistance ABC transporter, ATP-binding protein;TIGR00957	MRP_assoc_pro: multi drug resistance-associated protein (MRP);TIGR02857	CydD: thiol reductant ABC exporter, CydD subunit;TIGR03740	galliderm_ABC: lantibiotic protection ABC transporter, ATP-binding subunit;TIGR02770	nickel_nikD: nickel import ATP-binding protein NikD;TIGR01187	potA: polyamine ABC transporter, ATP-binding protein;TIGR00630	uvra: excinuclease ABC subunit A;TIGR01271	CFTR_protein: cystic fibrosis transmembrane conductor regulator (CFTR);TIGR00956	3a01205: pleiotropic drug resistance family protein;TIGR00972	3a0107s01c2: phosphate ABC transporter, ATP-binding protein;TIGR03375	type_I_sec_LssB: type I secretion system ATPase;TIGR03719	ABC_ABC_ChvD: ATP-binding cassette protein, ChvD family;TIGR01166	cbiO: cobalt ABC transporter, ATP-binding protein;TIGR02769	nickel_nikE: nickel import ATP-binding protein NikE;TIGR02203	MsbA_lipidA: lipid A export permease/ATP-binding protein MsbA;TIGR02314	ABC_MetN: D-methionine ABC transporter, ATP-binding protein;TIGR04521	ECF_ATPase_2: energy-coupling factor transporter ATPase;TIGR03771	anch_rpt_ABC: anchored repeat-type ABC transporter, ATP-binding subunit;TIGR03415	ABC_choXWV_ATP: choline ABC transporter, ATP-binding protein;TIGR01186	proV: glycine betaine/L-proline transport ATP binding subunit;TIGR02324	CP_lyasePhnL: phosphonate C-P lyase system protein PhnL;TIGR03411	urea_trans_UrtD: urea ABC transporter, ATP-binding protein UrtD;TIGR02673	FtsE: cell division ATP-binding protein FtsE;TIGR03873	F420-0_ABC_ATP: proposed F420-0 ABC transporter, ATP-binding protein;TIGR02982	heterocyst_DevA: ABC exporter ATP-binding subunit, DevA family;TIGR01194	cyc_pep_trnsptr: cyclic peptide transporter;TIGR02868	CydC: thiol reductant ABC exporter, CydC subunit;TIGR01193	bacteriocin_ABC: ABC-type bacteriocin transporter;TIGR02633	xylG: D-xylose ABC transporter, ATP-binding protein;TIGR03258	PhnT: 2-aminoethylphosphonate ABC transport system, ATP-binding component PhnT;TIGR03269	met_CoM_red_A2: methyl coenzyme M reductase system, component A2;TIGR03410	urea_trans_UrtE: urea ABC transporter, ATP-binding protein UrtE;TIGR03522	GldA_ABC_ATP: gliding motility-associated ABC transporter ATP-binding subunit GldA;TIGR01846	type_I_sec_HlyB: type I secretion system ATPase;TIGR00955	3a01204: pigment precursor permease;TIGR02323	CP_lyasePhnK: phosphonate C-P lyase system protein PhnK;TIGR02315	ABC_phnC: phosphonate ABC transporter, ATP-binding protein;TIGR04520	ECF_ATPase_1: energy-coupling factor transporter ATPase;TIGR03797	NHLM_micro_ABC2: NHLM bacteriocin system ABC transporter, ATP-binding protein;TIGR01978	sufC: FeS assembly ATPase SufC;TIGR03864	PQQ_ABC_ATP: ABC transporter, ATP-binding subunit, PQQ-dependent alcohol dehydrogenase system;TIGR03796	NHLM_micro_ABC1: NHLM bacteriocin system ABC transporter, peptidase/ATP-binding protein;TIGR02204	MsbA_rel: ABC transporter, permease/ATP-binding protein;TIGR02142	modC_ABC: molybdate ABC transporter, ATP-binding protein;TIGR04406	LPS_export_lptB: LPS export ABC transporter ATP-binding protein	-	-	assembly_00346`K05685	Membrane transport` ABC transporters	GO:0005524`ATP binding`molecular_function;GO:0015893`drug transport`biological_process;GO:0005886`plasma membrane`cellular_component;GO:0046677`response to antibiotic`biological_process;GO:0016887`ATPase activity`molecular_function;GO:0015562`efflux transmembrane transporter activity`molecular_function;GO:0016021`integral component of membrane`cellular_component
assembly_00962	-	-	-	-	-	-	-	-	-
assembly_00219	-	-	-	-	-	-	-	-	-
assembly_01603	-	PhdYeFM_antitox`Antitoxin Phd_YefM, type II toxin-antitoxin system`	WP_076795584.1`type II toxin-antitoxin system Phd/YefM family antitoxin	-	-	-	-	-	-
assembly_02451	DNA topoisomerase 3`	HypA`Hydrogenase/urease nickel incorporation, metallochaperone, hypA`;Toprim`Toprim domain`;Topoisom_bac`DNA topoisomerase`;Toprim_Crpt`C-terminal repeat of topoisomerase`	WP_076796621.1`DNA topoisomerase III	TIGR01054	rgy: reverse gyrase;TIGR01056	topB: DNA topoisomerase III;TIGR01051	topA_bact: DNA topoisomerase I;TIGR01057	topA_arch: DNA topoisomerase I	-	ssDNA-binding Zn-finger and Zn-ribbon domains of topoisomerase 1;DNA topoisomerase IA	assembly_02451`K03169	-	GO:0003917`DNA topoisomerase type I activity`molecular_function;GO:0000287`magnesium ion binding`molecular_function;GO:0006265`DNA topological change`biological_process;GO:0003677`DNA binding`molecular_function
assembly_01784	NADH-quinone oxidoreductase chain 10`	Oxidored_q3`NADH-ubiquinone/plastoquinone oxidoreductase chain 6`	WP_104077900.1`NADH-quinone oxidoreductase subunit J	-	-	NADH:ubiquinone oxidoreductase subunit 6 (chain J)	assembly_01784`K00339	Energy metabolism` Oxidative phosphorylation	GO:0005886`plasma membrane`cellular_component;GO:0008137`NADH dehydrogenase (ubiquinone) activity`molecular_function;GO:0016021`integral component of membrane`cellular_component;GO:0048038`quinone binding`molecular_function
assembly_01992	-	DDE_Tnp_1`Transposase DDE domain`;DDE_5`DDE superfamily endonuclease`	WP_076786592.1`IS701 family transposase	-	-	-	-	-	-
assembly_02930	Osmoprotectant-binding protein OsmX`	OpuAC`Substrate binding domain of ABC-type glycine betaine transport system`	WP_104077463.1`glycine betaine ABC transporter substrate-binding protein	-	-	Periplasmic glycine betaine/choline-binding (lipo)protein of an ABC-type transport system (osmoprotectant binding protein)	assembly_02930`K05845	Membrane transport` ABC transporters	GO:0043190`ATP-binding cassette (ABC) transporter complex`cellular_component;GO:0042597`periplasmic space`cellular_component;GO:0022857`transmembrane transporter activity`molecular_function
assembly_02804	Hydroxymethylpyrimidine/phosphomethylpyrimidine kinase`	PfkB`pfkB family carbohydrate kinase`;Phos_pyr_kin`Phosphomethylpyrimidine kinase`;Carb_kinase`Carbohydrate kinase`	WP_076788179.1`bifunctional hydroxymethylpyrimidine kinase/phosphomethylpyrimidine kinase	TIGR00097	HMP-P_kinase: hydroxymethylpyrimidine kinase/phosphomethylpyrimidine kinase;TIGR03168	1-PFK: hexose kinase, 1-phosphofructokinase family;TIGR00687	pyridox_kin: pyridoxal kinase;TIGR02152	D_ribokin_bact: ribokinase;TIGR03828	pfkB: 1-phosphofructokinase	-	Hydroxymethylpyrimidine/phosphomethylpyrimidine kinase	assembly_02804`K00941	Metabolism of cofactors and vitamins` Thiamine metabolism	GO:0008902`hydroxymethylpyrimidine kinase activity`molecular_function;GO:0016310`phosphorylation`biological_process;GO:0005524`ATP binding`molecular_function;GO:0009229`thiamine diphosphate biosynthetic process`biological_process;GO:0009228`thiamine biosynthetic process`biological_process;GO:0005829`cytosol`cellular_component;GO:0008972`phosphomethylpyrimidine kinase activity`molecular_function
assembly_02319	Glycogen synthase`	Glyco_transf_4`Glycosyltransferase Family 4`;Glycos_transf_1`Glycosyl transferases group 1`;Glyco_trans_4_2`Glycosyl transferase 4-like`;Glyco_trans_1_4`Glycosyl transferases group 1`;Glyco_trans_4_4`Glycosyl transferase 4-like domain`;Glyco_trans_1_2`Glycosyl transferases group 1`	WP_076796522.1`glycosyltransferase family 4 protein	TIGR02472	sucr_P_syn_N: sucrose-phosphate synthase, putative, glycosyltransferase domain;TIGR03087	stp1: sugar transferase, PEP-CTERM/EpsH1 system associated;TIGR04005	wcaL: colanic acid biosynthesis glycosyltransferase WcaL;TIGR03999	thiol_BshA: N-acetyl-alpha-D-glucosaminyl L-malate synthase BshA;TIGR04047	MSMEG_0565_glyc: glycosyltransferase, MSMEG_0565 family;TIGR04063	stp3: PEP-CTERM/exosortase A-associated glycosyltransferase, Daro_2409 family;TIGR02149	glgA_Coryne: glycogen synthase, Corynebacterium family;TIGR03449	mycothiol_MshA: D-inositol-3-phosphate glycosyltransferase;TIGR03088	stp2: sugar transferase, PEP-CTERM/EpsH1 system associated	-	-	-	-	GO:0005978`glycogen biosynthetic process`biological_process;GO:0004373`glycogen (starch) synthase activity`molecular_function
assembly_01138	Outer membrane protein assembly factor BamD`	TPR_18`Tetratricopeptide repeat`;TPR_21`Tetratricopeptide repeat-like domain`;YfiO`Outer membrane lipoprotein`;TPR_19`Tetratricopeptide repeat`;TPR_6`Tetratricopeptide repeat`;TPR_16`Tetratricopeptide repeat`	WP_104076921.1`outer membrane protein assembly factor BamD	TIGR02795	tol_pal_ybgF: tol-pal system protein YbgF;TIGR03302	OM_YfiO: outer membrane assembly lipoprotein YfiO	-	Outer membrane protein assembly factor BamD, BamD/ComL family	assembly_01138`K05807	-	GO:0051205`protein insertion into membrane`biological_process;GO:0030420`establishment of competence for transformation`biological_process;GO:0043165`Gram-negative-bacterium-type cell outer membrane assembly`biological_process;GO:1990063`Bam protein complex`cellular_component
assembly_02372	-	-	WP_104076432.1`hypothetical protein	-	-	-	assembly_02372`K05501	-	-
assembly_02297	-	Mut7-C`Mut7-C RNAse domain`;Ub-Mut7C`Mut7-C ubiquitin`;ThiS`ThiS family`	WP_076785957.1`MULTISPECIES: twitching motility protein PilT	-	-	-	assembly_02297`K09122	-	-
assembly_01220	Fatty acid resistance protein FarA`	HlyD_3`HlyD family secretion protein`;HlyD_D23`Barrel-sandwich domain of CusB or HlyD membrane-fusion`;Biotin_lipoyl_2`Biotin-lipoyl like`;Biotin_lipoyl`Biotin-requiring enzyme`;HlyD`HlyD membrane-fusion protein of T1SS`	WP_076784965.1`MULTISPECIES: HlyD family efflux transporter periplasmic adaptor subunit	TIGR02971	heterocyst_DevB: ABC exporter membrane fusion protein, DevB family;TIGR03794	NHLM_micro_HlyD: NHLM bacteriocin system secretion protein;TIGR00998	8a0101: efflux pump membrane protein;TIGR00999	8a0102: membrane fusion protein cluster 2 protein;TIGR01843	type_I_hlyD: type I secretion membrane fusion protein, HlyD family;TIGR01730	RND_mfp: efflux transporter, RND family, MFP subunit	-	Multidrug resistance efflux pump	assembly_01220`K03543	-	GO:0016021`integral component of membrane`cellular_component;GO:0005886`plasma membrane`cellular_component
assembly_03057	2-amino-3-ketobutyrate coenzyme A ligase`	DegT_DnrJ_EryC1`DegT/DnrJ/EryC1/StrS aminotransferase family`;Aminotran_5`Aminotransferase class-V`;SHMT`Serine hydroxymethyltransferase`;Aminotran_1_2`Aminotransferase class I and II`	WP_104077398.1`glycine C-acetyltransferase	TIGR00858	bioF: 8-amino-7-oxononanoate synthase;TIGR01821	5aminolev_synth: 5-aminolevulinic acid synthase;TIGR01822	2am3keto_CoA: glycine C-acetyltransferase;TIGR01825	gly_Cac_T_rel: putative pyridoxal phosphate-dependent acyltransferase	-	7-keto-8-aminopelargonate synthetase or related enzyme	assembly_03057`K00639	Amino acid metabolism` Glycine, serine and threonine metabolism	GO:0008890`glycine C-acetyltransferase activity`molecular_function;GO:0030170`pyridoxal phosphate binding`molecular_function;GO:0009058`biosynthetic process`biological_process;GO:0019518`L-threonine catabolic process to glycine`biological_process
assembly_03120	-	SBP_bac_6`Bacterial extracellular solute-binding protein`;SBP_bac_11`Bacterial extracellular solute-binding protein`;SBP_bac_1`Bacterial extracellular solute-binding protein`	WP_104077425.1`extracellular solute-binding protein	TIGR03261	phnS2: putative 2-aminoethylphosphonate ABC transporter, periplasmic 2-aminoethylphosphonate-binding protein;TIGR03227	PhnS: 2-aminoethylphosphonate ABC transporter, 2-aminoethylphosphonate binding protein;TIGR00971	3a0106s03: sulfate ABC transporter, sulfate-binding protein;TIGR01254	sfuA: ABC transporter periplasmic binding protein, thiB subfamily	-	-	assembly_03120`K02055	-	-
assembly_00801	-	-	-	-	-	-	-	-	-
assembly_01777	-	PGAP1`PGAP1-like protein`	WP_076786452.1`hypothetical protein	-	-	-	-	-	-
assembly_01832	Putative multidrug resistance protein MdtD`	Sugar_tr`Sugar (and other) transporter`;MFS_1`Major Facilitator Superfamily`;TRI12`Fungal trichothecene efflux pump (TRI12)`	WP_104077863.1`MFS transporter	TIGR00710	efflux_Bcr_CflA: drug resistance transporter, Bcr/CflA subfamily;TIGR00711	efflux_EmrB: drug resistance MFS transporter, drug:H+ antiporter-2 (14 Spanner) (DHA2) family;TIGR00893	2A0114: D-galactonate transporter;TIGR00881	2A0104: phosphoglycerate transporter family protein;TIGR00880	2_A_01_02: multidrug resistance protein;TIGR00895	2A0115: MFS transporter, aromatic acid:H+ symporter (AAHS) family;TIGR00900	2A0121: H+ Antiporter protein;TIGR00894	2A0114euk: Na(+)-dependent inorganic phosphate cotransporter	-	-	-	-	GO:0005887`integral component of plasma membrane`cellular_component;GO:0022857`transmembrane transporter activity`molecular_function
assembly_00653	-	-	-	-	-	-	-	-	-
assembly_02896	-	PhdYeFM_antitox`Antitoxin Phd_YefM, type II toxin-antitoxin system`	WP_013428844.1`MULTISPECIES: type II toxin-antitoxin system Phd/YefM family antitoxin	-	-	-	-	-	-
assembly_01042	Aspartate aminotransferase`	Aminotran_1_2`Aminotransferase class I and II`	WP_076797151.1`aspartate/tyrosine/aromatic aminotransferase	TIGR01140	L_thr_O3P_dcar: threonine-phosphate decarboxylase;TIGR03947	viomycin_VioD: capreomycidine synthase;TIGR04544	3metArgNH2trans: beta-methylarginine biosynthesis bifunctional aminotransferase;TIGR01141	hisC: histidinol-phosphate transaminase;TIGR03542	DAPAT_plant: LL-diaminopimelate aminotransferase	-	Aspartate/tyrosine/aromatic aminotransferase	assembly_01042`K00832	Biosynthesis of other secondary metabolites` Tropane, piperidine and pyridine alkaloid biosynthesis;Amino acid metabolism` Cysteine and methionine metabolism;Amino acid metabolism` Phenylalanine, tyrosine and tryptophan biosynthesis;Amino acid metabolism` Tyrosine metabolism;Amino acid metabolism` Phenylalanine metabolism;Biosynthesis of other secondary metabolites` Isoquinoline alkaloid biosynthesis;Global and overview maps` Biosynthesis of amino acids;Biosynthesis of other secondary metabolites` Novobiocin biosynthesis	GO:0033585`L-phenylalanine biosynthetic process from chorismate via phenylpyruvate`biological_process;GO:0030170`pyridoxal phosphate binding`molecular_function;GO:0005829`cytosol`cellular_component;GO:0042802`identical protein binding`molecular_function;GO:0004069`L-aspartate:2-oxoglutarate aminotransferase activity`molecular_function;GO:0004838`L-tyrosine:2-oxoglutarate aminotransferase activity`molecular_function
assembly_00055	tRNA1(Val) (adenine(37)-N6)-methyltransferase`	Methyltransf_18`Methyltransferase domain`;Methyltransf_25`Methyltransferase domain`;Methyltransf_10`Protein of unknown function (DUF890)`;UPF0020`Putative RNA methylase family UPF0020`;TrmK`tRNA (adenine(22)-N(1))-methyltransferase`;MTS`Methyltransferase small domain`;Methyltransf_11`Methyltransferase domain`;Cons_hypoth95`Conserved hypothetical protein 95`;Methyltransf_15`RNA cap guanine-N2 methyltransferase`;PrmA`Ribosomal protein L11 methyltransferase (PrmA)`;Methyltransf_31`Methyltransferase domain`	WP_104078312.1`class I SAM-dependent methyltransferase	TIGR00537	hemK_rel_arch: putative methylase;TIGR02021	BchM-ChlM: magnesium protoporphyrin O-methyltransferase;TIGR03534	RF_mod_PrmC: protein-(glutamine-N5) methyltransferase, release factor-specific;TIGR03533	L3_gln_methyl: protein-(glutamine-N5) methyltransferase, ribosomal protein L3-specific;TIGR02469	CbiT: precorrin-6Y C5,15-methyltransferase (decarboxylating), CbiT subunit;TIGR00536	hemK_fam: methyltransferase, HemK family;TIGR03704	PrmC_rel_meth: putative protein-(glutamine-N5) methyltransferase, unknown substrate-specific;TIGR00406	prmA: ribosomal protein L11 methyltransferase	-	-	-	-	GO:0016430`tRNA (adenine-N6-)-methyltransferase activity`molecular_function;GO:0003676`nucleic acid binding`molecular_function;GO:0005737`cytoplasm`cellular_component
assembly_03153	Acylphosphatase`	Acylphosphatase`Acylphosphatase`	WP_104077479.1`acylphosphatase	TIGR00143	hypF: carbamoyltransferase HypF	-	Acylphosphatase	assembly_03153`K01512	Carbohydrate metabolism` Pyruvate metabolism;Xenobiotics biodegradation and metabolism` Aminobenzoate degradation	GO:0003998`acylphosphatase activity`molecular_function
assembly_00307	ATP phosphoribosyltransferase`	HisG`ATP phosphoribosyltransferase`	WP_076787478.1`MULTISPECIES: ATP phosphoribosyltransferase	TIGR00070	hisG: ATP phosphoribosyltransferase	-	-	assembly_00307`K00765	Global and overview maps` Biosynthesis of amino acids;Amino acid metabolism` Histidine metabolism	GO:0005737`cytoplasm`cellular_component;GO:0003879`ATP phosphoribosyltransferase activity`molecular_function;GO:0000105`histidine biosynthetic process`biological_process;GO:0005524`ATP binding`molecular_function
assembly_00461	-	HC2`Histone H1-like nucleoprotein HC2`	-	-	-	-	-	-	-
assembly_02749	-	HTH_28`Helix-turn-helix domain`;MerR`MerR family regulatory protein`;HTH_Tnp_ISL3`Helix-turn-helix domain of transposase family ISL3`;HTH_29`Winged helix-turn helix`;DDE_Tnp_ISL3`Transposase`;HTH_23`Homeodomain-like domain`	WP_139337240.1`ISL3 family transposase	-	-	-	-	-	-
assembly_01690	-	TonB_2`TonB C terminal`;TonB_C`Gram-negative bacterial TonB protein C-terminal`	WP_104078432.1`cell envelope integrity protein TolA	TIGR02794	tolA_full: protein TolA;TIGR01352	tonB_Cterm: TonB family C-terminal domain	-	-	assembly_01690`K03646	-	-
assembly_02151	Probable L-prolyl-AMP ligase PigI`	AMP-binding`AMP-binding enzyme`	WP_076793959.1`amino acid adenylation domain-containing protein	TIGR01734	D-ala-DACP-lig: D-alanine--poly(phosphoribitol) ligase, subunit 1;TIGR02188	Ac_CoA_lig_AcsA: acetate--CoA ligase;TIGR01733	AA-adenyl-dom: amino acid adenylation domain;TIGR02262	benz_CoA_lig: benzoate-CoA ligase family;TIGR03443	alpha_am_amid: L-aminoadipate-semialdehyde dehydrogenase;TIGR03098	ligase_PEP_1: acyl-CoA ligase (AMP-forming), exosortase A-associated;TIGR03208	cyc_hxne_CoA_lg: cyclohexanecarboxylate-CoA ligase;TIGR03205	pimA: dicarboxylate--CoA ligase PimA;TIGR02275	DHB_AMP_lig: (2,3-dihydroxybenzoyl)adenylate synthase;TIGR01923	menE: O-succinylbenzoate-CoA ligase	-	-	-	-	GO:0017000`antibiotic biosynthetic process`biological_process;GO:0005524`ATP binding`molecular_function;GO:0016874`ligase activity`molecular_function
assembly_01445	Protein YkfC`	RVT_1`Reverse transcriptase (RNA-dependent DNA polymerase)`	WP_076785055.1`group II intron reverse transcriptase/maturase	TIGR04416	group_II_RT_mat: group II intron reverse transcriptase/maturase	-	Retron-type reverse transcriptase	-	-	-
assembly_01922	Glutamate-1-semialdehyde 2,1-aminomutase`	Aminotran_3`Aminotransferase class-III`	WP_104076856.1`glutamate-1-semialdehyde-2,1-aminomutase	TIGR00700	GABAtrnsam: 4-aminobutyrate transaminase;TIGR03251	LAT_fam: L-lysine 6-transaminase;TIGR00707	argD: transaminase, acetylornithine/succinylornithine family;TIGR03246	arg_catab_astC: succinylornithine transaminase family;TIGR03372	putres_am_tran: putrescine aminotransferase;TIGR00508	bioA: adenosylmethionine-8-amino-7-oxononanoate transaminase;TIGR02407	ectoine_ectB: diaminobutyrate--2-oxoglutarate aminotransferase;TIGR00713	hemL: glutamate-1-semialdehyde-2,1-aminomutase;TIGR01885	Orn_aminotrans: ornithine--oxo-acid transaminase;TIGR00709	dat: 2,4-diaminobutyrate 4-transaminase;TIGR00699	GABAtrns_euk: 4-aminobutyrate aminotransferase	-	Glutamate-1-semialdehyde aminotransferase	assembly_01922`K01845	Metabolism of cofactors and vitamins` Porphyrin and chlorophyll metabolism	GO:0008483`transaminase activity`molecular_function;GO:0005737`cytoplasm`cellular_component;GO:0042286`glutamate-1-semialdehyde 2,1-aminomutase activity`molecular_function;GO:0006782`protoporphyrinogen IX biosynthetic process`biological_process;GO:0030170`pyridoxal phosphate binding`molecular_function
assembly_01101	HTH-type transcriptional regulator YfmP`	MerR-DNA-bind`MerR, DNA binding`;HTH_17`Helix-turn-helix domain`;MerR_2`MerR HTH family regulatory protein`;HTH_8`Bacterial regulatory protein, Fis family`;MerR_1`MerR HTH family regulatory protein`;MerR`MerR family regulatory protein`	WP_076794833.1`MerR family transcriptional regulator	TIGR02043	ZntR: Zn(II)-responsive transcriptional regulator;TIGR02044	CueR: Cu(I)-responsive transcriptional regulator;TIGR02051	MerR: Hg(II)-responsive transcriptional regulator;TIGR01950	SoxR: redox-sensitive transcriptional activator SoxR;TIGR02047	CadR-PbrR: Cd(II)/Pb(II)-responsive transcriptional regulator	-	DNA-binding transcriptional regulator, MerR family	-	-	GO:0006355`regulation of transcription, DNA-templated`biological_process;GO:0003677`DNA binding`molecular_function
assembly_00494	-	DNA_pol3_delta`DNA polymerase III, delta subunit`;DNA_pol3_delt_C`Processivity clamp loader gamma complex DNA pol III C-term`	WP_104077656.1`DNA polymerase III subunit delta	TIGR01128	holA: DNA polymerase III, delta subunit	-	-	assembly_00494`K02340	Nucleotide metabolism` Purine metabolism;Replication and repair` DNA replication;Replication and repair` Homologous recombination;Nucleotide metabolism` Pyrimidine metabolism;Replication and repair` Mismatch repair	-
assembly_00572	-	Dimer_Tnp_Tn5`Transposase Tn5 dimerisation domain`;DDE_Tnp_1`Transposase DDE domain`;Tnp_DNA_bind`Transposase DNA-binding`	WP_104077118.1`IS4 family transposase	-	-	-	-	-	-
[truncated: 1,442,435 more chars]
