# Supplementary material for: Detecting and characterizing new endofungal bacteria in new hosts: Pandoraea sputorum and Mycetohabitans endofungorum in Rhizopus arrhizus
Source: Front Microbiol. 2024 Feb 29;15:1346252. doi: 10.3389/fmicb.2024.1346252 (PMC10939042; doi:10.3389/fmicb.2024.1346252)
Supplement: Supplementary file 1 [file Data_Sheet_1.ZIP › Supplementary_materials/File S1.txt]

gene_id	Uniprot	Pfam	Refseq	Nr	Tigrfam	COG	KEGG	Pathway	GO
assembly_04754	-	Aminotran_1_2`Aminotransferase class I and II`	WP_048628165.1`aminotransferase class I/II-fold pyridoxal phosphate-dependent enzyme	TIGR04462	endura_MppP: enduracididine biosynthesis enzyme MppP;TIGR01140	L_thr_O3P_dcar: threonine-phosphate decarboxylase;TIGR04544	3metArgNH2trans: beta-methylarginine biosynthesis bifunctional aminotransferase;TIGR03542	DAPAT_plant: LL-diaminopimelate aminotransferase	-	-	-	-	-
assembly_00050	-	Iron_permease`Low affinity iron permease`	WP_039394321.1`low affinity iron permease family protein	-	-	-	-	-	-
assembly_01237	Integration host factor subunit beta`	Bac_DNA_binding`Bacterial DNA-binding protein`	WP_017232087.1`MULTISPECIES: integration host factor subunit beta	TIGR00988	hip: integration host factor, beta subunit;TIGR00987	himA: integration host factor, alpha subunit	-	-	assembly_01237`K05788	-	GO:0006355`regulation of transcription, DNA-templated`biological_process;GO:0005694`chromosome`cellular_component;GO:0006417`regulation of translation`biological_process;GO:0006310`DNA recombination`biological_process;GO:0003677`DNA binding`molecular_function
assembly_03451	Probable nicotinate-nucleotide pyrophosphorylase [carboxylating]`	QRPTase_N`Quinolinate phosphoribosyl transferase, N-terminal domain`;Ribul_P_3_epim`Ribulose-phosphate 3 epimerase family`;QRPTase_C`Quinolinate phosphoribosyl transferase, C-terminal domain`	WP_039397193.1`carboxylating nicotinate-nucleotide diphosphorylase	TIGR01334	modD: modD protein;TIGR00078	nadC: nicotinate-nucleotide diphosphorylase (carboxylating)	-	Nicotinate-nucleotide pyrophosphorylase	assembly_03451`K00767	Metabolism of cofactors and vitamins` Nicotinate and nicotinamide metabolism	GO:0004514`nicotinate-nucleotide diphosphorylase (carboxylating) activity`molecular_function;GO:0009435`NAD biosynthetic process`biological_process
assembly_03971	Uncharacterized protein YjgR`	Zot`Zonular occludens toxin (Zot)`;AAA_30`AAA domain`;FtsK_SpoIIIE`FtsK/SpoIIIE family`;AAA`ATPase family associated with various cellular activities (AAA)`;ResIII`Type III restriction enzyme, res subunit`;DUF853`Bacterial protein of unknown function (DUF853)`;TrwB_AAD_bind`Type IV secretion-system coupling protein DNA-binding domain`;AAA_22`AAA domain`;AAA_10`AAA-like domain`;DUF87`Domain of unknown function DUF87`;AAA_16`AAA ATPase domain`;AAA_19`Part of AAA domain`;DUF2075`Uncharacterized conserved protein (DUF2075)`	WP_084103949.1`DUF853 domain-containing protein	-	-	Archaeal DNA helicase HerA or a related bacterial ATPase, contains HAS-barrel and ATPase domains	assembly_03971`K06915	-	-
assembly_00322	Bifunctional protein GlmU`	NTP_transf_3`MobA-like NTP transferase domain`;Hexapep`Bacterial transferase hexapeptide (six repeats)`;NTP_transferase`Nucleotidyl transferase`;IspD`2-C-methyl-D-erythritol 4-phosphate cytidylyltransferase`;Hexapep_2`Hexapeptide repeat of succinyl-transferase`	WP_039394988.1`UDP-N-acetylglucosamine diphosphorylase/glucosamine-1-phosphate N-acetyltransferase	TIGR03992	Arch_glmU: UDP-N-acetylglucosamine diphosphorylase/glucosamine-1-phosphate N-acetyltransferase;TIGR01173	glmU: UDP-N-acetylglucosamine diphosphorylase/glucosamine-1-phosphate N-acetyltransferase;TIGR03991	alt_bact_glmU: UDP-N-acetylglucosamine diphosphorylase/glucosamine-1-phosphate N-acetyltransferase;TIGR03310	matur_MocA_YgfJ: molybdenum cofactor cytidylyltransferase;TIGR01099	galU: UTP--glucose-1-phosphate uridylyltransferase;TIGR01852	lipid_A_lpxA: acyl-[acyl-carrier-protein]-UDP-N-acetylglucosamine O-acyltransferase;TIGR04016	WcaB: colanic acid biosynthesis acetyltransferase WcaB;TIGR03570	NeuD_NnaD: sugar O-acyltransferase, sialic acid O-acetyltransferase NeuD family;TIGR01208	rmlA_long: glucose-1-phosphate thymidylyltransferase;TIGR03532	DapD_Ac: 2,3,4,5-tetrahydropyridine-2,6-dicarboxylate N-acetyltransferase;TIGR00453	ispD: 2-C-methyl-D-erythritol 4-phosphate cytidylyltransferase;TIGR01853	lipid_A_lpxD: UDP-3-O-[3-hydroxymyristoyl] glucosamine N-acyltransferase LpxD	-	-	assembly_00322`K04042	Carbohydrate metabolism` Amino sugar and nucleotide sugar metabolism	GO:0009103`lipopolysaccharide biosynthetic process`biological_process;GO:0006048`UDP-N-acetylglucosamine biosynthetic process`biological_process;GO:0005737`cytoplasm`cellular_component;GO:0000287`magnesium ion binding`molecular_function;GO:0003977`UDP-N-acetylglucosamine diphosphorylase activity`molecular_function;GO:0071555`cell wall organization`biological_process;GO:0000902`cell morphogenesis`biological_process;GO:0008360`regulation of cell shape`biological_process;GO:0019134`glucosamine-1-phosphate N-acetyltransferase activity`molecular_function;GO:0009252`peptidoglycan biosynthetic process`biological_process;GO:0009245`lipid A biosynthetic process`biological_process
assembly_02819	Acetolactate synthase 1, chloroplastic`	TPP_enzyme_C`Thiamine pyrophosphate enzyme, C-terminal TPP binding domain`;TPP_enzyme_M`Thiamine pyrophosphate enzyme, central domain`;TPP_enzyme_N`Thiamine pyrophosphate enzyme, N-terminal TPP binding domain`	WP_039398027.1`biosynthetic-type acetolactate synthase large subunit	TIGR01504	glyox_carbo_lig: glyoxylate carboligase;TIGR00118	acolac_lg: acetolactate synthase, large subunit, biosynthetic type;TIGR04377	myo_inos_iolD: 3,5/4-trihydroxycyclohexa-1,2-dione hydrolase;TIGR03254	oxalate_oxc: oxalyl-CoA decarboxylase;TIGR03457	sulphoacet_xsc: sulfoacetaldehyde acetyltransferase;TIGR02418	acolac_catab: acetolactate synthase, catabolic;TIGR00173	menD: 2-succinyl-5-enolpyruvyl-6-hydroxy-3-cyclohexene-1-carboxylic-acid synthase;TIGR03394	indol_phenyl_DC: indolepyruvate/phenylpyruvate decarboxylase;TIGR03393	indolpyr_decarb: indolepyruvate decarboxylase;TIGR03297	Ppyr-DeCO2ase: phosphonopyruvate decarboxylase;TIGR02720	pyruv_oxi_spxB: pyruvate oxidase	-	Acetolactate synthase large subunit or other thiamine pyrophosphate-requiring enzyme	assembly_02819`K01652	Global and overview maps` 2-Oxocarboxylic acid metabolism;Carbohydrate metabolism` C5-Branched dibasic acid metabolism;Global and overview maps` Biosynthesis of amino acids;Carbohydrate metabolism` Butanoate metabolism;Amino acid metabolism` Valine, leucine and isoleucine biosynthesis;Metabolism of cofactors and vitamins` Pantothenate and CoA biosynthesis	GO:0003984`acetolactate synthase activity`molecular_function;GO:0009097`isoleucine biosynthetic process`biological_process;GO:0000287`magnesium ion binding`molecular_function;GO:0050660`flavin adenine dinucleotide binding`molecular_function;GO:0009635`response to herbicide`biological_process;GO:0030976`thiamine pyrophosphate binding`molecular_function;GO:0009099`valine biosynthetic process`biological_process;GO:0009507`chloroplast`cellular_component
assembly_00865	-	DUF1517`Protein of unknown function (DUF1517)`;Tim44`Tim44-like domain`	WP_039396088.1`Tim44 domain-containing protein	-	-	-	-	-	-
assembly_00233	ATP-dependent protease subunit HslV`	Proteasome`Proteasome subunit`	WP_039394773.1`MULTISPECIES: ATP-dependent protease subunit HslV	TIGR03634	arc_protsome_B: proteasome endopeptidase complex, archaeal, beta subunit;TIGR03690	20S_bact_beta: proteasome, beta subunit;TIGR03692	ATP_dep_HslV: ATP-dependent protease HslVU, peptidase subunit	-	ATP-dependent protease HslVU (ClpYQ), peptidase subunit	assembly_00233`K01419	-	GO:0009376`HslUV protease complex`cellular_component;GO:0046872`metal ion binding`molecular_function;GO:0051603`proteolysis involved in cellular protein catabolic process`biological_process;GO:0005839`proteasome core complex`cellular_component;GO:0004298`threonine-type endopeptidase activity`molecular_function
assembly_02408	-	PadR`Transcriptional regulator PadR-like family`;HTH_5`Bacterial regulatory protein, arsR family`;MarR`MarR family`;Rrf2`Transcriptional regulator`;HTH_27`Winged helix DNA-binding domain`;HTH_20`Helix-turn-helix domain`;MarR_2`MarR family`;TFIIE_alpha`TFIIE alpha subunit`;LexA_DNA_bind`LexA DNA binding domain`;HTH_24`Winged helix-turn-helix DNA-binding`;TrmB`Sugar-specific transcriptional regulator TrmB`;HTH_Crp_2`Crp-like helix-turn-helix domain`;HTH_29`Winged helix-turn helix`	WP_084103704.1`MarR family transcriptional regulator	TIGR02337	HpaR: homoprotocatechuate degradation operon regulator, HpaR;TIGR01889	Staph_reg_Sar: staphylococcal accessory regulator family;TIGR04472	reg_rSAM_mob: mobile rSAM pair MarR family regulator	-	-	-	-	-
assembly_03522	Uncharacterized MFS-type transporter YfcJ`	MFS_1`Major Facilitator Superfamily`	WP_084103526.1`MFS transporter	TIGR00893	2A0114: D-galactonate transporter	-	-	-	-	GO:0005887`integral component of plasma membrane`cellular_component;GO:0055085`transmembrane transport`biological_process
assembly_03881	-	Acetyltransf_1`Acetyltransferase (GNAT) family`;Acetyltransf_CG`GCN5-related N-acetyl-transferase`;Acetyltransf_9`Acetyltransferase (GNAT) domain`;Acetyltransf_10`Acetyltransferase (GNAT) domain`;Acetyltransf_7`Acetyltransferase (GNAT) domain`	WP_052252545.1`GNAT family N-acetyltransferase	-	-	-	-	-	-
assembly_03749	Probable amino-acid-binding protein YxeM`	Phosphonate-bd`ABC transporter, phosphonate, periplasmic substrate-binding protein`;Lig_chan-Glu_bd`Ligated ion channel L-glutamate- and glycine-binding site`;SBP_bac_3`Bacterial extracellular solute-binding proteins, family 3`;NMT1`NMT1/THI5 like`	WP_052252559.1`transporter substrate-binding domain-containing protein	TIGR03870	ABC_MoxJ: methanol oxidation system protein MoxJ;TIGR04262	orph_peri_GRRM: extracellular substrate-binding orphan protein, GRRM family;TIGR03871	ABC_peri_MoxJ_2: quinoprotein dehydrogenase-associated probable ABC transporter substrate-binding protein;TIGR02995	ectoine_ehuB: ectoine/hydroxyectoine ABC transporter solute-binding protein EhuB;TIGR01096	3A0103s03R: lysine-arginine-ornithine-binding periplasmic protein	-	ABC-type amino acid transport/signal transduction system, periplasmic component/domain	assembly_03749`K02030	-	GO:0005886`plasma membrane`cellular_component;GO:0006865`amino acid transport`biological_process
assembly_03684	-	YCII`YCII-related domain`	WP_039396844.1`YciI family protein	-	-	-	assembly_03684`K09780	-	-
assembly_00681	Uncharacterized HTH-type transcriptional regulator YnfL`	LysR_substrate`LysR substrate binding domain`;HTH_1`Bacterial regulatory helix-turn-helix protein, lysR family`	WP_039395782.1`LysR family transcriptional regulator	TIGR02036	dsdC: D-serine deaminase transcriptional activator;TIGR03339	phn_lysR: aminoethylphosphonate catabolism associated LysR family transcriptional regulator;TIGR03298	argP: transcriptional regulator, ArgP family;TIGR02424	TF_pcaQ: pca operon transcription factor PcaQ;TIGR03418	chol_sulf_TF: putative choline sulfate-utilization transcription factor	-	-	-	-	GO:0003677`DNA binding`molecular_function;GO:0006355`regulation of transcription, DNA-templated`biological_process;GO:0003700`transcription factor activity, sequence-specific DNA binding`molecular_function
assembly_03979	sn-glycerol-3-phosphate-binding periplasmic protein UgpB`	SBP_bac_8`Bacterial extracellular solute-binding protein`;SBP_bac_6`Bacterial extracellular solute-binding protein`;SBP_bac_1`Bacterial extracellular solute-binding protein`	WP_039400686.1`sn-glycerol-3-phosphate ABC transporter substrate-binding protein UgpB	-	-	ABC-type glycerol-3-phosphate transport system, periplasmic component	assembly_03979`K05813	Membrane transport` ABC transporters	GO:0042597`periplasmic space`cellular_component;GO:0055085`transmembrane transport`biological_process
assembly_02927	Citrate-proton symporter`	MFS_1`Major Facilitator Superfamily`;Sugar_tr`Sugar (and other) transporter`	WP_039397880.1`MFS transporter	TIGR00895	2A0115: MFS transporter, aromatic acid:H+ symporter (AAHS) family;TIGR00711	efflux_EmrB: drug resistance MFS transporter, drug:H+ antiporter-2 (14 Spanner) (DHA2) family;TIGR00883	2A0106: MFS transporter, metabolite:H+ symporter (MHS) family protein;TIGR00880	2_A_01_02: multidrug resistance protein;TIGR00898	2A0119: cation transport protein;TIGR00887	2A0109: phosphate:H+ symporter;TIGR00891	2A0112: MFS transporter, sialate:H+ symporter (SHS) family	-	-	assembly_02927`K03762	-	GO:0016021`integral component of membrane`cellular_component;GO:0005886`plasma membrane`cellular_component;GO:0015293`symporter activity`molecular_function;GO:0006101`citrate metabolic process`biological_process
assembly_02428	-	DUF2252`Uncharacterized protein conserved in bacteria (DUF2252)`	WP_084103700.1`DUF2252 domain-containing protein	-	-	-	-	-	-
assembly_01417	-	-	WP_012536734.1`hypothetical protein	-	-	-	-	-	-
assembly_01880	Fe(3+)-pyochelin receptor`	TonB_dep_Rec`TonB dependent receptor`;Plug`TonB-dependent Receptor Plug Domain`;OMP_b-brl_3`Outer membrane protein beta-barrel family`	WP_084103788.1`TonB-dependent siderophore receptor	TIGR01779	TonB-B12: TonB-dependent vitamin B12 receptor;TIGR01785	TonB-hemin: TonB-dependent heme/hemoglobin receptor family protein;TIGR01783	TonB-siderophor: TonB-dependent siderophore receptor;TIGR04056	OMP_RagA_SusC: TonB-linked outer membrane protein, SusC/RagA family;TIGR01786	TonB-hemlactrns: TonB-dependent hemoglobin/transferrin/lactoferrin receptor family protein	-	Outer membrane receptor for ferric coprogen and ferric-rhodotorulic acid	assembly_01880`K16088	-	GO:0009279`cell outer membrane`cellular_component;GO:1903981`enterobactin binding`molecular_function;GO:0015344`siderophore uptake transmembrane transporter activity`molecular_function;GO:0016021`integral component of membrane`cellular_component;GO:0005506`iron ion binding`molecular_function;GO:0055072`iron ion homeostasis`biological_process;GO:0038023`signaling receptor activity`molecular_function
assembly_04470	N-ethylmaleimide reductase`	Oxidored_FMN`NADH:flavin oxidoreductase / NADH oxidase family`	WP_039393107.1`alkene reductase	TIGR03997	mycofact_OYE_2: mycofactocin system FadH/OYE family oxidoreductase 2;TIGR03996	mycofact_OYE_1: mycofactocin system FadH/OYE family oxidoreductase 1	-	2,4-dienoyl-CoA reductase or related NADH-dependent reductase, Old Yellow Enzyme (OYE) family	assembly_04470`K10680	Xenobiotics biodegradation and metabolism` Nitrotoluene degradation	GO:0005829`cytosol`cellular_component;GO:0034567`chromate reductase activity`molecular_function;GO:0008748`N-ethylmaleimide reductase activity`molecular_function;GO:0046256`2,4,6-trinitrotoluene catabolic process`biological_process;GO:0006805`xenobiotic metabolic process`biological_process;GO:0046857`oxidoreductase activity, acting on other nitrogenous compounds as donors, with NAD or NADP as acceptor`molecular_function;GO:0010181`FMN binding`molecular_function;GO:0018937`nitroglycerin metabolic process`biological_process
assembly_00200	-	MreD`rod shape-determining protein MreD`	WP_039394706.1`MULTISPECIES: rod shape-determining protein MreD	TIGR03426	shape_MreD: rod shape-determining protein MreD	-	-	assembly_00200`K03571	-	-
assembly_00143	-	BPD_transp_2`Branched-chain amino acid transport system / permease component`	WP_072633159.1`branched-chain amino acid ABC transporter permease	TIGR03622	urea_t_UrtB_arc: urea ABC transporter, permease protein UrtB;TIGR03408	urea_trans_UrtC: urea ABC transporter, permease protein UrtC;TIGR03727	urea_t_UrtC_arc: urea ABC transporter, permease protein UrtC;TIGR03409	urea_trans_UrtB: urea ABC transporter, permease protein UrtB	-	-	assembly_00143`K01998	Membrane transport` ABC transporters	-
assembly_05126	Probable chemoreceptor glutamine deamidase CheD`	CheD`CheD chemotactic sensory transduction`	WP_039394068.1`chemoreceptor glutamine deamidase CheD	-	-	Chemotaxis receptor (MCP) glutamine deamidase CheD	assembly_05126`K03411	Cell motility` Bacterial chemotaxis	GO:0050568`protein-glutamine glutaminase activity`molecular_function;GO:0006935`chemotaxis`biological_process
assembly_01467	-	-	WP_087688602.1`hypothetical protein	-	-	-	-	-	-
assembly_02919	Transcriptional regulatory protein OmpR`	Trans_reg_C`Transcriptional regulatory protein, C terminal`;Response_reg`Response regulator receiver domain`	WP_010808867.1`MULTISPECIES: two-component system response regulator OmpR	TIGR02915	PEP_resp_reg: PEP-CTERM-box response regulator transcription factor;TIGR02956	TMAO_torS: TMAO reductase sytem sensor TorS;TIGR01818	ntrC: nitrogen regulation protein NR(I);TIGR02875	spore_0_A: sporulation transcription factor Spo0A;TIGR01387	cztR_silR_copR: heavy metal response regulator;TIGR02154	PhoB: phosphate regulon transcriptional regulatory protein PhoB;TIGR03787	marine_sort_RR: proteobacterial dedicated sortase system response regulator	-	DNA-binding response regulator, OmpR family, contains REC and winged-helix (wHTH) domain	assembly_02919`K07659	Signal transduction` Two-component system	GO:0006355`regulation of transcription, DNA-templated`biological_process;GO:0005737`cytoplasm`cellular_component;GO:0003677`DNA binding`molecular_function;GO:0000160`phosphorelay signal transduction system`biological_process
assembly_04390	Insertion element IS407 uncharacterized 31.7 kDa protein`	rve`Integrase core domain`;rve_2`Integrase core domain`;HTH_21`HTH-like domain`;DDE_Tnp_IS240`DDE domain`;rve_3`Integrase core domain`	WP_085963744.1`IS3-like element IS407 family transposase	-	-	Transposase InsO and inactivated derivatives	assembly_04390`K07497	-	GO:0003676`nucleic acid binding`molecular_function;GO:0015074`DNA integration`biological_process
assembly_00125	Methyl-accepting chemotaxis protein McpQ`	HAMP`HAMP domain`;GldM_N`GldM N-terminal domain`;BLOC1_2`Biogenesis of lysosome-related organelles complex-1 subunit 2`;Syntaxin-6_N`Syntaxin 6, N-terminal`;MCPsignal`Methyl-accepting chemotaxis protein (MCP) signalling domain`;4HB_MCP_1`Four helix bundle sensory module for signal transduction`	WP_039394500.1`methyl-accepting chemotaxis protein	TIGR02169	SMC_prok_A: chromosome segregation protein SMC;TIGR02168	SMC_prok_B: chromosome segregation protein SMC	-	Methyl-accepting chemotaxis protein	assembly_00125`K13487	Signal transduction` Two-component system	GO:0016021`integral component of membrane`cellular_component;GO:0006935`chemotaxis`biological_process;GO:0005886`plasma membrane`cellular_component;GO:0007165`signal transduction`biological_process
assembly_00039	Outer membrane porin protein 32`	Porin_4`Gram-negative porin`;Porin_1`Gram-negative porin`	WP_087689188.1`porin	-	-	-	assembly_00039`K08720	Drug resistance: antimicrobial` beta-Lactam resistance;Cellular community - prokaryotes` Biofilm formation - Vibrio cholerae	GO:0006811`ion transport`biological_process;GO:0015288`porin activity`molecular_function;GO:0046930`pore complex`cellular_component;GO:0009279`cell outer membrane`cellular_component
assembly_02117	Pyridoxal kinase PdxY`	PfkB`pfkB family carbohydrate kinase`;Phos_pyr_kin`Phosphomethylpyrimidine kinase`	WP_039398986.1`pyridoxal kinase PdxY	TIGR03168	1-PFK: hexose kinase, 1-phosphofructokinase family;TIGR00687	pyridox_kin: pyridoxal kinase;TIGR00097	HMP-P_kinase: hydroxymethylpyrimidine kinase/phosphomethylpyrimidine kinase;TIGR03828	pfkB: 1-phosphofructokinase	-	Pyridoxal/pyridoxine/pyridoxamine kinase	assembly_02117`K00868	Metabolism of cofactors and vitamins` Vitamin B6 metabolism	GO:0005524`ATP binding`molecular_function;GO:0009443`pyridoxal 5'-phosphate salvage`biological_process;GO:0008478`pyridoxal kinase activity`molecular_function;GO:0000287`magnesium ion binding`molecular_function
assembly_02873	Long-chain-fatty-acid--CoA ligase`	AMP-binding_C`AMP-binding enzyme C-terminal domain`;AMP-binding`AMP-binding enzyme`	WP_052252801.1`long-chain fatty acid--CoA ligase	TIGR02316	propion_prpE: propionate--CoA ligase;TIGR02188	Ac_CoA_lig_AcsA: acetate--CoA ligase;TIGR01733	AA-adenyl-dom: amino acid adenylation domain;TIGR01217	ac_ac_CoA_syn: acetoacetate-CoA ligase;TIGR03205	pimA: dicarboxylate--CoA ligase PimA;TIGR02262	benz_CoA_lig: benzoate-CoA ligase family;TIGR02372	4_coum_CoA_lig: 4-coumarate--CoA ligase;TIGR03208	cyc_hxne_CoA_lg: cyclohexanecarboxylate-CoA ligase;TIGR01734	D-ala-DACP-lig: D-alanine--poly(phosphoribitol) ligase, subunit 1;TIGR02275	DHB_AMP_lig: (2,3-dihydroxybenzoyl)adenylate synthase;TIGR03098	ligase_PEP_1: acyl-CoA ligase (AMP-forming), exosortase A-associated;TIGR01923	menE: O-succinylbenzoate-CoA ligase;TIGR03443	alpha_am_amid: L-aminoadipate-semialdehyde dehydrogenase	-	Acyl-CoA synthetase (AMP-forming)/AMP-acid ligase II	assembly_02873`K01897	Transport and catabolism` Peroxisome;Lipid metabolism` Fatty acid degradation;Endocrine system` Adipocytokine signaling pathway;Lipid metabolism` Fatty acid biosynthesis;Endocrine system` PPAR signaling pathway;Global and overview maps` Fatty acid metabolism	GO:0005524`ATP binding`molecular_function;GO:0003996`acyl-CoA ligase activity`molecular_function;GO:0016020`membrane`cellular_component;GO:0004467`long-chain fatty acid-CoA ligase activity`molecular_function
assembly_04490	Endoribonuclease YbeY`	UPF0054`Uncharacterized protein family UPF0054`	WP_039393138.1`rRNA maturation RNase YbeY	TIGR00043	TIGR00043: rRNA maturation RNase YbeY	-	ssRNA-specific RNase YbeY, 16S rRNA maturation enzyme	assembly_04490`K07042	-	GO:0004222`metalloendopeptidase activity`molecular_function;GO:0005737`cytoplasm`cellular_component;GO:0008270`zinc ion binding`molecular_function;GO:0006364`rRNA processing`biological_process;GO:0004521`endoribonuclease activity`molecular_function
assembly_02749	Hemin import ATP-binding protein HmuV`	AAA_21`AAA domain, putative AbiEii toxin, Type IV TA system`;NACHT`NACHT domain`;AAA_23`AAA domain`;AAA_29`P-loop containing region of AAA domain`;ABC_tran`ABC transporter`;DUF258`Protein of unknown function, DUF258`;AAA_16`AAA ATPase domain`;AAA_25`AAA domain`;AAA_30`AAA domain`;AAA_33`AAA domain`;AAA_13`AAA domain`;SMC_N`RecF/RecN/SMC N terminal domain`	WP_039403081.1`ABC transporter ATP-binding protein	TIGR02982	heterocyst_DevA: ABC exporter ATP-binding subunit, DevA family;TIGR00958	3a01208: antigen peptide transporter 2;TIGR02314	ABC_MetN: D-methionine ABC transporter, ATP-binding protein;TIGR01189	ccmA: heme ABC exporter, ATP-binding protein CcmA;TIGR03005	ectoine_ehuA: ectoine/hydroxyectoine ABC transporter, ATP-binding protein EhuA;TIGR02204	MsbA_rel: ABC transporter, permease/ATP-binding protein;TIGR03375	type_I_sec_LssB: type I secretion system ATPase;TIGR00968	3a0106s01: sulfate ABC transporter, ATP-binding protein;TIGR02142	modC_ABC: molybdate ABC transporter, ATP-binding protein;TIGR00630	uvra: excinuclease ABC subunit A;TIGR03411	urea_trans_UrtD: urea ABC transporter, ATP-binding protein UrtD;TIGR00955	3a01204: pigment precursor permease;TIGR01257	rim_protein: rim ABC transporter;TIGR03864	PQQ_ABC_ATP: ABC transporter, ATP-binding subunit, PQQ-dependent alcohol dehydrogenase system;TIGR02203	MsbA_lipidA: lipid A export permease/ATP-binding protein MsbA;TIGR02315	ABC_phnC: phosphonate ABC transporter, ATP-binding protein;TIGR04406	LPS_export_lptB: LPS export ABC transporter ATP-binding protein;TIGR03719	ABC_ABC_ChvD: ATP-binding cassette protein, ChvD family;TIGR03410	urea_trans_UrtE: urea ABC transporter, ATP-binding protein UrtE;TIGR03797	NHLM_micro_ABC2: NHLM bacteriocin system ABC transporter, ATP-binding protein;TIGR01978	sufC: FeS assembly ATPase SufC;TIGR03740	galliderm_ABC: lantibiotic protection ABC transporter, ATP-binding subunit;TIGR01184	ntrCD: nitrate ABC transporter, ATP-binding proteins C and D;TIGR01193	bacteriocin_ABC: ABC-type bacteriocin transporter;TIGR00957	MRP_assoc_pro: multi drug resistance-associated protein (MRP);TIGR02211	LolD_lipo_ex: lipoprotein releasing system, ATP-binding protein;TIGR01277	thiQ: thiamine ABC transporter, ATP-binding protein;TIGR01288	nodI: nodulation ABC transporter NodI;TIGR02769	nickel_nikE: nickel import ATP-binding protein NikE;TIGR00972	3a0107s01c2: phosphate ABC transporter, ATP-binding protein;TIGR03258	PhnT: 2-aminoethylphosphonate ABC transport system, ATP-binding component PhnT;TIGR02868	CydC: thiol reductant ABC exporter, CydC subunit;TIGR02673	FtsE: cell division ATP-binding protein FtsE;TIGR01186	proV: glycine betaine/L-proline transport ATP binding subunit;TIGR01188	drrA: daunorubicin resistance ABC transporter, ATP-binding protein;TIGR02770	nickel_nikD: nickel import ATP-binding protein NikD;TIGR04520	ECF_ATPase_1: energy-coupling factor transporter ATPase;TIGR02633	xylG: D-xylose ABC transporter, ATP-binding protein;TIGR01166	cbiO: cobalt ABC transporter, ATP-binding protein;TIGR03771	anch_rpt_ABC: anchored repeat-type ABC transporter, ATP-binding subunit;TIGR03415	ABC_choXWV_ATP: choline ABC transporter, ATP-binding protein;TIGR01192	chvA: glucan exporter ATP-binding protein;TIGR02324	CP_lyasePhnL: phosphonate C-P lyase system protein PhnL;TIGR01271	CFTR_protein: cystic fibrosis transmembrane conductor regulator (CFTR);TIGR03873	F420-0_ABC_ATP: proposed F420-0 ABC transporter, ATP-binding protein;TIGR02857	CydD: thiol reductant ABC exporter, CydD subunit;TIGR01842	type_I_sec_PrtD: type I secretion system ATPase;TIGR03265	PhnT2: putative 2-aminoethylphosphonate ABC transporter, ATP-binding protein;TIGR03608	L_ocin_972_ABC: putative bacteriocin export ABC transporter, lactococcin 972 group;TIGR02323	CP_lyasePhnK: phosphonate C-P lyase system protein PhnK;TIGR03522	GldA_ABC_ATP: gliding motility-associated ABC transporter ATP-binding subunit GldA;TIGR04521	ECF_ATPase_2: energy-coupling factor transporter ATPase;TIGR01187	potA: polyamine ABC transporter, ATP-binding protein;TIGR00954	3a01203: peroxysomal long chain fatty acyl transporter;TIGR03269	met_CoM_red_A2: methyl coenzyme M reductase system, component A2;TIGR01846	type_I_sec_HlyB: type I secretion system ATPase;TIGR03796	NHLM_micro_ABC1: NHLM bacteriocin system ABC transporter, peptidase/ATP-binding protein;TIGR00956	3a01205: pleiotropic drug resistance family protein	-	ABC-type hemin transport system, ATPase component	assembly_02749`K02013	Membrane transport` ABC transporters	GO:0005524`ATP binding`molecular_function;GO:0015439`heme-transporting ATPase activity`molecular_function;GO:0005886`plasma membrane`cellular_component;GO:0016887`ATPase activity`molecular_function
assembly_04356	-	AHSA1`Activator of Hsp90 ATPase homolog 1-like protein`	WP_039393005.1`polyketide cyclase	-	-	-	-	-	-
assembly_03260	Type II secretion system protein E`	AAA_22`AAA domain`;AAA_16`AAA ATPase domain`;T2SSE_N`Type II secretion system (T2SS), protein E, N-terminal domain`;AAA_29`P-loop containing region of AAA domain`;T2SSE`Type II/IV secretion system protein`;AAA_19`Part of AAA domain`	WP_039397472.1`type II/IV secretion system protein	TIGR02782	TrbB_P: P-type conjugative transfer ATPase TrbB;TIGR02525	plasmid_TraJ: plasmid transfer ATPase TraJ;TIGR01420	pilT_fam: twitching motility protein;TIGR03819	heli_sec_ATPase: helicase/secretion neighborhood ATPase;TIGR02524	dot_icm_DotB: Dot/Icm secretion system ATPase DotB;TIGR02533	type_II_gspE: type II secretion system protein E;TIGR02788	VirB11: P-type DNA transfer ATPase VirB11;TIGR02538	type_IV_pilB: type IV-A pilus assembly ATPase PilB	-	Type II secretory pathway ATPase GspE/PulE or T4P pilus assembly pathway ATPase PilB	assembly_03260`K02454	Membrane transport` Bacterial secretion system	GO:0016887`ATPase activity`molecular_function;GO:0005886`plasma membrane`cellular_component;GO:0015627`type II protein secretion system complex`cellular_component;GO:0005737`cytoplasm`cellular_component;GO:0019534`toxin transporter activity`molecular_function;GO:0005524`ATP binding`molecular_function;GO:0015628`protein secretion by the type II secretion system`biological_process
assembly_02349	Glucose import ATP-binding protein TsgD13`	DUF258`Protein of unknown function, DUF258`;ABC_tran`ABC transporter`;AAA_29`P-loop containing region of AAA domain`;AAA_21`AAA domain, putative AbiEii toxin, Type IV TA system`	WP_084103722.1`ABC transporter ATP-binding protein	TIGR03740	galliderm_ABC: lantibiotic protection ABC transporter, ATP-binding subunit;TIGR01194	cyc_pep_trnsptr: cyclic peptide transporter;TIGR01193	bacteriocin_ABC: ABC-type bacteriocin transporter;TIGR01184	ntrCD: nitrate ABC transporter, ATP-binding proteins C and D;TIGR04406	LPS_export_lptB: LPS export ABC transporter ATP-binding protein;TIGR02203	MsbA_lipidA: lipid A export permease/ATP-binding protein MsbA;TIGR02315	ABC_phnC: phosphonate ABC transporter, ATP-binding protein;TIGR03410	urea_trans_UrtE: urea ABC transporter, ATP-binding protein UrtE;TIGR03797	NHLM_micro_ABC2: NHLM bacteriocin system ABC transporter, ATP-binding protein;TIGR01978	sufC: FeS assembly ATPase SufC;TIGR03719	ABC_ABC_ChvD: ATP-binding cassette protein, ChvD family;TIGR02142	modC_ABC: molybdate ABC transporter, ATP-binding protein;TIGR00968	3a0106s01: sulfate ABC transporter, ATP-binding protein;TIGR03375	type_I_sec_LssB: type I secretion system ATPase;TIGR03864	PQQ_ABC_ATP: ABC transporter, ATP-binding subunit, PQQ-dependent alcohol dehydrogenase system;TIGR01257	rim_protein: rim ABC transporter;TIGR00955	3a01204: pigment precursor permease;TIGR00630	uvra: excinuclease ABC subunit A;TIGR03411	urea_trans_UrtD: urea ABC transporter, ATP-binding protein UrtD;TIGR02982	heterocyst_DevA: ABC exporter ATP-binding subunit, DevA family;TIGR02204	MsbA_rel: ABC transporter, permease/ATP-binding protein;TIGR03005	ectoine_ehuA: ectoine/hydroxyectoine ABC transporter, ATP-binding protein EhuA;TIGR01189	ccmA: heme ABC exporter, ATP-binding protein CcmA;TIGR02314	ABC_MetN: D-methionine ABC transporter, ATP-binding protein;TIGR00958	3a01208: antigen peptide transporter 2;TIGR03608	L_ocin_972_ABC: putative bacteriocin export ABC transporter, lactococcin 972 group;TIGR03265	PhnT2: putative 2-aminoethylphosphonate ABC transporter, ATP-binding protein;TIGR03873	F420-0_ABC_ATP: proposed F420-0 ABC transporter, ATP-binding protein;TIGR01842	type_I_sec_PrtD: type I secretion system ATPase;TIGR02857	CydD: thiol reductant ABC exporter, CydD subunit;TIGR00956	3a01205: pleiotropic drug resistance family protein;TIGR03796	NHLM_micro_ABC1: NHLM bacteriocin system ABC transporter, peptidase/ATP-binding protein;TIGR03269	met_CoM_red_A2: methyl coenzyme M reductase system, component A2;TIGR01846	type_I_sec_HlyB: type I secretion system ATPase;TIGR01187	potA: polyamine ABC transporter, ATP-binding protein;TIGR04521	ECF_ATPase_2: energy-coupling factor transporter ATPase;TIGR00954	3a01203: peroxysomal long chain fatty acyl transporter;TIGR02323	CP_lyasePhnK: phosphonate C-P lyase system protein PhnK;TIGR03522	GldA_ABC_ATP: gliding motility-associated ABC transporter ATP-binding subunit GldA;TIGR02633	xylG: D-xylose ABC transporter, ATP-binding protein;TIGR04520	ECF_ATPase_1: energy-coupling factor transporter ATPase;TIGR02770	nickel_nikD: nickel import ATP-binding protein NikD;TIGR01271	CFTR_protein: cystic fibrosis transmembrane conductor regulator (CFTR);TIGR01192	chvA: glucan exporter ATP-binding protein;TIGR02324	CP_lyasePhnL: phosphonate C-P lyase system protein PhnL;TIGR03415	ABC_choXWV_ATP: choline ABC transporter, ATP-binding protein;TIGR01166	cbiO: cobalt ABC transporter, ATP-binding protein;TIGR03771	anch_rpt_ABC: anchored repeat-type ABC transporter, ATP-binding subunit;TIGR03258	PhnT: 2-aminoethylphosphonate ABC transport system, ATP-binding component PhnT;TIGR01188	drrA: daunorubicin resistance ABC transporter, ATP-binding protein;TIGR01186	proV: glycine betaine/L-proline transport ATP binding subunit;TIGR02673	FtsE: cell division ATP-binding protein FtsE;TIGR02868	CydC: thiol reductant ABC exporter, CydC subunit;TIGR01288	nodI: nodulation ABC transporter NodI;TIGR02769	nickel_nikE: nickel import ATP-binding protein NikE;TIGR01277	thiQ: thiamine ABC transporter, ATP-binding protein;TIGR02211	LolD_lipo_ex: lipoprotein releasing system, ATP-binding protein;TIGR00957	MRP_assoc_pro: multi drug resistance-associated protein (MRP);TIGR00972	3a0107s01c2: phosphate ABC transporter, ATP-binding protein	-	-	assembly_02349`K02056	-	GO:0008643`carbohydrate transport`biological_process;GO:0005524`ATP binding`molecular_function;GO:0016887`ATPase activity`molecular_function;GO:0005886`plasma membrane`cellular_component
assembly_03344	-	Cupin_2`Cupin domain`;AraC_binding`AraC-like ligand binding domain`;Cupin_1`Cupin`;Cupin_3`Protein of unknown function (DUF861)`	WP_039397365.1`cupin domain-containing protein	-	-	-	-	-	-
assembly_02638	Spermidine/putrescine-binding periplasmic protein`	SBP_bac_1`Bacterial extracellular solute-binding protein`;SBP_bac_11`Bacterial extracellular solute-binding protein`;SBP_bac_6`Bacterial extracellular solute-binding protein`	WP_084104217.1`extracellular solute-binding protein	TIGR03261	phnS2: putative 2-aminoethylphosphonate ABC transporter, periplasmic 2-aminoethylphosphonate-binding protein;TIGR00971	3a0106s03: sulfate ABC transporter, sulfate-binding protein;TIGR01254	sfuA: ABC transporter periplasmic binding protein, thiB subfamily;TIGR03227	PhnS: 2-aminoethylphosphonate ABC transporter, 2-aminoethylphosphonate binding protein	-	Spermidine/putrescine-binding periplasmic protein	assembly_02638`K02055	-	GO:0015846`polyamine transport`biological_process;GO:0042597`periplasmic space`cellular_component;GO:0019808`polyamine binding`molecular_function
assembly_03733	-	-	-	-	-	-	-	-	-
assembly_00852	-	ANAPC3`Anaphase-promoting complex, cyclosome, subunit 3`;TPR_6`Tetratricopeptide repeat`;TPR_16`Tetratricopeptide repeat`;TPR_2`Tetratricopeptide repeat`;TPR_12`Tetratricopeptide repeat`;TPR_14`Tetratricopeptide repeat`;TPR_19`Tetratricopeptide repeat`;TPR_9`Tetratricopeptide repeat`	WP_039396060.1`hypothetical protein	TIGR02552	LcrH_SycD: type III secretion low calcium response chaperone LcrH/SycD	-	-	-	-	-
assembly_00861	Uncharacterized Na(+)/H(+) exchanger YjcE`	Na_H_Exchanger`Sodium/hydrogen exchanger family`	WP_052252519.1`Na+/H+ antiporter	TIGR00831	a_cpa1: Na+/H+ antiporter;TIGR00840	b_cpa1: sodium/hydrogen exchanger 3	-	NhaP-type Na+/H+ or K+/H+ antiporter	assembly_00861`K03316	-	GO:0015299`solute:proton antiporter activity`molecular_function;GO:0016021`integral component of membrane`cellular_component;GO:0006814`sodium ion transport`biological_process;GO:0005886`plasma membrane`cellular_component
assembly_02335	Chitin deacetylase 1`	Polysacc_deac_1`Polysaccharide deacetylase`	WP_039398664.1`allantoinase PuuE	TIGR02764	spore_ybaN_pdaB: polysaccharide deacetylase family sporulation protein PdaB;TIGR03006	pepcterm_polyde: polysaccharide deacetylase family protein, PEP-CTERM locus subfamily;TIGR03212	uraD_N-term-dom: putative urate catabolism protein	-	-	-	-	GO:0030476`ascospore wall assembly`biological_process;GO:0034232`ascospore wall chitin catabolic process`biological_process;GO:0005634`nucleus`cellular_component;GO:0005829`cytosol`cellular_component;GO:0005631`chitosan layer of spore wall`cellular_component;GO:0004099`chitin deacetylase activity`molecular_function
assembly_03449	Putative 2-dehydropantoate 2-reductase`	ApbA_C`Ketopantoate reductase PanE/ApbA C terminal`;ApbA`Ketopantoate reductase PanE/ApbA`;NAD_Gly3P_dh_N`NAD-dependent glycerol-3-phosphate dehydrogenase N-terminus`	WP_039397197.1`oxidoreductase	TIGR00745	apbA_panE: 2-dehydropantoate 2-reductase	-	-	assembly_03449`K00077	Metabolism of cofactors and vitamins` Pantothenate and CoA biosynthesis	GO:0005737`cytoplasm`cellular_component;GO:0008677`2-dehydropantoate 2-reductase activity`molecular_function;GO:0015940`pantothenate biosynthetic process`biological_process
assembly_04483	Uncharacterized protein YeaG`	AAA_16`AAA ATPase domain`;PrkA`PrkA serine protein kinase C-terminal domain`;AAA_5`AAA domain (dynein-related subfamily)`;AAA_PrkA`PrkA AAA domain`	WP_046289794.1`PrkA family serine protein kinase	-	-	Predicted Ser/Thr protein kinase	assembly_04483`K07180	-	GO:0004672`protein kinase activity`molecular_function
assembly_03143	Potassium-transporting ATPase ATP-binding subunit`	E1-E2_ATPase`E1-E2 ATPase`;Hydrolase`haloacid dehalogenase-like hydrolase`;Hydrolase_3`haloacid dehalogenase-like hydrolase`;HAD`haloacid dehalogenase-like hydrolase`	WP_039397597.1`potassium-transporting ATPase subunit KdpB	TIGR01657	P-ATPase-V: P-type ATPase of unknown pump specificity (type V);TIGR01524	ATPase-IIIB_Mg: magnesium-translocating P-type ATPase;TIGR01494	ATPase_P-type: HAD ATPase, P-type, family IC;TIGR01116	ATPase-IIA1_Ca: calcium-translocating P-type ATPase, SERCA-type;TIGR01511	ATPase-IB1_Cu: copper-translocating P-type ATPase;TIGR00099	Cof-subfamily: Cof-like hydrolase;TIGR01525	ATPase-IB_hvy: heavy metal translocating P-type ATPase;TIGR01522	ATPase-IIA2_Ca: calcium-transporting P-type ATPase, PMR1-type;TIGR01497	kdpB: K+-transporting ATPase, B subunit;TIGR01512	ATPase-IB2_Cd: cadmium-translocating P-type ATPase;TIGR01647	ATPase-IIIA_H: plasma-membrane proton-efflux P-type ATPase;TIGR01517	ATPase-IIB_Ca: calcium-translocating P-type ATPase, PMCA-type;TIGR01106	ATPase-IIC_X-K: Na,H/K antiporter P-type ATPase, alpha subunit;TIGR01523	ATPase-IID_K-Na: potassium/sodium efflux P-type ATPase, fungal-type	-	High-affinity K+ transport system, ATPase chain B	assembly_03143`K01547	Signal transduction` Two-component system	GO:0005524`ATP binding`molecular_function;GO:0008556`potassium-transporting ATPase activity`molecular_function;GO:0005887`integral component of plasma membrane`cellular_component;GO:0000287`magnesium ion binding`molecular_function
assembly_04567	-	-	WP_039393289.1`hypothetical protein	-	-	-	assembly_04567`K06950	-	-
assembly_02595	-	Chromate_transp`Chromate transporter`	WP_084103672.1`chromate efflux transporter	TIGR00937	2A51: chromate efflux transporter	-	-	assembly_02595`K07240	-	-
assembly_03786	-	-	WP_052252551.1`hypothetical protein	-	-	-	-	-	-
assembly_02518	-	DUF1348`Protein of unknown function (DUF1348)`;SnoaL_2`SnoaL-like domain`	WP_039398447.1`nuclear transport factor 2 family protein	-	-	-	assembly_02518`K09958	-	-
assembly_03925	Nitrate reductase`	Fer2_BFD`BFD-like [2Fe-2S] binding domain`;Molydop_binding`Molydopterin dinucleotide binding domain`;Molybdopterin`Molybdopterin oxidoreductase`;Molybdop_Fe4S4`Molybdopterin oxidoreductase Fe4S4 domain`	WP_039400568.1`nitrate reductase	TIGR03129	one_C_dehyd_B: formylmethanofuran dehydrogenase subunit B;TIGR03479	DMSO_red_II_alp: DMSO reductase family type II enzyme, molybdopterin subunit;TIGR01701	Fdhalpha-like: oxidoreductase alpha (molybdopterin) subunit;TIGR02693	arsenite_ox_L: arsenite oxidase, large subunit;TIGR02166	dmsA_ynfE: anaerobic dimethyl sulfoxide reductase, A subunit, DmsA/YnfE family;TIGR01591	Fdh-alpha: formate dehydrogenase, alpha subunit;TIGR02374	nitri_red_nirB: nitrite reductase [NAD(P)H], large subunit;TIGR02164	torA: trimethylamine-N-oxide reductase TorA;TIGR01580	narG: nitrate reductase, alpha subunit;TIGR01973	NuoG: NADH dehydrogenase (quinone), G subunit;TIGR00509	bisC_fam: molybdopterin guanine dinucleotide-containing S/N-oxide reductases;TIGR01706	NAPA: periplasmic nitrate reductase, large subunit;TIGR01553	formate-DH-alph: formate dehydrogenase-N alpha subunit	-	-	assembly_03925`K00372	Energy metabolism` Nitrogen metabolism	GO:0019333`denitrification pathway`biological_process;GO:0051539`4 iron, 4 sulfur cluster binding`molecular_function;GO:0043546`molybdopterin cofactor binding`molecular_function;GO:0016491`oxidoreductase activity`molecular_function;GO:0042128`nitrate assimilation`biological_process;GO:0046872`metal ion binding`molecular_function
assembly_03454	Nicotinate dehydrogenase subunit A`	Fer2`2Fe-2S iron-sulfur cluster binding domain`;Fer2_2`[2Fe-2S] binding domain`;Fer2_3`2Fe-2S iron-sulfur cluster binding domain`;Fer2_4`2Fe-2S iron-sulfur cluster binding domain`	WP_039397191.1`(2Fe-2S)-binding protein	TIGR03193	4hydroxCoAred: 4-hydroxybenzoyl-CoA reductase, gamma subunit;TIGR03198	pucE: xanthine dehydrogenase E subunit;TIGR03313	Se_sel_red_Mo: probable selenate reductase, molybdenum-binding subunit;TIGR03311	Se_dep_XDH: selenium-dependent xanthine dehydrogenase;TIGR02969	mam_aldehyde_ox: aldehyde oxidase;TIGR02963	xanthine_xdhA: xanthine dehydrogenase, small subunit	-	Aerobic-type carbon monoxide dehydrogenase, small subunit, CoxS/CutS family	assembly_03454`K18029	Metabolism of cofactors and vitamins` Nicotinate and nicotinamide metabolism	GO:0009055`electron carrier activity`molecular_function;GO:0051537`2 iron, 2 sulfur cluster binding`molecular_function;GO:0055114`oxidation-reduction process`biological_process;GO:0046872`metal ion binding`molecular_function;GO:0016725`oxidoreductase activity, acting on CH or CH2 groups`molecular_function;GO:0019439`aromatic compound catabolic process`biological_process
assembly_00165	Uncharacterized protein YbdD`	DUF466`Protein of unknown function (DUF466)`	WP_039394580.1`MULTISPECIES: YbdD/YjiX family protein	-	-	Uncharacterized short protein YbdD, DUF466 family	-	-	-
assembly_05205	-	-	WP_039401808.1`hypothetical protein	-	-	-	-	-	-
assembly_05133	Sensory/regulatory protein RpfC`	Response_reg`Response regulator receiver domain`	WP_039394084.1`response regulator	TIGR02154	PhoB: phosphate regulon transcriptional regulatory protein PhoB;TIGR01387	cztR_silR_copR: heavy metal response regulator;TIGR03787	marine_sort_RR: proteobacterial dedicated sortase system response regulator;TIGR01818	ntrC: nitrogen regulation protein NR(I);TIGR02875	spore_0_A: sporulation transcription factor Spo0A;TIGR02956	TMAO_torS: TMAO reductase sytem sensor TorS	-	Signal transduction histidine kinase;CheY chemotaxis protein or a CheY-like REC (receiver) domain	assembly_05133`K03413	Signal transduction` Two-component system;Cell motility` Bacterial chemotaxis	GO:0016021`integral component of membrane`cellular_component;GO:0005886`plasma membrane`cellular_component;GO:0005524`ATP binding`molecular_function;GO:0000155`phosphorelay sensor kinase activity`molecular_function;GO:0009405`pathogenesis`biological_process
assembly_00915	Probable gluconokinase`	AAA_33`AAA domain`;AAA_18`AAA domain`;dNK`Deoxynucleoside kinase`;Cytidylate_kin2`Cytidylate kinase-like family`;SKI`Shikimate kinase`;Cytidylate_kin`Cytidylate kinase`;AAA_16`AAA ATPase domain`;CPT`Chloramphenicol phosphotransferase-like protein`	WP_039396206.1`gluconokinase	TIGR01313	therm_gnt_kin: carbohydrate kinase, thermoresistant glucokinase family;TIGR02173	cyt_kin_arch: putative cytidylate kinase	-	Gluconate kinase	assembly_00915`K00851	Carbohydrate metabolism` Pentose phosphate pathway;Global and overview maps` Carbon metabolism	GO:0046316`gluconokinase activity`molecular_function;GO:0005524`ATP binding`molecular_function;GO:0046177`D-gluconate catabolic process`biological_process
assembly_00002	Beta sliding clamp`	DNA_pol3_beta`DNA polymerase III beta subunit, N-terminal domain`;DNA_pol3_beta_3`DNA polymerase III beta subunit, C-terminal domain`;DNA_pol3_beta_2`DNA polymerase III beta subunit, central domain`	WP_046290265.1`MULTISPECIES: DNA polymerase III subunit beta	TIGR00663	dnan: DNA polymerase III, beta subunit	-	DNA polymerase III sliding clamp (beta) subunit, PCNA homolog	assembly_00002`K02338	Replication and repair` Mismatch repair;Nucleotide metabolism` Purine metabolism;Nucleotide metabolism` Pyrimidine metabolism;Replication and repair` Homologous recombination;Replication and repair` DNA replication	GO:0003887`DNA-directed DNA polymerase activity`molecular_function;GO:0005737`cytoplasm`cellular_component;GO:0009360`DNA polymerase III complex`cellular_component;GO:0006260`DNA replication`biological_process;GO:0003677`DNA binding`molecular_function;GO:0008408`3'-5' exonuclease activity`molecular_function
assembly_01110	Protein-glutamate methylesterase/protein-glutamine glutaminase 2`	Response_reg`Response regulator receiver domain`	WP_039400346.1`response regulator	TIGR01387	cztR_silR_copR: heavy metal response regulator;TIGR02154	PhoB: phosphate regulon transcriptional regulatory protein PhoB;TIGR02875	spore_0_A: sporulation transcription factor Spo0A;TIGR01818	ntrC: nitrogen regulation protein NR(I);TIGR02956	TMAO_torS: TMAO reductase sytem sensor TorS	-	Chemotaxis response regulator CheB, contains REC and protein-glutamate methylesterase domains	-	-	GO:0006935`chemotaxis`biological_process;GO:0008984`protein-glutamate methylesterase activity`molecular_function;GO:0000156`phosphorelay response regulator activity`molecular_function;GO:0006482`protein demethylation`biological_process;GO:0018277`protein deamination`biological_process;GO:0050568`protein-glutamine glutaminase activity`molecular_function;GO:0005737`cytoplasm`cellular_component
assembly_03434	Glutamyl-tRNA(Gln) amidotransferase subunit A`	Amidase`Amidase`	WP_084103543.1`amidase	TIGR00132	gatA: aspartyl/glutamyl-tRNA(Asn/Gln) amidotransferase, A subunit;TIGR02713	allophanate_hyd: allophanate hydrolase;TIGR02715	amido_AtzE: amidohydrolase, AtzE family	-	Asp-tRNAAsn/Glu-tRNAGln amidotransferase A subunit or related amidase	assembly_03434`K01426	Amino acid metabolism` Phenylalanine metabolism;Amino acid metabolism` Tryptophan metabolism;Xenobiotics biodegradation and metabolism` Styrene degradation;Xenobiotics biodegradation and metabolism` Aminobenzoate degradation;Amino acid metabolism` Arginine and proline metabolism	GO:0030956`glutamyl-tRNA(Gln) amidotransferase complex`cellular_component;GO:0050567`glutaminyl-tRNA synthase (glutamine-hydrolyzing) activity`molecular_function;GO:0005524`ATP binding`molecular_function;GO:0006412`translation`biological_process;GO:0004040`amidase activity`molecular_function
assembly_05134	Motility protein B`	MotB_plug`Membrane MotB of proton-channel complex MotA/MotB`;OmpA`OmpA family`	WP_039394088.1`flagellar motor protein MotB	TIGR03350	type_VI_ompA: type VI secretion system peptidoglycan-associated domain	-	Flagellar motor protein MotB	assembly_05134`K02557	Cell motility` Flagellar assembly;Cell motility` Bacterial chemotaxis	GO:0097588`archaeal or bacterial-type flagellum-dependent cell motility`biological_process;GO:0016021`integral component of membrane`cellular_component;GO:0006935`chemotaxis`biological_process;GO:0005886`plasma membrane`cellular_component
assembly_03592	Inner membrane ABC transporter permease protein YcjO`	BPD_transp_1`Binding-protein-dependent transport system inner membrane component`	WP_039397005.1`MULTISPECIES: ABC transporter permease	TIGR03262	PhnU2: putative 2-aminoethylphosphonate ABC transporter, permease protein;TIGR02140	permease_CysW: sulfate ABC transporter, permease protein CysW;TIGR02139	permease_CysT: sulfate ABC transporter, permease protein CysT;TIGR01581	Mo_ABC_porter: NifC-like ABC-type porter;TIGR02141	modB_ABC: molybdate ABC transporter, permease protein;TIGR03255	PhnV: 2-aminoethylphosphonate ABC transport system, membrane component PhnV;TIGR00969	3a0106s02: sulfate ABC transporter, permease protein;TIGR03226	PhnU: 2-aminoethylphosphonate ABC transporter, permease protein;TIGR01253	thiP: thiamine/thiamine pyrophosphate ABC transporter, permease protein	-	ABC-type sugar transport system, permease component	assembly_03592`K02053	-	GO:0055085`transmembrane transport`biological_process;GO:0005886`plasma membrane`cellular_component;GO:0016021`integral component of membrane`cellular_component
assembly_03695	-	ANF_receptor`Receptor family ligand binding region`;Peripla_BP_6`Periplasmic binding protein`	WP_084103494.1`ABC transporter substrate-binding protein	-	-	-	assembly_03695`K01999	Membrane transport` ABC transporters	-
assembly_02226	Peroxiredoxin Bcp`	AhpC-TSA_2`AhpC/TSA antioxidant enzyme`;AhpC-TSA`AhpC/TSA family`;DUF899`Bacterial protein of unknown function (DUF899)`;Redoxin`Redoxin`	WP_039398814.1`peroxiredoxin	TIGR03137	AhpC: peroxiredoxin	-	Peroxiredoxin	assembly_02226`K03564	-	GO:0045454`cell redox homeostasis`biological_process;GO:0005737`cytoplasm`cellular_component;GO:0034599`cellular response to oxidative stress`biological_process;GO:0008379`thioredoxin peroxidase activity`molecular_function
assembly_01810	-	-	-	-	-	-	-	-	-
assembly_01381	-	-	-	-	-	-	-	-	-
assembly_02629	D-threo-3-hydroxyaspartate dehydratase`	Ala_racemase_N`Alanine racemase, N-terminal domain`;D-ser_dehydrat`Putative serine dehydratase domain`	WP_052252850.1`DSD1 family PLP-dependent enzyme	TIGR00492	alr: alanine racemase	-	-	-	-	GO:0016841`ammonia-lyase activity`molecular_function;GO:0030170`pyridoxal phosphate binding`molecular_function
assembly_00034	Uncharacterized HTH-type transcriptional regulator YdhC`	PaaX`PaaX-like protein`;FCD`FCD domain`;HTH_24`Winged helix-turn-helix DNA-binding`;TrmB`Sugar-specific transcriptional regulator TrmB`;GntR`Bacterial regulatory proteins, gntR family`	WP_106313550.1`GntR family transcriptional regulator	TIGR02018	his_ut_repres: histidine utilization repressor;TIGR02325	C_P_lyase_phnF: phosphonate metabolism transcriptional regulator PhnF;TIGR02812	fadR_gamma: fatty acid metabolism transcriptional regulator FadR;TIGR02404	trehalos_R_Bsub: trehalose operon repressor;TIGR03338	phnR_burk: phosphonate utilization associated transcriptional regulator	-	DNA-binding transcriptional regulator, GntR family	-	-	GO:0003700`transcription factor activity, sequence-specific DNA binding`molecular_function;GO:0043565`sequence-specific DNA binding`molecular_function
assembly_01996	Peptidyl-prolyl cis-trans isomerase cyp18`	Pro_isomerase`Cyclophilin type peptidyl-prolyl cis-trans isomerase/CLD`	WP_039399132.1`peptidyl-prolyl cis-trans isomerase	-	-	-	assembly_01996`K03768	-	GO:0005737`cytoplasm`cellular_component;GO:0004519`endonuclease activity`molecular_function;GO:0005576`extracellular region`cellular_component;GO:0006457`protein folding`biological_process;GO:0003755`peptidyl-prolyl cis-trans isomerase activity`molecular_function;GO:0006308`DNA catabolic process`biological_process;GO:0000287`magnesium ion binding`molecular_function
assembly_00921	NAD(P) transhydrogenase subunit alpha part 1`	AlaDh_PNT_N`Alanine dehydrogenase/PNT, N-terminal domain`;AlaDh_PNT_C`Alanine dehydrogenase/PNT, C-terminal domain`;2-Hacid_dh_C`D-isomer specific 2-hydroxyacid dehydrogenase, NAD binding domain`	WP_039396225.1`Re/Si-specific NAD(P)(+) transhydrogenase subunit alpha	TIGR00518	alaDH: alanine dehydrogenase;TIGR03366	HpnZ_proposed: putative phosphonate catabolism associated alcohol dehydrogenase;TIGR00561	pntA: NAD(P)(+) transhydrogenase (AB-specific), alpha subunit	-	NAD/NADP transhydrogenase alpha subunit	assembly_00921`K00324	Metabolism of cofactors and vitamins` Nicotinate and nicotinamide metabolism	GO:0046983`protein dimerization activity`molecular_function;GO:0070404`NADH binding`molecular_function;GO:0006740`NADPH regeneration`biological_process;GO:0008750`NAD(P)+ transhydrogenase (AB-specific) activity`molecular_function;GO:0051287`NAD binding`molecular_function;GO:0070403`NAD+ binding`molecular_function;GO:0003957`NAD(P)+ transhydrogenase (B-specific) activity`molecular_function
assembly_02338	Ureidoglycolate lyase`	Ureidogly_lyase`Ureidoglycolate lyase`	WP_039397128.1`ureidoglycolate lyase	-	-	-	assembly_02338`K01483	Nucleotide metabolism` Purine metabolism	GO:0006145`purine nucleobase catabolic process`biological_process;GO:0050385`ureidoglycolate lyase activity`molecular_function;GO:0004848`ureidoglycolate hydrolase activity`molecular_function;GO:0000256`allantoin catabolic process`biological_process
assembly_04694	Uncharacterized metallophosphoesterase Cj0846`	Metallophos_2`Calcineurin-like phosphoesterase superfamily domain`;Metallophos`Calcineurin-like phosphoesterase`	WP_039401511.1`metallophosphoesterase	-	-	Predicted phosphohydrolase, MPP superfamily	assembly_04694`K07098	-	GO:0016787`hydrolase activity`molecular_function;GO:0046872`metal ion binding`molecular_function
assembly_01474	Uncharacterized ribulose bisphosphate carboxylase-like protein`	RuBisCO_large`Ribulose bisphosphate carboxylase large chain, catalytic domain`;RuBisCO_large_N`Ribulose bisphosphate carboxylase large chain, N-terminal domain`	WP_017235446.1`ribulose-bisphosphate carboxylase	TIGR03332	salvage_mtnW: 2,3-diketo-5-methylthiopentyl-1-phosphate enolase;TIGR03326	rubisco_III: ribulose bisphosphate carboxylase, type III	-	Ribulose 1,5-bisphosphate carboxylase, large subunit, or a RuBisCO-like protein	assembly_01474`K01601	Global and overview maps` Carbon metabolism;Carbohydrate metabolism` Glyoxylate and dicarboxylate metabolism;Energy metabolism` Carbon fixation in photosynthetic organisms	GO:0015977`carbon fixation`biological_process;GO:0016984`ribulose-bisphosphate carboxylase activity`molecular_function;GO:0000287`magnesium ion binding`molecular_function
assembly_01217	Uncharacterized HTH-type transcriptional regulator YdhC`	DUF2525`Protein of unknown function (DUF2525)`;FCD`FCD domain`;GntR`Bacterial regulatory proteins, gntR family`;HTH_Crp_2`Crp-like helix-turn-helix domain`;LexA_DNA_bind`LexA DNA binding domain`	WP_039400112.1`GntR family transcriptional regulator	TIGR02812	fadR_gamma: fatty acid metabolism transcriptional regulator FadR;TIGR03337	phnR: phosphonate utilization transcriptional regulator PhnR;TIGR02325	C_P_lyase_phnF: phosphonate metabolism transcriptional regulator PhnF;TIGR02018	his_ut_repres: histidine utilization repressor;TIGR03338	phnR_burk: phosphonate utilization associated transcriptional regulator;TIGR02404	trehalos_R_Bsub: trehalose operon repressor	-	DNA-binding transcriptional regulator, GntR family	-	-	GO:0043565`sequence-specific DNA binding`molecular_function;GO:0003700`transcription factor activity, sequence-specific DNA binding`molecular_function
assembly_04463	-	-	-	-	-	-	-	-	-
assembly_01784	-	Rossmann-like`Rossmann-like domain`;XdhC_C`XdhC Rossmann domain`;DUF2520`Domain of unknown function (DUF2520)`;NAD_binding_2`NAD binding domain of 6-phosphogluconate dehydrogenase`;OTCace`Aspartate/ornithine carbamoyltransferase, Asp/Orn binding domain`;DFP`DNA / pantothenate metabolism flavoprotein`;PALP`Pyridoxal-phosphate dependent enzyme`;2-Hacid_dh_C`D-isomer specific 2-hydroxyacid dehydrogenase, NAD binding domain`;NAD_binding_7`Putative NAD(P)-binding`;PK_C`Pyruvate kinase, alpha/beta domain`;NAD_Gly3P_dh_N`NAD-dependent glycerol-3-phosphate dehydrogenase N-terminus`;NAD_binding_10`NAD(P)H-binding`;Glyco_transf_4`Glycosyltransferase Family 4`;F420_oxidored`NADP oxidoreductase coenzyme F420-dependent`;Shikimate_DH`Shikimate / quinate 5-dehydrogenase`	WP_039399450.1`DUF2520 domain-containing protein	-	-	-	-	-	-
assembly_01186	-	TPR_4`Tetratricopeptide repeat`;TPR_2`Tetratricopeptide repeat`;TPR_11`TPR repeat`;TPR_1`Tetratricopeptide repeat`;TPR_19`Tetratricopeptide repeat`;TPR_7`Tetratricopeptide repeat`;Glyco_transf_9`Glycosyltransferase family 9 (heptosyltransferase)`;TPR_14`Tetratricopeptide repeat`;TPR_17`Tetratricopeptide repeat`;ANAPC3`Anaphase-promoting complex, cyclosome, subunit 3`;TPR_15`Tetratricopeptide repeat`;TPR_6`Tetratricopeptide repeat`;TPR_16`Tetratricopeptide repeat`;TPR_12`Tetratricopeptide repeat`;TPR_10`Tetratricopeptide repeat`;TPR_9`Tetratricopeptide repeat`;TPR_8`Tetratricopeptide repeat`	WP_084103903.1`tetratricopeptide repeat protein	TIGR02552	LcrH_SycD: type III secretion low calcium response chaperone LcrH/SycD;TIGR02521	type_IV_pilW: type IV pilus biogenesis/stability protein PilW;TIGR03939	PGA_TPR_OMP: poly-beta-1,6 N-acetyl-D-glucosamine export porin PgaA;TIGR02917	PEP_TPR_lipo: putative PEP-CTERM system TPR-repeat lipoprotein	-	-	-	-	-
assembly_02716	-	-	WP_039398157.1`hypothetical protein	-	-	-	-	-	-
assembly_02453	Undecaprenyl phosphate-alpha-4-amino-4-deoxy-L-arabinose arabinosyl transferase`	PMT`Dolichyl-phosphate-mannose-protein mannosyltransferase`;PMT_2`Dolichyl-phosphate-mannose-protein mannosyltransferase`	WP_039403279.1`glycosyltransferase family 39 protein	-	-	4-amino-4-deoxy-L-arabinose transferase or related glycosyltransferase of PMT family	-	-	GO:0005886`plasma membrane`cellular_component;GO:0016021`integral component of membrane`cellular_component;GO:0000030`mannosyltransferase activity`molecular_function;GO:0009245`lipid A biosynthetic process`biological_process;GO:0009103`lipopolysaccharide biosynthetic process`biological_process;GO:0006493`protein O-linked glycosylation`biological_process
assembly_02210	Probable L-asparaginase periplasmic`	Asparaginase`Asparaginase, N-terminal`	WP_052252922.1`asparaginase	TIGR00520	asnASE_II: L-asparaginase, type II;TIGR00519	asnASE_I: L-asparaginase, type I;TIGR02153	gatD_arch: glutamyl-tRNA(Gln) amidotransferase, subunit D	-	L-asparaginase/archaeal Glu-tRNAGln amidotransferase subunit D	assembly_02210`K01424	Metabolism of other amino acids` Cyanoamino acid metabolism;Amino acid metabolism` Alanine, aspartate and glutamate metabolism	GO:0042597`periplasmic space`cellular_component;GO:0004067`asparaginase activity`molecular_function;GO:0006530`asparagine catabolic process`biological_process
assembly_01832	-	CopD`Copper resistance protein D`	WP_039399375.1`membrane protein	-	-	-	-	-	-
assembly_01327	-	-	-	-	-	-	-	-	-
assembly_01537	Phytoene synthase`	SQS_PSY`Squalene/phytoene synthase`	WP_039399762.1`squalene synthase HpnC	TIGR03464	HpnC: squalene synthase HpnC;TIGR03465	HpnD: squalene synthase HpnD	-	Phytoene/squalene synthetase	-	-	GO:0004310`farnesyl-diphosphate farnesyltransferase activity`molecular_function;GO:0006696`ergosterol biosynthetic process`biological_process;GO:0016767`geranylgeranyl-diphosphate geranylgeranyltransferase activity`molecular_function;GO:0051996`squalene synthase activity`molecular_function;GO:0016117`carotenoid biosynthetic process`biological_process
assembly_01562	-	-	WP_039399720.1`hypothetical protein	-	-	-	-	-	-
assembly_03397	Putative D-/L-hydantoinase subunit A`	Hydantoinase_A`Hydantoinase/oxoprolinase`;Hydant_A_N`Hydantoinase/oxoprolinase N-terminal region`	WP_039397297.1`hydantoinase/oxoprolinase family protein	-	-	-	assembly_03397`K01473	Amino acid metabolism` Arginine and proline metabolism	GO:0008652`cellular amino acid biosynthetic process`biological_process;GO:0016810`hydrolase activity, acting on carbon-nitrogen (but not peptide) bonds`molecular_function
assembly_03994	Lipopolysaccharide core biosynthesis glycosyltransferase WaaE`	Glycos_transf_2`Glycosyl transferase family 2`;Glyco_tranf_2_4`Glycosyl transferase family 2`;Glyco_tranf_2_3`Glycosyltransferase like family 2`	WP_039400711.1`glycosyltransferase family 2 protein	TIGR04195	S_glycosyl_SunS: peptide S-glycosyltransferase, SunS family;TIGR04182	glyco_TIGR04182: glycosyltransferase, TIGR04182 family;TIGR04283	glyco_like_mftF: transferase 2, rSAM/selenodomain-associated	-	Glycosyltransferase involved in cell wall bisynthesis	-	-	GO:0009244`lipopolysaccharide core region biosynthetic process`biological_process;GO:0016757`transferase activity, transferring glycosyl groups`molecular_function
assembly_04395	-	-	-	-	-	-	-	-	-
assembly_02851	Uncharacterized protein in cobS 5'region`	BolA`BolA-like protein`	WP_039397988.1`MULTISPECIES: BolA family transcriptional regulator	-	-	-	assembly_02851`K05527	-	-
assembly_00009	-	Tn7_Tnp_TnsA_N`TnsA endonuclease N terminal`	WP_042117600.1`hypothetical protein	-	-	-	-	-	-
assembly_00217	Type 4 prepilin-like proteins leader peptide-processing enzyme`	DiS_P_DiS`Bacterial Peptidase A24 N-terminal domain`;Peptidase_A24`Type IV leader peptidase family`	WP_072633389.1`prepilin peptidase	-	-	Prepilin signal peptidase PulO (type II secretory pathway) or related peptidase	assembly_00217`K02654	-	GO:0005886`plasma membrane`cellular_component;GO:0008168`methyltransferase activity`molecular_function;GO:0016021`integral component of membrane`cellular_component;GO:0004190`aspartic-type endopeptidase activity`molecular_function
assembly_01284	dCTP deaminase`	dUTPase`dUTPase`	WP_039373928.1`MULTISPECIES: dCTP deaminase	TIGR02274	dCTP_deam: deoxycytidine triphosphate deaminase	-	Deoxycytidine triphosphate deaminase	assembly_01284`K01494	Nucleotide metabolism` Pyrimidine metabolism	GO:0008829`dCTP deaminase activity`molecular_function;GO:0000166`nucleotide binding`molecular_function;GO:0006226`dUMP biosynthetic process`biological_process;GO:0006229`dUTP biosynthetic process`biological_process
assembly_01473	-	Glyoxalase_4`Glyoxalase/Bleomycin resistance protein/Dioxygenase superfamily`;Glyoxalase`Glyoxalase/Bleomycin resistance protein/Dioxygenase superfamily`	WP_039408742.1`glyoxalase	TIGR03081	metmalonyl_epim: methylmalonyl-CoA epimerase	-	-	-	-	-
assembly_02938	Ribosomal protein S12 methylthiotransferase RimO`	Radical_SAM`Radical SAM superfamily`;TRAM`TRAM domain`;UPF0004`Uncharacterized protein family UPF0004`	WP_039397860.1`30S ribosomal protein S12 methylthiotransferase RimO	TIGR01578	MiaB-like-B: MiaB-like tRNA modifying enzyme, archaeal-type;TIGR01125	TIGR01125: ribosomal protein S12 methylthiotransferase RimO;TIGR04014	B12_SAM_MJ_0865: B12-binding domain/radical SAM domain protein, MJ_0865 family;TIGR00089	TIGR00089: radical SAM methylthiotransferase, MiaB/RimO family;TIGR01574	miaB-methiolase: tRNA-i(6)A37 thiotransferase enzyme MiaB;TIGR01579	MiaB-like-C: MiaB-like tRNA modifying enzyme;TIGR04013	B12_SAM_MJ_1487: B12-binding domain/radical SAM domain protein, MJ_1487 family;TIGR04479	bcpD_PhpK_rSAM: radical SAM P-methyltransferase, PhpK family	-	tRNA A37 methylthiotransferase MiaB	assembly_02938`K14441	-	GO:0046872`metal ion binding`molecular_function;GO:0051539`4 iron, 4 sulfur cluster binding`molecular_function;GO:0018339`peptidyl-L-beta-methylthioaspartic acid biosynthetic process from peptidyl-aspartic acid`biological_process;GO:0005737`cytoplasm`cellular_component;GO:0006400`tRNA modification`biological_process
assembly_05152	Temperature-induced lipocalin-1`	Lipocalin_2`Lipocalin-like domain`;Lipocalin`Lipocalin / cytosolic fatty-acid binding protein family`	WP_039394123.1`lipocalin family protein	-	-	Bacterial lipocalin	assembly_05152`K03098	-	GO:0005737`cytoplasm`cellular_component;GO:0005794`Golgi apparatus`cellular_component;GO:1902884`positive regulation of response to oxidative stress`biological_process;GO:0009735`response to cytokinin`biological_process;GO:0000302`response to reactive oxygen species`biological_process;GO:0006883`cellular sodium ion homeostasis`biological_process;GO:0009408`response to heat`biological_process;GO:0009506`plasmodesma`cellular_component;GO:0006629`lipid metabolic process`biological_process;GO:0009409`response to cold`biological_process;GO:0009414`response to water deprivation`biological_process;GO:0045735`nutrient reservoir activity`molecular_function;GO:0009644`response to high light intensity`biological_process;GO:0010286`heat acclimation`biological_process;GO:0005739`mitochondrion`cellular_component;GO:0005774`vacuolar membrane`cellular_component;GO:0030644`cellular chloride ion homeostasis`biological_process;GO:0005886`plasma membrane`cellular_component;GO:0009941`chloroplast envelope`cellular_component;GO:0050826`response to freezing`biological_process;GO:1901002`positive regulation of response to salt stress`biological_process;GO:0031969`chloroplast membrane`cellular_component;GO:0042538`hyperosmotic salinity response`biological_process;GO:0005783`endoplasmic reticulum`cellular_component;GO:0005773`vacuole`cellular_component;GO:0009898`cytoplasmic side of plasma membrane`cellular_component;GO:0010431`seed maturation`biological_process;GO:1901562`response to paraquat`biological_process;GO:0009416`response to light stimulus`biological_process
assembly_01848	-	Sigma54_activ_2`Sigma-54 interaction domain`;AAA_2`AAA domain (Cdc48 subfamily)`;AAA_16`AAA ATPase domain`;AAA_22`AAA domain`;NACHT`NACHT domain`;AAA_19`Part of AAA domain`;TsaE`Threonylcarbamoyl adenosine biosynthesis protein TsaE`;AAA_5`AAA domain (dynein-related subfamily)`;AAA_30`AAA domain`;AAA_33`AAA domain`;Sigma54_activat`Sigma-54 interaction domain`;Mg_chelatase`Magnesium chelatase, subunit ChlI`;RuvB_N`Holliday junction DNA helicase ruvB N-terminus`;AAA`ATPase family associated with various cellular activities (AAA)`	WP_046291474.1`MULTISPECIES: MoxR family ATPase	-	-	-	-	-	-
assembly_01692	Ferric-anguibactin receptor FatA`	STN`Secretin and TonB N terminus short domain`;TonB_dep_Rec`TonB dependent receptor`;Plug`TonB-dependent Receptor Plug Domain`;OMP_b-brl_3`Outer membrane protein beta-barrel family`	WP_084104255.1`TonB-dependent receptor	TIGR01783	TonB-siderophor: TonB-dependent siderophore receptor;TIGR01786	TonB-hemlactrns: TonB-dependent hemoglobin/transferrin/lactoferrin receptor family protein;TIGR01779	TonB-B12: TonB-dependent vitamin B12 receptor	-	-	assembly_01692`K02014	-	GO:0005506`iron ion binding`molecular_function;GO:0038023`signaling receptor activity`molecular_function;GO:0055072`iron ion homeostasis`biological_process;GO:0015891`siderophore transport`biological_process;GO:0009279`cell outer membrane`cellular_component;GO:0016021`integral component of membrane`cellular_component
assembly_00323	Glutamine--fructose-6-phosphate aminotransferase [isomerizing]`	GATase_6`Glutamine amidotransferase domain`;SIS`SIS domain`;GATase_4`Glutamine amidotransferases class-II`;GATase_7`Glutamine amidotransferase domain`	WP_039394991.1`glutamine--fructose-6-phosphate transaminase (isomerizing)	TIGR01536	asn_synth_AEB: asparagine synthase (glutamine-hydrolyzing);TIGR03442	TIGR03442: ergothioneine biosynthesis protein EgtC;TIGR01135	glmS: glutamine-fructose-6-phosphate transaminase (isomerizing);TIGR02815	agaS_fam: putative sugar isomerase, AgaS family;TIGR01134	purF: amidophosphoribosyltransferase;TIGR03108	eps_aminotran_1: exosortase A system-associated amidotransferase 1;TIGR03104	trio_amidotrans: asparagine synthase family amidotransferase	-	Glucosamine 6-phosphate synthetase, contains amidotransferase and phosphosugar isomerase domains	assembly_00323`K00820	Carbohydrate metabolism` Amino sugar and nucleotide sugar metabolism;Amino acid metabolism` Alanine, aspartate and glutamate metabolism;Endocrine and metabolic disease` Insulin resistance	GO:0005975`carbohydrate metabolic process`biological_process;GO:1901137`carbohydrate derivative biosynthetic process`biological_process;GO:0004360`glutamine-fructose-6-phosphate transaminase (isomerizing) activity`molecular_function;GO:0097367`carbohydrate derivative binding`molecular_function;GO:0005737`cytoplasm`cellular_component;GO:0006541`glutamine metabolic process`biological_process
assembly_04456	UPF0053 inner membrane protein YoaE`	TerC`Integral membrane protein TerC family`	WP_039393084.1`TerC family protein	TIGR03717	R_switched_YjbE: integral membrane protein, YjbE family;TIGR03716	R_switched_YkoY: integral membrane protein, YkoY family	-	Hemolysin or related protein, contains CBS domains;Membrane protein TerC, possibly involved in tellurium resistance	-	-	GO:0016021`integral component of membrane`cellular_component;GO:0005886`plasma membrane`cellular_component;GO:0050660`flavin adenine dinucleotide binding`molecular_function
assembly_03673	-	DUF1993`Domain of unknown function (DUF1993)`	WP_039396868.1`DUF1993 domain-containing protein	-	-	-	assembly_03673`K09983	-	-
assembly_01676	Putative esterase/lipase HI_0193`	Abhydrolase_4`TAP-like protein`;Abhydrolase_1`alpha/beta hydrolase fold`;Hydrolase_4`Serine aminopeptidase, S33`;Abhydrolase_6`Alpha/beta hydrolase family`	WP_039399596.1`alpha/beta hydrolase	TIGR02427	protocat_pcaD: 3-oxoadipate enol-lactonase;TIGR01738	bioH: pimelyl-[acyl-carrier protein] methyl ester esterase;TIGR03056	bchO_mg_che_rel: putative magnesium chelatase accessory protein;TIGR01249	pro_imino_pep_1: prolyl aminopeptidase;TIGR03695	menH_SHCHC: 2-succinyl-6-hydroxy-2,4-cyclohexadiene-1-carboxylate synthase;TIGR03611	RutD: pyrimidine utilization protein D;TIGR01250	pro_imino_pep_2: proline-specific peptidase;TIGR03343	biphenyl_bphD: 2-hydroxy-6-oxo-6-phenylhexa-2,4-dienoate hydrolase;TIGR02240	PHA_depoly_arom: poly(3-hydroxyalkanoate) depolymerase	-	Pimeloyl-ACP methyl ester carboxylesterase	-	-	GO:0052689`carboxylic ester hydrolase activity`molecular_function
assembly_03141	-	-	-	-	-	-	-	-	-
assembly_04886	50S ribosomal protein L29`	Ribosomal_L29`Ribosomal L29 protein`	WP_010804129.1`MULTISPECIES: 50S ribosomal protein L29	TIGR00012	L29: ribosomal protein uL29	-	Ribosomal protein L29	assembly_04886`K02904	Translation` Ribosome	GO:0006412`translation`biological_process;GO:0003735`structural constituent of ribosome`molecular_function;GO:0005840`ribosome`cellular_component
assembly_01319	-	HTH_31`Helix-turn-helix domain`;HTH_3`Helix-turn-helix`;HTH_19`Helix-turn-helix domain`	WP_087724551.1`helix-turn-helix transcriptional regulator	TIGR03070	couple_hipB: transcriptional regulator, y4mF family	-	-	-	-	-
assembly_01390	Insertion element IS407 uncharacterized 31.7 kDa protein`	rve_3`Integrase core domain`;HTH_21`HTH-like domain`;DDE_Tnp_IS240`DDE domain`;rve_2`Integrase core domain`;rve`Integrase core domain`	WP_124547180.1`MULTISPECIES: IS3 family transposase	-	-	Transposase InsO and inactivated derivatives	assembly_01390`K07497	-	GO:0015074`DNA integration`biological_process;GO:0003676`nucleic acid binding`molecular_function
assembly_01258	Vitamin B12 import system permease protein BtuC`	FecCD`FecCD transport family`	WP_039400031.1`iron ABC transporter permease	TIGR03869	F420-0_ABCperm: proposed F420-0 ABC transporter, permease protein	-	ABC-type cobalamin transport system, permease component	assembly_01258`K02015	Membrane transport` ABC transporters	GO:0015889`cobalamin transport`biological_process;GO:0016021`integral component of membrane`cellular_component;GO:0090482`vitamin transmembrane transporter activity`molecular_function;GO:0005886`plasma membrane`cellular_component
assembly_02412	DNA translocase FtsK 1`	AAA_10`AAA-like domain`;AAA_22`AAA domain`;TrwB_AAD_bind`Type IV secretion-system coupling protein DNA-binding domain`;DUF87`Domain of unknown function DUF87`;Ftsk_gamma`Ftsk gamma domain`;FtsK_SpoIIIE`FtsK/SpoIIIE family`;T2SSE`Type II/IV secretion system protein`	WP_039398554.1`DNA translocase FtsK	TIGR03924	T7SS_EccC_a: type VII secretion protein EccCa;TIGR03928	T7_EssCb_Firm: type VII secretion protein EssC;TIGR03743	SXT_TraD: conjugative coupling factor TraD, SXT/TOL subfamily;TIGR03925	T7SS_EccC_b: type VII secretion protein EccCb	-	-	assembly_02412`K03466	-	GO:0005524`ATP binding`molecular_function;GO:0051301`cell division`biological_process;GO:0007049`cell cycle`biological_process;GO:0016021`integral component of membrane`cellular_component;GO:0007059`chromosome segregation`biological_process;GO:0005886`plasma membrane`cellular_component;GO:0003677`DNA binding`molecular_function
assembly_02934	-	-	WP_039397866.1`hypothetical protein	-	-	-	-	-	-
assembly_01710	-	Flavin_Reduct`Flavin reductase like domain`	WP_039399559.1`flavin reductase family protein	-	-	-	-	-	-
assembly_05195	Putative histone-lysine N-methyltransferase 1`	SET`SET domain`	WP_039394215.1`SET domain-containing protein-lysine N-methyltransferase	-	-	-	assembly_05195`K07117	-	GO:0045893`positive regulation of transcription, DNA-templated`biological_process;GO:0035097`histone methyltransferase complex`cellular_component;GO:0046872`metal ion binding`molecular_function;GO:0051568`histone H3-K4 methylation`biological_process;GO:0042800`histone methyltransferase activity (H3-K4 specific)`molecular_function;GO:0019904`protein domain specific binding`molecular_function
assembly_00822	-	Acetyltransf_1`Acetyltransferase (GNAT) family`;Acetyltransf_10`Acetyltransferase (GNAT) domain`;Acetyltransf_7`Acetyltransferase (GNAT) domain`	WP_039395987.1`GNAT family N-acetyltransferase	-	-	-	-	-	-
assembly_04908	-	TetR_C_11`Bacterial transcriptional repressor C-terminal`	WP_052252360.1`hypothetical protein	-	-	-	-	-	-
assembly_02449	-	HlyD_3`HlyD family secretion protein`;Biotin_lipoyl_2`Biotin-lipoyl like`;HlyD_D23`Barrel-sandwich domain of CusB or HlyD membrane-fusion`	WP_039398511.1`efflux RND transporter periplasmic adaptor subunit	TIGR00999	8a0102: membrane fusion protein cluster 2 protein;TIGR02971	heterocyst_DevB: ABC exporter membrane fusion protein, DevB family;TIGR03794	NHLM_micro_HlyD: NHLM bacteriocin system secretion protein;TIGR01730	RND_mfp: efflux transporter, RND family, MFP subunit;TIGR00998	8a0101: efflux pump membrane protein;TIGR01843	type_I_hlyD: type I secretion membrane fusion protein, HlyD family	-	-	-	-	-
assembly_02717	Putative amidase AF_1954`	Amidase`Amidase`	WP_039398155.1`amidase	TIGR00132	gatA: aspartyl/glutamyl-tRNA(Asn/Gln) amidotransferase, A subunit;TIGR02715	amido_AtzE: amidohydrolase, AtzE family;TIGR02713	allophanate_hyd: allophanate hydrolase	-	Asp-tRNAAsn/Glu-tRNAGln amidotransferase A subunit or related amidase	assembly_02717`K01426	Amino acid metabolism` Arginine and proline metabolism;Xenobiotics biodegradation and metabolism` Aminobenzoate degradation;Xenobiotics biodegradation and metabolism` Styrene degradation;Amino acid metabolism` Tryptophan metabolism;Amino acid metabolism` Phenylalanine metabolism	GO:0004040`amidase activity`molecular_function;GO:0043864`indoleacetamide hydrolase activity`molecular_function
assembly_03423	Dihydroorotase`	Amidohydro_1`Amidohydrolase family`;Amidohydro_3`Amidohydrolase family`;Urease_alpha`Urease alpha-subunit, N-terminal domain`	WP_039397259.1`dihydroorotase	TIGR01975	isoAsp_dipep: beta-aspartyl peptidase;TIGR02033	D-hydantoinase: dihydropyrimidinase;TIGR00857	pyrC_multi: dihydroorotase, multifunctional complex type;TIGR03178	allantoinase: allantoinase;TIGR03583	EF_0837: putative amidohydrolase, EF_0837/AHA_3915 family;TIGR00856	pyrC_dimer: dihydroorotase, homodimeric type;TIGR03121	one_C_dehyd_A: formylmethanofuran dehydrogenase subunit A;TIGR02318	phosphono_phnM: phosphonate metabolism protein PhnM	-	Dihydroorotase or related cyclic amidohydrolase	assembly_03423`K01465	Nucleotide metabolism` Pyrimidine metabolism	GO:0008270`zinc ion binding`molecular_function;GO:0044205`'de novo' UMP biosynthetic process`biological_process;GO:0004151`dihydroorotase activity`molecular_function
assembly_01383	-	SseC`Secretion system effector C (SseC) like family`	-	-	-	-	-	-	-
assembly_02359	Uncharacterized signaling protein PA3311`	GGDEF`Diguanylate cyclase, GGDEF domain`;EAL`EAL domain`	WP_052252903.1`EAL domain-containing protein	-	-	-	-	-	GO:0005886`plasma membrane`cellular_component;GO:0016021`integral component of membrane`cellular_component;GO:0071732`cellular response to nitric oxide`biological_process;GO:0071111`cyclic-guanylate-specific phosphodiesterase activity`molecular_function
assembly_00703	Citrate utilization protein B`	Fer4_10`4Fe-4S dicluster domain`;Fer4_9`4Fe-4S dicluster domain`	WP_039395817.1`tricarballylate utilization 4Fe-4S protein TcuB	TIGR02484	CitB: CitB domain protein	-	-	assembly_00703`K13795	-	GO:0051539`4 iron, 4 sulfur cluster binding`molecular_function;GO:0046872`metal ion binding`molecular_function;GO:0006101`citrate metabolic process`biological_process
assembly_04242	-	MAPEG`MAPEG family`	WP_039401173.1`MAPEG family protein	-	-	-	-	-	-
assembly_02014	Iron uptake protein A1`	SBP_bac_1`Bacterial extracellular solute-binding protein`;SBP_bac_6`Bacterial extracellular solute-binding protein`;SBP_bac_11`Bacterial extracellular solute-binding protein`;SBP_bac_8`Bacterial extracellular solute-binding protein`	WP_052252949.1`Fe(3+) ABC transporter substrate-binding protein	TIGR03261	phnS2: putative 2-aminoethylphosphonate ABC transporter, periplasmic 2-aminoethylphosphonate-binding protein;TIGR01276	thiB: thiamin/thiamin pyrophosphate ABC transporter, thiamin/thiamin pyrophospate-binding protein;TIGR03227	PhnS: 2-aminoethylphosphonate ABC transporter, 2-aminoethylphosphonate binding protein;TIGR01254	sfuA: ABC transporter periplasmic binding protein, thiB subfamily	-	-	assembly_02014`K02012	Membrane transport` ABC transporters	GO:0055072`iron ion homeostasis`biological_process;GO:0006811`ion transport`biological_process;GO:0046872`metal ion binding`molecular_function;GO:0042651`thylakoid membrane`cellular_component;GO:0005886`plasma membrane`cellular_component
assembly_01262	Adenosylcobinamide-GDP ribazoletransferase`	CobS`Cobalamin-5-phosphate synthase`	WP_084103895.1`adenosylcobinamide-GDP ribazoletransferase	TIGR00317	cobS: cobalamin 5'-phosphate synthase	-	Cobalamin synthase	assembly_01262`K02233	Metabolism of cofactors and vitamins` Porphyrin and chlorophyll metabolism	GO:0016021`integral component of membrane`cellular_component;GO:0008818`cobalamin 5'-phosphate synthase activity`molecular_function;GO:0005886`plasma membrane`cellular_component;GO:0051073`adenosylcobinamide-GDP ribazoletransferase activity`molecular_function;GO:0009236`cobalamin biosynthetic process`biological_process
assembly_03342	-	Lactamase_B`Metallo-beta-lactamase superfamily`;Lactamase_B_2`Beta-lactamase superfamily domain`	WP_039397367.1`MBL fold metallo-hydrolase	TIGR02651	RNase_Z: ribonuclease Z;TIGR03413	GSH_gloB: hydroxyacylglutathione hydrolase	-	-	-	-	-
assembly_00774	Aerobic cobaltochelatase subunit CobT`	CobT_C`Cobalamin biosynthesis protein CobT VWA domain`;CobT`Cobalamin biosynthesis protein CobT`	WP_039395929.1`cobalt chelatase	TIGR01651	CobT: cobaltochelatase, CobT subunit	-	-	assembly_00774`K09883	Metabolism of cofactors and vitamins` Porphyrin and chlorophyll metabolism	GO:0009236`cobalamin biosynthetic process`biological_process;GO:0051116`cobaltochelatase activity`molecular_function;GO:0006779`porphyrin-containing compound biosynthetic process`biological_process;GO:0005737`cytoplasm`cellular_component;GO:0005524`ATP binding`molecular_function
assembly_00687	-	-	WP_039395788.1`hypothetical protein	-	-	-	-	-	-
assembly_05101	Flagellar hook-associated protein 3`	Flagellin_C`Bacterial flagellin C-terminal helical region`;Flagellin_N`Bacterial flagellin N-terminal helical region`	WP_039394019.1`flagellar hook-associated protein 3	TIGR02550	flagell_flgL: flagellar hook-associated protein 3	-	Flagellin and related hook-associated protein FlgL	assembly_05101`K02397	Cell motility` Flagellar assembly	GO:0005198`structural molecule activity`molecular_function;GO:0009424`bacterial-type flagellum hook`cellular_component;GO:0071973`bacterial-type flagellum-dependent cell motility`biological_process;GO:0005576`extracellular region`cellular_component
assembly_03564	Disulfide bond formation protein B`	DsbB`Disulfide bond formation protein DsbB`	WP_039397037.1`disulfide bond formation protein B	-	-	Disulfide bond formation protein DsbB	assembly_03564`K03611	-	GO:0009055`electron carrier activity`molecular_function;GO:0016021`integral component of membrane`cellular_component;GO:0015035`protein disulfide oxidoreductase activity`molecular_function;GO:0005886`plasma membrane`cellular_component
assembly_01306	-	TetR_N`Bacterial regulatory proteins, tetR family`	WP_039399941.1`TetR/AcrR family transcriptional regulator	TIGR03384	betaine_BetI: transcriptional repressor BetI	-	-	-	-	-
assembly_01480	-	HTH_25`Helix-turn-helix domain`;HTH_31`Helix-turn-helix domain`;HTH_3`Helix-turn-helix`;HTH_19`Helix-turn-helix domain`;Cupin_2`Cupin domain`	WP_046291224.1`helix-turn-helix transcriptional regulator	TIGR00270	TIGR00270: TIGR00270 family protein;TIGR03070	couple_hipB: transcriptional regulator, y4mF family	-	-	-	-	-
assembly_01499	D-threonate kinase`	DUF1537`Putative sugar-binding N-terminal domain`;DUF1357_C`Putative nucleotide-binding of sugar-metabolising enzyme`	WP_039399823.1`four-carbon acid sugar kinase family protein	-	-	Uncharacterized conserved protein YgbK, DUF1537 family	-	-	GO:0016301`kinase activity`molecular_function;GO:0005524`ATP binding`molecular_function;GO:0005975`carbohydrate metabolic process`biological_process
assembly_02282	30S ribosomal protein S2`	Peripla_BP_1`Periplasmic binding proteins and sugar binding domain of LacI family`;Ribosomal_S2`Ribosomal protein S2`	WP_039398738.1`MULTISPECIES: 30S ribosomal protein S2	TIGR01012	uS2_euk_arch: ribosomal protein uS2;TIGR01011	rpsB_bact: ribosomal protein uS2	-	Ribosomal protein S2	assembly_02282`K02967	Translation` Ribosome	GO:0015935`small ribosomal subunit`cellular_component;GO:0003735`structural constituent of ribosome`molecular_function;GO:0006412`translation`biological_process
assembly_05090	Flagellar assembly protein FliH`	FliH`Flagellar assembly protein FliH`	WP_039393997.1`flagellar assembly protein FliH	TIGR03825	FliH_bacil: flagellar assembly protein FliH;TIGR02499	HrpE_YscL_not: type III secretion apparatus protein, HrpE/YscL family	-	Flagellar biosynthesis/type III secretory pathway protein FliH	assembly_05090`K02411	Cell motility` Flagellar assembly	GO:0015031`protein transport`biological_process;GO:0044781`bacterial-type flagellum organization`biological_process;GO:0009288`bacterial-type flagellum`cellular_component;GO:0003774`motor activity`molecular_function;GO:0005829`cytosol`cellular_component;GO:0071973`bacterial-type flagellum-dependent cell motility`biological_process
assembly_02169	Amino-acid acetyltransferase`	AA_kinase`Amino acid kinase family`;Acetyltransf_1`Acetyltransferase (GNAT) family`;Acetyltransf_7`Acetyltransferase (GNAT) domain`;Acetyltransf_10`Acetyltransferase (GNAT) domain`	WP_039398905.1`MULTISPECIES: amino-acid N-acetyltransferase	TIGR00761	argB: acetylglutamate kinase;TIGR01890	N-Ac-Glu-synth: amino-acid N-acetyltransferase	-	N-acetylglutamate synthase or related acetyltransferase, GNAT family;Acetylglutamate kinase	assembly_02169`K14682	Global and overview maps` 2-Oxocarboxylic acid metabolism;Global and overview maps` Biosynthesis of amino acids;Amino acid metabolism` Arginine biosynthesis	GO:0005737`cytoplasm`cellular_component;GO:0006526`arginine biosynthetic process`biological_process;GO:0004042`acetyl-CoA:L-glutamate N-acetyltransferase activity`molecular_function
assembly_01199	Thioredoxin-dependent 5'-adenylylsulfate reductase`	PAPS_reduct`Phosphoadenosine phosphosulfate reductase family`	WP_046291107.1`phosphoadenylyl-sulfate reductase	TIGR00434	cysH: phosophoadenylyl-sulfate reductase;TIGR02055	APS_reductase: adenylylsulfate reductase, thioredoxin dependent;TIGR02039	CysD: sulfate adenylyltransferase, small subunit;TIGR00424	APS_reduc: 5'-adenylylsulfate reductase, thioredoxin-independent;TIGR02057	PAPS_reductase: phosphoadenosine phosphosulfate reductase	-	-	assembly_01199`K00390	Energy metabolism` Sulfur metabolism	GO:0004604`phosphoadenylyl-sulfate reductase (thioredoxin) activity`molecular_function;GO:0019379`sulfate assimilation, phosphoadenylyl sulfate reduction by phosphoadenylyl-sulfate reductase (thioredoxin)`biological_process;GO:0019344`cysteine biosynthetic process`biological_process;GO:0070814`hydrogen sulfide biosynthetic process`biological_process;GO:0005737`cytoplasm`cellular_component;GO:0043866`adenylyl-sulfate reductase (thioredoxin) activity`molecular_function
assembly_04081	Deoxyuridine 5'-triphosphate nucleotidohydrolase`	dUTPase`dUTPase`	WP_039400866.1`dUTP diphosphatase	TIGR00576	dut: dUTP diphosphatase;TIGR02274	dCTP_deam: deoxycytidine triphosphate deaminase	-	-	assembly_04081`K01520	Nucleotide metabolism` Pyrimidine metabolism	GO:0046080`dUTP metabolic process`biological_process;GO:0000287`magnesium ion binding`molecular_function;GO:0004170`dUTP diphosphatase activity`molecular_function;GO:0006226`dUMP biosynthetic process`biological_process
assembly_01112	Probable D-methionine transport system permease protein MetI`	BPD_transp_1`Binding-protein-dependent transport system inner membrane component`	WP_039400341.1`MULTISPECIES: ABC transporter permease	TIGR02139	permease_CysT: sulfate ABC transporter, permease protein CysT;TIGR02138	phosphate_pstC: phosphate ABC transporter, permease protein PstC;TIGR01581	Mo_ABC_porter: NifC-like ABC-type porter;TIGR03416	ABC_choXWV_perm: choline ABC transporter, permease protein;TIGR03262	PhnU2: putative 2-aminoethylphosphonate ABC transporter, permease protein;TIGR01097	PhnE: phosphonate ABC transporter, permease protein PhnE;TIGR00974	3a0107s02c: phosphate ABC transporter, permease protein PstA;TIGR03003	ectoine_ehuD: ectoine/hydroxyectoine ABC transporter, permease protein EhuD;TIGR00969	3a0106s02: sulfate ABC transporter, permease protein;TIGR03226	PhnU: 2-aminoethylphosphonate ABC transporter, permease protein;TIGR02141	modB_ABC: molybdate ABC transporter, permease protein	-	ABC-type methionine transport system, permease component	assembly_01112`K02072	Membrane transport` ABC transporters	GO:0005886`plasma membrane`cellular_component;GO:0016021`integral component of membrane`cellular_component;GO:0048473`D-methionine transport`biological_process;GO:0042626`ATPase activity, coupled to transmembrane movement of substances`molecular_function
assembly_03235	Protein MbtH`	MbtH`MbtH-like protein`	WP_039397491.1`MbtH family NRPS accessory protein	-	-	-	assembly_03235`K05375	Biosynthesis of other secondary metabolites` Monobactam biosynthesis	-
assembly_04500	Rubredoxin`	Rubredoxin`Rubredoxin`;zf-Sec23_Sec24`Sec23/Sec24 zinc finger`	WP_072633357.1`rubredoxin	-	-	Rubredoxin	-	-	GO:0009055`electron carrier activity`molecular_function;GO:0005737`cytoplasm`cellular_component;GO:0005506`iron ion binding`molecular_function;GO:0043448`alkane catabolic process`biological_process
assembly_03823	-	-	-	-	-	-	-	-	-
assembly_04941	-	-	-	-	-	-	-	-	-
assembly_02214	HTH-type transcriptional regulator DmlR`	LysR_substrate`LysR substrate binding domain`;HTH_1`Bacterial regulatory helix-turn-helix protein, lysR family`	WP_039398832.1`LysR family transcriptional regulator	TIGR03418	chol_sulf_TF: putative choline sulfate-utilization transcription factor;TIGR02424	TF_pcaQ: pca operon transcription factor PcaQ;TIGR03298	argP: transcriptional regulator, ArgP family;TIGR03339	phn_lysR: aminoethylphosphonate catabolism associated LysR family transcriptional regulator;TIGR02036	dsdC: D-serine deaminase transcriptional activator	-	-	-	-	GO:0003700`transcription factor activity, sequence-specific DNA binding`molecular_function;GO:0006108`malate metabolic process`biological_process;GO:0003677`DNA binding`molecular_function;GO:0045893`positive regulation of transcription, DNA-templated`biological_process;GO:0045892`negative regulation of transcription, DNA-templated`biological_process
assembly_00955	Protein GlcG`	GAF_2`GAF domain`;Haem_degrading`Haem-degrading`	WP_039396331.1`heme-binding protein	-	-	Uncharacterized conserved protein GlcG, DUF336 family	-	-	-
assembly_01935	UPF0339 protein PA0329`	DUF1508`Domain of unknown function (DUF1508)`	WP_039399211.1`MULTISPECIES: DUF1508 domain-containing protein	-	-	Uncharacterized conserved protein YegP, UPF0339 family	assembly_01935`K09946	-	-
assembly_04843	Ferredoxin-dependent glutamate synthase 1`	Glu_synthase`Conserved region in glutamate synthase`;GATase_2`Glutamine amidotransferases class-II`;Glu_syn_central`Glutamate synthase central domain`;GXGXG`GXGXG motif`	WP_052253133.1`glutamate synthase subunit alpha	TIGR03122	one_C_dehyd_C: formylmethanofuran dehydrogenase subunit C	-	-	assembly_04843`K00265	Energy metabolism` Nitrogen metabolism;Amino acid metabolism` Alanine, aspartate and glutamate metabolism;Global and overview maps` Biosynthesis of amino acids	GO:0016041`glutamate synthase (ferredoxin) activity`molecular_function;GO:0006537`glutamate biosynthetic process`biological_process;GO:0019676`ammonia assimilation cycle`biological_process;GO:0051538`3 iron, 4 sulfur cluster binding`molecular_function;GO:0097054`L-glutamate biosynthetic process`biological_process;GO:0046872`metal ion binding`molecular_function
assembly_02531	S-(hydroxymethyl)glutathione dehydrogenase`	ADH_zinc_N`Zinc-binding dehydrogenase`;ADH_N`Alcohol dehydrogenase GroES-like domain`;ADH_zinc_N_2`Zinc-binding dehydrogenase`;ADH_N_assoc`Alcohol dehydrogenase GroES-associated`;AlaDh_PNT_C`Alanine dehydrogenase/PNT, C-terminal domain`;Glu_dehyd_C`Glucose dehydrogenase C-terminus`	WP_039398425.1`zinc-dependent alcohol dehydrogenase family protein	TIGR01202	bchC: chlorophyll synthesis pathway protein BchC;TIGR03451	mycoS_dep_FDH: S-(hydroxymethyl)mycothiol dehydrogenase;TIGR02819	fdhA_non_GSH: formaldehyde dehydrogenase, glutathione-independent;TIGR01751	crot-CoA-red: crotonyl-CoA carboxylase/reductase;TIGR00692	tdh: L-threonine 3-dehydrogenase;TIGR02822	adh_fam_2: zinc-binding alcohol dehydrogenase family protein;TIGR02818	adh_III_F_hyde: S-(hydroxymethyl)glutathione dehydrogenase/class III alcohol dehydrogenase;TIGR02824	quinone_pig3: putative NAD(P)H quinone oxidoreductase, PIG3 family;TIGR03366	HpnZ_proposed: putative phosphonate catabolism associated alcohol dehydrogenase;TIGR03201	dearomat_had: 6-hydroxycyclohex-1-ene-1-carbonyl-CoA dehydrogenase;TIGR03989	Rxyl_3153: NDMA-dependent alcohol dehydrogenase, Rxyl_3153 family	-	-	assembly_02531`K18369	Carbohydrate metabolism` Propanoate metabolism	GO:0008270`zinc ion binding`molecular_function;GO:0005737`cytoplasm`cellular_component;GO:0051903`S-(hydroxymethyl)glutathione dehydrogenase activity`molecular_function
assembly_03349	-	-	-	-	-	-	-	-	-
assembly_04954	1,2-phenylacetyl-CoA epoxidase, subunit C`	PaaA_PaaC`Phenylacetic acid catabolic protein`	WP_039393804.1`phenylacetate-CoA oxygenase subunit PaaC	TIGR02158	PA_CoA_Oxy3: phenylacetate-CoA oxygenase, PaaI subunit	-	1,2-phenylacetyl-CoA epoxidase, catalytic subunit	assembly_04954`K02611	Amino acid metabolism` Phenylalanine metabolism	GO:0005829`cytosol`cellular_component;GO:0010124`phenylacetate catabolic process`biological_process
assembly_00582	Alpha-D-ribose 1-methylphosphonate 5-triphosphate synthase subunit PhnI`	PhnG`Phosphonate metabolism protein PhnG`;PhnI`Bacterial phosphonate metabolism protein (PhnI)`	WP_039395546.1`carbon-phosphorus lyase complex subunit PhnI	-	-	-	assembly_00582`K06164	Metabolism of other amino acids` Phosphonate and phosphinate metabolism	GO:0061693`alpha-D-ribose 1-methylphosphonate 5-triphosphate synthase activity`molecular_function;GO:0019634`organic phosphonate metabolic process`biological_process
assembly_01843	Hypoxanthine DNA glycosylase`	UDG`Uracil DNA glycosylase superfamily`	WP_039403685.1`DNA-deoxyinosine glycosylase	TIGR04274	hypoxanDNAglyco: DNA-deoxyinosine glycosylase	-	G:T/U-mismatch repair DNA glycosylase	-	-	GO:0006281`DNA repair`biological_process;GO:0097507`hypoxanthine DNA N-glycosylase activity`molecular_function
assembly_04115	30S ribosomal protein S20`	Ribosomal_S20p`Ribosomal protein S20`	WP_039367301.1`MULTISPECIES: 30S ribosomal protein S20	TIGR00029	S20: ribosomal protein bS20	-	Ribosomal protein S20	assembly_04115`K02968	Translation` Ribosome	GO:0005840`ribosome`cellular_component;GO:0019843`rRNA binding`molecular_function;GO:0006412`translation`biological_process;GO:0003735`structural constituent of ribosome`molecular_function
assembly_01015	D-methionine-binding lipoprotein MetQ`	Lipoprotein_9`NLPA lipoprotein`	WP_039400524.1`MetQ/NlpA family lipoprotein	TIGR00363	TIGR00363: lipoprotein, YaeC family	-	ABC-type metal ion transport system, periplasmic component/surface antigen	assembly_01015`K02073	Membrane transport` ABC transporters	GO:0048473`D-methionine transport`biological_process;GO:0055052`ATP-binding cassette (ABC) transporter complex, substrate-binding subunit-containing`cellular_component;GO:0046658`anchored component of plasma membrane`cellular_component;GO:0030288`outer membrane-bounded periplasmic space`cellular_component
assembly_03108	Leu/Ile/Val-binding protein homolog 4`	Peripla_BP_6`Periplasmic binding protein`;Peripla_BP_5`Periplasmic binding protein domain`;ANF_receptor`Receptor family ligand binding region`	WP_039397646.1`branched-chain amino acid ABC transporter substrate-binding protein	TIGR03669	urea_ABC_arch: urea ABC transporter, substrate-binding protein;TIGR03407	urea_ABC_UrtA: urea ABC transporter, urea binding protein	-	ABC-type branched-chain amino acid transport system, periplasmic component	assembly_03108`K01999	Membrane transport` ABC transporters	GO:0006865`amino acid transport`biological_process
assembly_02645	Proline-specific permease ProY`	AA_permease_2`Amino acid permease`;AA_permease`Amino acid permease`	WP_039398263.1`amino acid permease	TIGR01773	GABAperm: GABA permease;TIGR03428	ureacarb_perm: permease, urea carboxylase system;TIGR04298	his_histam_anti: histidine-histamine antiporter;TIGR00906	2A0303: cationic amino acid transport permease;TIGR00905	2A0302: transporter, basic amino acid/polyamine antiporter (APA) family;TIGR00911	2A0308: L-type amino acid transporter;TIGR00908	2A0305: ethanolamine permease;TIGR00913	2A0310: amino acid permease (yeast);TIGR00909	2A0306: amino acid transporter;TIGR00912	2A0309: spore germination protein (amino acid permease)	-	L-asparagine transporter and related permeases	assembly_02645`K16234	-	GO:0022857`transmembrane transporter activity`molecular_function;GO:0016021`integral component of membrane`cellular_component;GO:0005886`plasma membrane`cellular_component;GO:0006865`amino acid transport`biological_process
assembly_01530	Cytochrome bo(3) ubiquinol oxidase subunit 1`	COX1`Cytochrome C and Quinol oxidase polypeptide I`	WP_039399770.1`cytochrome o ubiquinol oxidase subunit I	TIGR02843	CyoB: cytochrome o ubiquinol oxidase, subunit I;TIGR02891	CtaD_CoxA: cytochrome c oxidase, subunit I;TIGR02882	QoxB: cytochrome aa3 quinol oxidase, subunit I	-	Heme/copper-type cytochrome/quinol oxidase, subunit 1	assembly_01530`K02298	Energy metabolism` Oxidative phosphorylation	GO:0004129`cytochrome-c oxidase activity`molecular_function;GO:0016682`oxidoreductase activity, acting on diphenols and related substances as donors, oxygen as acceptor`molecular_function;GO:0009060`aerobic respiration`biological_process;GO:0020037`heme binding`molecular_function;GO:0070469`respiratory chain`cellular_component;GO:0016021`integral component of membrane`cellular_component;GO:0005886`plasma membrane`cellular_component;GO:0046872`metal ion binding`molecular_function
assembly_00138	Beta-ketothiolase BktB`	Thiolase_N`Thiolase, N-terminal domain`	WP_039394520.1`acetyl-CoA C-acyltransferase	TIGR02430	pcaF: 3-oxoadipyl-CoA thiolase;TIGR02445	fadA: acetyl-CoA C-acyltransferase FadA;TIGR02446	FadI: acetyl-CoA C-acyltransferase FadI;TIGR01930	AcCoA-C-Actrans: acetyl-CoA C-acyltransferase	-	Acetyl-CoA acetyltransferase	assembly_00138`K00626	Amino acid metabolism` Tryptophan metabolism;Xenobiotics biodegradation and metabolism` Benzoate degradation;Carbohydrate metabolism` Glyoxylate and dicarboxylate metabolism;Metabolism of terpenoids and polyketides` Terpenoid backbone biosynthesis;Amino acid metabolism` Valine, leucine and isoleucine degradation;Carbohydrate metabolism` Butanoate metabolism;Carbohydrate metabolism` Pyruvate metabolism;Signal transduction` Two-component system;Global and overview maps` Carbon metabolism;Lipid metabolism` Fatty acid degradation;Lipid metabolism` Synthesis and degradation of ketone bodies;Carbohydrate metabolism` Propanoate metabolism;Global and overview maps` Fatty acid metabolism;Amino acid metabolism` Lysine degradation;Energy metabolism` Carbon fixation pathways in prokaryotes	GO:0003985`acetyl-CoA C-acetyltransferase activity`molecular_function
assembly_01829	-	BiPBP_C`Penicillin-Binding Protein C-terminus Family`;DUF4399`Domain of unknown function (DUF4399)`	WP_039399379.1`DUF4399 domain-containing protein	-	-	-	-	-	-
assembly_00551	Peptidyl-tRNA hydrolase`	Pept_tRNA_hydro`Peptidyl-tRNA hydrolase`	WP_039395483.1`aminoacyl-tRNA hydrolase	TIGR00447	pth: aminoacyl-tRNA hydrolase	-	Peptidyl-tRNA hydrolase	assembly_00551`K01056	-	GO:0004045`aminoacyl-tRNA hydrolase activity`molecular_function;GO:0006412`translation`biological_process;GO:0005737`cytoplasm`cellular_component
assembly_04645	Anthranilate phosphoribosyltransferase`	Glycos_trans_3N`Glycosyl transferase family, helical bundle domain`;Glycos_transf_3`Glycosyl transferase family, a/b domain`	WP_039393400.1`anthranilate phosphoribosyltransferase	TIGR01245	trpD: anthranilate phosphoribosyltransferase;TIGR03327	AMP_phos: AMP phosphorylase;TIGR02644	Y_phosphoryl: pyrimidine-nucleoside phosphorylase;TIGR02645	ARCH_P_rylase: putative thymidine phosphorylase	-	Anthranilate phosphoribosyltransferase	assembly_04645`K00766	Amino acid metabolism` Phenylalanine, tyrosine and tryptophan biosynthesis;Global and overview maps` Biosynthesis of amino acids	GO:0000162`tryptophan biosynthetic process`biological_process;GO:0004048`anthranilate phosphoribosyltransferase activity`molecular_function;GO:0000287`magnesium ion binding`molecular_function
assembly_01585	Electron transfer flavoprotein subunit beta`	ETF`Electron transfer flavoprotein domain`	WP_039399700.1`electron transfer flavoprotein subunit beta/FixA family protein	TIGR04503	mft_etfB: electron transfer flavoprotein, mycofactocin-associated	-	Electron transfer flavoprotein, alpha and beta subunits	assembly_01585`K03521	-	GO:0009055`electron carrier activity`molecular_function
assembly_02884	-	DUF1854`Domain of unknown function (DUF1854)`	WP_039397942.1`DUF1854 domain-containing protein	-	-	-	-	-	-
assembly_04016	Multidrug resistance protein MdtC`	SecD_SecF`Protein export membrane protein`;ACR_tran`AcrB/AcrD/AcrF family`;MMPL`MMPL family`	WP_039400746.1`multidrug efflux RND transporter permease subunit	TIGR00914	2A0601: heavy metal efflux pump, CzcA family;TIGR00921	2A067: efflux transporter, putative, hydrophobe/amphiphile efflux-3 (HAE3) family;TIGR01129	secD: protein-export membrane protein SecD;TIGR00916	2A0604s01: protein-export membrane protein, SecD/SecF family;TIGR00915	2A0602: RND transporter, hydrophobe/amphiphile efflux-1 (HAE1) family	-	Multidrug efflux pump subunit AcrB	assembly_04016`K07789	Signal transduction` Two-component system	GO:0005886`plasma membrane`cellular_component;GO:0022857`transmembrane transporter activity`molecular_function;GO:0016021`integral component of membrane`cellular_component
assembly_03004	-	DUF2514`Protein of unknown function (DUF2514)`;HemX`HemX, putative uroporphyrinogen-III C-methyltransferase`	WP_125899248.1`DUF2514 family protein	-	-	-	-	-	-
assembly_03565	HTH-type transcriptional activator NagR`	HTH_1`Bacterial regulatory helix-turn-helix protein, lysR family`;LysR_substrate`LysR substrate binding domain`	WP_039397035.1`LysR family transcriptional regulator	TIGR03339	phn_lysR: aminoethylphosphonate catabolism associated LysR family transcriptional regulator;TIGR03298	argP: transcriptional regulator, ArgP family;TIGR02424	TF_pcaQ: pca operon transcription factor PcaQ;TIGR03418	chol_sulf_TF: putative choline sulfate-utilization transcription factor	-	-	-	-	GO:0019439`aromatic compound catabolic process`biological_process;GO:0003677`DNA binding`molecular_function;GO:0003700`transcription factor activity, sequence-specific DNA binding`molecular_function
assembly_02842	High-affinity branched-chain amino acid transport ATP-binding protein BraG`	AAA_21`AAA domain, putative AbiEii toxin, Type IV TA system`;ABC_tran`ABC transporter`	WP_039403020.1`ABC transporter ATP-binding protein	TIGR02982	heterocyst_DevA: ABC exporter ATP-binding subunit, DevA family;TIGR02314	ABC_MetN: D-methionine ABC transporter, ATP-binding protein;TIGR00958	3a01208: antigen peptide transporter 2;TIGR01189	ccmA: heme ABC exporter, ATP-binding protein CcmA;TIGR03005	ectoine_ehuA: ectoine/hydroxyectoine ABC transporter, ATP-binding protein EhuA;TIGR02204	MsbA_rel: ABC transporter, permease/ATP-binding protein;TIGR00968	3a0106s01: sulfate ABC transporter, ATP-binding protein;TIGR03375	type_I_sec_LssB: type I secretion system ATPase;TIGR02142	modC_ABC: molybdate ABC transporter, ATP-binding protein;TIGR03411	urea_trans_UrtD: urea ABC transporter, ATP-binding protein UrtD;TIGR00630	uvra: excinuclease ABC subunit A;TIGR01257	rim_protein: rim ABC transporter;TIGR00955	3a01204: pigment precursor permease;TIGR03864	PQQ_ABC_ATP: ABC transporter, ATP-binding subunit, PQQ-dependent alcohol dehydrogenase system;TIGR02315	ABC_phnC: phosphonate ABC transporter, ATP-binding protein;TIGR02203	MsbA_lipidA: lipid A export permease/ATP-binding protein MsbA;TIGR04406	LPS_export_lptB: LPS export ABC transporter ATP-binding protein;TIGR03719	ABC_ABC_ChvD: ATP-binding cassette protein, ChvD family;TIGR03797	NHLM_micro_ABC2: NHLM bacteriocin system ABC transporter, ATP-binding protein;TIGR01978	sufC: FeS assembly ATPase SufC;TIGR03410	urea_trans_UrtE: urea ABC transporter, ATP-binding protein UrtE;TIGR03740	galliderm_ABC: lantibiotic protection ABC transporter, ATP-binding subunit;TIGR01184	ntrCD: nitrate ABC transporter, ATP-binding proteins C and D;TIGR01193	bacteriocin_ABC: ABC-type bacteriocin transporter;TIGR01194	cyc_pep_trnsptr: cyclic peptide transporter;TIGR00957	MRP_assoc_pro: multi drug resistance-associated protein (MRP);TIGR01277	thiQ: thiamine ABC transporter, ATP-binding protein;TIGR02211	LolD_lipo_ex: lipoprotein releasing system, ATP-binding protein;TIGR01288	nodI: nodulation ABC transporter NodI;TIGR02769	nickel_nikE: nickel import ATP-binding protein NikE;TIGR00972	3a0107s01c2: phosphate ABC transporter, ATP-binding protein;TIGR03258	PhnT: 2-aminoethylphosphonate ABC transport system, ATP-binding component PhnT;TIGR02868	CydC: thiol reductant ABC exporter, CydC subunit;TIGR02673	FtsE: cell division ATP-binding protein FtsE;TIGR01188	drrA: daunorubicin resistance ABC transporter, ATP-binding protein;TIGR01186	proV: glycine betaine/L-proline transport ATP binding subunit;TIGR02770	nickel_nikD: nickel import ATP-binding protein NikD;TIGR04520	ECF_ATPase_1: energy-coupling factor transporter ATPase;TIGR02633	xylG: D-xylose ABC transporter, ATP-binding protein;TIGR01166	cbiO: cobalt ABC transporter, ATP-binding protein;TIGR03771	anch_rpt_ABC: anchored repeat-type ABC transporter, ATP-binding subunit;TIGR03415	ABC_choXWV_ATP: choline ABC transporter, ATP-binding protein;TIGR01192	chvA: glucan exporter ATP-binding protein;TIGR02324	CP_lyasePhnL: phosphonate C-P lyase system protein PhnL;TIGR01271	CFTR_protein: cystic fibrosis transmembrane conductor regulator (CFTR);TIGR03873	F420-0_ABC_ATP: proposed F420-0 ABC transporter, ATP-binding protein;TIGR01842	type_I_sec_PrtD: type I secretion system ATPase;TIGR02857	CydD: thiol reductant ABC exporter, CydD subunit;TIGR03265	PhnT2: putative 2-aminoethylphosphonate ABC transporter, ATP-binding protein;TIGR03608	L_ocin_972_ABC: putative bacteriocin export ABC transporter, lactococcin 972 group;TIGR03522	GldA_ABC_ATP: gliding motility-associated ABC transporter ATP-binding subunit GldA;TIGR02323	CP_lyasePhnK: phosphonate C-P lyase system protein PhnK;TIGR01187	potA: polyamine ABC transporter, ATP-binding protein;TIGR04521	ECF_ATPase_2: energy-coupling factor transporter ATPase;TIGR00954	3a01203: peroxysomal long chain fatty acyl transporter;TIGR03269	met_CoM_red_A2: methyl coenzyme M reductase system, component A2;TIGR01846	type_I_sec_HlyB: type I secretion system ATPase;TIGR00956	3a01205: pleiotropic drug resistance family protein;TIGR03796	NHLM_micro_ABC1: NHLM bacteriocin system ABC transporter, peptidase/ATP-binding protein	-	ABC-type branched-chain amino acid transport system, ATPase component	assembly_02842`K01996	Membrane transport` ABC transporters	GO:0042941`D-alanine transport`biological_process;GO:0005524`ATP binding`molecular_function;GO:0005886`plasma membrane`cellular_component;GO:0016887`ATPase activity`molecular_function;GO:0015808`L-alanine transport`biological_process;GO:0015658`branched-chain amino acid transmembrane transporter activity`molecular_function
assembly_01877	-	DUF1127`Domain of unknown function (DUF1127)`	WP_039399305.1`hypothetical protein	-	-	-	-	-	-
assembly_02262	Lysophospholipid transporter LplT`	MFS_1`Major Facilitator Superfamily`	WP_039398774.1`lysophospholipid transporter LplT	TIGR00880	2_A_01_02: multidrug resistance protein;TIGR00900	2A0121: H+ Antiporter protein	-	MFS family permease	-	-	GO:0051978`lysophospholipid transporter activity`molecular_function;GO:0005886`plasma membrane`cellular_component;GO:0016021`integral component of membrane`cellular_component
assembly_03897	-	-	WP_039396436.1`hypothetical protein	TIGR04029	CMD_Avi_7170: CMD domain protein, Avi_7170 family;TIGR04030	perox_Avi_7169: alkylhydroperoxidase domain protein, Avi_7169 family;TIGR01926	peroxid_rel: uncharacterized peroxidase-related enzyme	-	-	-	-	-
assembly_00078	-	Ribonuc_L-PSP`Endoribonuclease L-PSP`	WP_039394400.1`MULTISPECIES: RidA family protein	TIGR00004	TIGR00004: reactive intermediate/imine deaminase;TIGR03610	RutC: pyrimidine utilization protein C	-	-	-	-	-
assembly_04318	Uncharacterized membrane protein YahN`	LysE`LysE type translocator`	WP_039392960.1`LysE family translocator	TIGR00948	2a75: L-lysine exporter;TIGR00949	2A76: homoserine/Threonine efflux protein	-	Threonine/homoserine/homoserine lactone efflux protein	-	-	GO:0016021`integral component of membrane`cellular_component;GO:0005886`plasma membrane`cellular_component;GO:0006865`amino acid transport`biological_process
assembly_02070	Uncharacterized protein SYNPCC7002_A1628`	Hist_deacetyl`Histone deacetylase domain`	WP_039399044.1`histone deacetylase	-	-	Acetoin utilization deacetylase AcuC or a related deacetylase	-	-	GO:0016787`hydrolase activity`molecular_function
assembly_02204	-	TetR_N`Bacterial regulatory proteins, tetR family`	WP_039398848.1`TetR family transcriptional regulator	TIGR03613	RutR: pyrimidine utilization regulatory protein R;TIGR03968	mycofact_TetR: mycofactocin system transcriptional regulator	-	-	-	-	-
assembly_03539	Uncharacterized protein in pnlA 3'region (Fragment)`	Asp_Glu_race`Asp/Glu/Hydantoin racemase`	WP_039397062.1`aspartate/glutamate racemase family protein	TIGR00035	asp_race: aspartate racemase;TIGR00067	glut_race: glutamate racemase	-	-	assembly_03539`K01779	Amino acid metabolism` Alanine, aspartate and glutamate metabolism;Metabolism of terpenoids and polyketides` Nonribosomal peptide structures	GO:0006807`nitrogen compound metabolic process`biological_process;GO:0047661`amino-acid racemase activity`molecular_function
assembly_01261	Nicotinate-nucleotide--dimethylbenzimidazole phosphoribosyltransferase`	DBI_PRT`Phosphoribosyltransferase`	WP_039400029.1`nicotinate-nucleotide--dimethylbenzimidazole phosphoribosyltransferase	TIGR03160	cobT_DBIPRT: nicotinate-nucleotide--dimethylbenzimidazole phosphoribosyltransferase	-	NaMN:DMB phosphoribosyltransferase	assembly_01261`K00768	Metabolism of cofactors and vitamins` Porphyrin and chlorophyll metabolism	GO:0008939`nicotinate-nucleotide-dimethylbenzimidazole phosphoribosyltransferase activity`molecular_function;GO:0009236`cobalamin biosynthetic process`biological_process;GO:0015420`cobalamin-transporting ATPase activity`molecular_function;GO:0009163`nucleoside biosynthetic process`biological_process
assembly_01904	Outer membrane protein assembly factor BamC`	Lipoprotein_18`NlpB/DapX lipoprotein`	WP_039399265.1`outer membrane protein assembly factor BamC	-	-	Uncharacterized lipoprotein	assembly_01904`K07287	-	GO:0051205`protein insertion into membrane`biological_process;GO:0009279`cell outer membrane`cellular_component;GO:0043165`Gram-negative-bacterium-type cell outer membrane assembly`biological_process
assembly_04292	Probable acetyltransferase NATA1-like`	Acetyltransf_4`Acetyltransferase (GNAT) domain`;Acetyltransf_6`Acetyltransferase (GNAT) domain`;Acetyltransf_1`Acetyltransferase (GNAT) family`;Acetyltransf_10`Acetyltransferase (GNAT) domain`;Acetyltransf_7`Acetyltransferase (GNAT) domain`;Acetyltransf_8`Acetyltransferase (GNAT) domain`;FR47`FR47-like protein`	WP_039401270.1`GNAT family N-acetyltransferase	TIGR01575	rimI: ribosomal-protein-alanine acetyltransferase	-	N-acetyltransferase, GNAT superfamily (includes histone acetyltransferase HPA2)	-	-	GO:0008080`N-acetyltransferase activity`molecular_function;GO:0009507`chloroplast`cellular_component
assembly_04545	-	TonB_2`TonB C terminal`;Dynamitin`Dynamitin`	WP_052253118.1`hypothetical protein	TIGR01352	tonB_Cterm: TonB family C-terminal domain	-	-	assembly_04545`K03832	-	-
assembly_01491	-	Sacchrp_dh_NADP`Saccharopine dehydrogenase NADP binding domain`;NAD_binding_10`NAD(P)H-binding`;NmrA`NmrA-like family`	WP_039399836.1`aromatic alcohol reductase	-	-	-	-	-	-
assembly_01845	-	DUF2322`Uncharacterized protein conserved in bacteria (DUF2322)`	WP_039399360.1`DUF2322 family protein	-	-	-	-	-	-
assembly_00714	Fosfomycin resistance protein AbaF`	MFS_1`Major Facilitator Superfamily`;Sugar_tr`Sugar (and other) transporter`;MFS_2`MFS/sugar transport protein`	WP_039395835.1`MHS family MFS transporter	TIGR00898	2A0119: cation transport protein;TIGR00710	efflux_Bcr_CflA: drug resistance transporter, Bcr/CflA subfamily;TIGR00891	2A0112: MFS transporter, sialate:H+ symporter (SHS) family;TIGR00879	SP: MFS transporter, sugar porter (SP) family;TIGR00895	2A0115: MFS transporter, aromatic acid:H+ symporter (AAHS) family;TIGR00880	2_A_01_02: multidrug resistance protein;TIGR00883	2A0106: MFS transporter, metabolite:H+ symporter (MHS) family protein;TIGR00792	gph: sugar (Glycoside-Pentoside-Hexuronide) transporter;TIGR00887	2A0109: phosphate:H+ symporter	-	-	-	-	GO:0046677`response to antibiotic`biological_process;GO:0022857`transmembrane transporter activity`molecular_function;GO:0016021`integral component of membrane`cellular_component;GO:0005886`plasma membrane`cellular_component
assembly_02975	-	DUF2147`Uncharacterized protein conserved in bacteria (DUF2147)`	WP_039397815.1`DUF2147 domain-containing protein	-	-	-	-	-	-
assembly_02034	Uncharacterized ABC transporter ATP-binding protein MJ0412`	AAA_16`AAA ATPase domain`;AAA_19`Part of AAA domain`;AAA_21`AAA domain, putative AbiEii toxin, Type IV TA system`;ATPase_2`ATPase domain predominantly from Archaea`;ABC_tran`ABC transporter`;AAA_29`P-loop containing region of AAA domain`;SMC_N`RecF/RecN/SMC N terminal domain`;AAA`ATPase family associated with various cellular activities (AAA)`	WP_039403543.1`ABC transporter ATP-binding protein	TIGR03608	L_ocin_972_ABC: putative bacteriocin export ABC transporter, lactococcin 972 group;TIGR03265	PhnT2: putative 2-aminoethylphosphonate ABC transporter, ATP-binding protein;TIGR01842	type_I_sec_PrtD: type I secretion system ATPase;TIGR03873	F420-0_ABC_ATP: proposed F420-0 ABC transporter, ATP-binding protein;TIGR02857	CydD: thiol reductant ABC exporter, CydD subunit;TIGR00956	3a01205: pleiotropic drug resistance family protein;TIGR03796	NHLM_micro_ABC1: NHLM bacteriocin system ABC transporter, peptidase/ATP-binding protein;TIGR01846	type_I_sec_HlyB: type I secretion system ATPase;TIGR03269	met_CoM_red_A2: methyl coenzyme M reductase system, component A2;TIGR04521	ECF_ATPase_2: energy-coupling factor transporter ATPase;TIGR00954	3a01203: peroxysomal long chain fatty acyl transporter;TIGR01187	potA: polyamine ABC transporter, ATP-binding protein;TIGR03522	GldA_ABC_ATP: gliding motility-associated ABC transporter ATP-binding subunit GldA;TIGR02323	CP_lyasePhnK: phosphonate C-P lyase system protein PhnK;TIGR02633	xylG: D-xylose ABC transporter, ATP-binding protein;TIGR04520	ECF_ATPase_1: energy-coupling factor transporter ATPase;TIGR02770	nickel_nikD: nickel import ATP-binding protein NikD;TIGR01271	CFTR_protein: cystic fibrosis transmembrane conductor regulator (CFTR);TIGR02324	CP_lyasePhnL: phosphonate C-P lyase system protein PhnL;TIGR01192	chvA: glucan exporter ATP-binding protein;TIGR03415	ABC_choXWV_ATP: choline ABC transporter, ATP-binding protein;TIGR03771	anch_rpt_ABC: anchored repeat-type ABC transporter, ATP-binding subunit;TIGR01166	cbiO: cobalt ABC transporter, ATP-binding protein;TIGR03258	PhnT: 2-aminoethylphosphonate ABC transport system, ATP-binding component PhnT;TIGR01186	proV: glycine betaine/L-proline transport ATP binding subunit;TIGR01188	drrA: daunorubicin resistance ABC transporter, ATP-binding protein;TIGR02673	FtsE: cell division ATP-binding protein FtsE;TIGR02868	CydC: thiol reductant ABC exporter, CydC subunit;TIGR01288	nodI: nodulation ABC transporter NodI;TIGR02769	nickel_nikE: nickel import ATP-binding protein NikE;TIGR01277	thiQ: thiamine ABC transporter, ATP-binding protein;TIGR02211	LolD_lipo_ex: lipoprotein releasing system, ATP-binding protein;TIGR00957	MRP_assoc_pro: multi drug resistance-associated protein (MRP);TIGR00972	3a0107s01c2: phosphate ABC transporter, ATP-binding protein;TIGR03740	galliderm_ABC: lantibiotic protection ABC transporter, ATP-binding subunit;TIGR01194	cyc_pep_trnsptr: cyclic peptide transporter;TIGR01193	bacteriocin_ABC: ABC-type bacteriocin transporter;TIGR01184	ntrCD: nitrate ABC transporter, ATP-binding proteins C and D;TIGR04406	LPS_export_lptB: LPS export ABC transporter ATP-binding protein;TIGR02315	ABC_phnC: phosphonate ABC transporter, ATP-binding protein;TIGR02203	MsbA_lipidA: lipid A export permease/ATP-binding protein MsbA;TIGR03797	NHLM_micro_ABC2: NHLM bacteriocin system ABC transporter, ATP-binding protein;TIGR01978	sufC: FeS assembly ATPase SufC;TIGR03410	urea_trans_UrtE: urea ABC transporter, ATP-binding protein UrtE;TIGR03719	ABC_ABC_ChvD: ATP-binding cassette protein, ChvD family;TIGR02142	modC_ABC: molybdate ABC transporter, ATP-binding protein;TIGR00968	3a0106s01: sulfate ABC transporter, ATP-binding protein;TIGR03375	type_I_sec_LssB: type I secretion system ATPase;TIGR03864	PQQ_ABC_ATP: ABC transporter, ATP-binding subunit, PQQ-dependent alcohol dehydrogenase system;TIGR01257	rim_protein: rim ABC transporter;TIGR00955	3a01204: pigment precursor permease;TIGR03411	urea_trans_UrtD: urea ABC transporter, ATP-binding protein UrtD;TIGR02982	heterocyst_DevA: ABC exporter ATP-binding subunit, DevA family;TIGR02204	MsbA_rel: ABC transporter, permease/ATP-binding protein;TIGR01189	ccmA: heme ABC exporter, ATP-binding protein CcmA;TIGR03005	ectoine_ehuA: ectoine/hydroxyectoine ABC transporter, ATP-binding protein EhuA;TIGR00958	3a01208: antigen peptide transporter 2;TIGR02314	ABC_MetN: D-methionine ABC transporter, ATP-binding protein	-	ABC-type nitrate/sulfonate/bicarbonate transport system, ATPase component	assembly_02034`K02049	-	GO:0016887`ATPase activity`molecular_function;GO:0005524`ATP binding`molecular_function
assembly_02426	Uncharacterized signaling protein PA1727`	MHYT`Bacterial signalling protein N terminal repeat`;GGDEF`Diguanylate cyclase, GGDEF domain`;EAL`EAL domain`	WP_039398538.1`bifunctional diguanylate cyclase/phosphodiesterase	TIGR00254	GGDEF: diguanylate cyclase (GGDEF) domain	-	EAL domain, c-di-GMP-specific phosphodiesterase class I (or its enzymatically inactive variant);MHYT domain, NO-binding membrane sensor	-	-	GO:0005886`plasma membrane`cellular_component;GO:0016021`integral component of membrane`cellular_component;GO:0052621`diguanylate cyclase activity`molecular_function;GO:0071111`cyclic-guanylate-specific phosphodiesterase activity`molecular_function;GO:0071732`cellular response to nitric oxide`biological_process
assembly_03723	-	Gly-zipper_Omp`Glycine zipper`;Rick_17kDa_Anti`Glycine zipper 2TM domain`;Gly-zipper_YMGG`YMGG-like Gly-zipper`	WP_039396756.1`hypothetical protein	-	-	-	-	-	-
assembly_01841	Chaperone protein HtpG`	HATPase_c`Histidine kinase-, DNA gyrase B-, and HSP90-like ATPase`;HATPase_c_3`Histidine kinase-, DNA gyrase B-, and HSP90-like ATPase`;HSP90`Hsp90 protein`	WP_039399365.1`molecular chaperone HtpG	-	-	-	assembly_01841`K04079	Immune system` NOD-like receptor signaling pathway;Immune system` Antigen processing and presentation;Environmental adaptation` Plant-pathogen interaction;Cancer: specific types` Prostate cancer;Folding, sorting and degradation` Protein processing in endoplasmic reticulum;Endocrine system` Progesterone-mediated oocyte maturation;Cancer: overview` Pathways in cancer;Signal transduction` PI3K-Akt signaling pathway;Endocrine system` Estrogen signaling pathway	GO:0005524`ATP binding`molecular_function;GO:0005737`cytoplasm`cellular_component;GO:0051082`unfolded protein binding`molecular_function;GO:0006457`protein folding`biological_process
assembly_03307	Uncharacterized HTH-type transcriptional regulator HI_1364`	HTH_1`Bacterial regulatory helix-turn-helix protein, lysR family`;LysR_substrate`LysR substrate binding domain`	WP_039397415.1`LysR family transcriptional regulator	TIGR03339	phn_lysR: aminoethylphosphonate catabolism associated LysR family transcriptional regulator;TIGR02036	dsdC: D-serine deaminase transcriptional activator;TIGR02424	TF_pcaQ: pca operon transcription factor PcaQ;TIGR03298	argP: transcriptional regulator, ArgP family;TIGR03418	chol_sulf_TF: putative choline sulfate-utilization transcription factor	-	-	-	-	GO:0006351`transcription, DNA-templated`biological_process;GO:0003700`transcription factor activity, sequence-specific DNA binding`molecular_function;GO:0043565`sequence-specific DNA binding`molecular_function
assembly_04985	-	TPR_1`Tetratricopeptide repeat`;TPR_12`Tetratricopeptide repeat`;TPR_9`Tetratricopeptide repeat`;TPR_2`Tetratricopeptide repeat`;TPR_8`Tetratricopeptide repeat`	WP_072633377.1`CesD/SycD/LcrH family type III secretion system chaperone	TIGR02552	LcrH_SycD: type III secretion low calcium response chaperone LcrH/SycD	-	-	assembly_04985`K15368	-	-
assembly_03216	-	HTH_24`Winged helix-turn-helix DNA-binding`;GntR`Bacterial regulatory proteins, gntR family`;TrmB`Sugar-specific transcriptional regulator TrmB`;HTH_Crp_2`Crp-like helix-turn-helix domain`;cNMP_binding`Cyclic nucleotide-binding domain`	WP_039397502.1`Crp/Fnr family transcriptional regulator	-	-	-	-	-	-
assembly_04638	Inner membrane transport permease YhhJ`	ABC2_membrane_4`ABC-2 family transporter protein`;ABC2_membrane_2`ABC-2 family transporter protein`;ABC2_membrane`ABC-2 type transporter`;ABC2_membrane_3`ABC-2 family transporter protein`	WP_084104054.1`ABC transporter permease	TIGR01247	drrB: daunorubicin resistance ABC transporter membrane protein;TIGR00025	Mtu_efflux: ABC transporter efflux protein, DrrB family;TIGR03062	pip_yhgE_Cterm: YhgE/Pip C-terminal domain;TIGR01291	nodJ: ABC-2 type transporter, NodJ family	-	ABC-type multidrug transport system, permease component	assembly_04638`K01992	-	GO:0005886`plasma membrane`cellular_component;GO:0055085`transmembrane transport`biological_process;GO:0043190`ATP-binding cassette (ABC) transporter complex`cellular_component
assembly_03515	DNA polymerase III subunit epsilon`	DNA_pol_A_exo1`3'-5' exonuclease`;RNase_T`Exonuclease`	WP_039397093.1`DNA polymerase III subunit epsilon	TIGR01406	dnaQ_proteo: DNA polymerase III, epsilon subunit;TIGR00573	dnaq: exonuclease, DNA polymerase III, epsilon subunit family;TIGR01298	RNaseT: ribonuclease T;TIGR01405	polC_Gram_pos: DNA polymerase III, alpha subunit, Gram-positive type;TIGR01407	dinG_rel: putative DnaQ family exonuclease/DinG family helicase	-	DNA polymerase III, epsilon subunit or related 3'-5' exonuclease	assembly_03515`K02342	Replication and repair` Mismatch repair;Nucleotide metabolism` Pyrimidine metabolism;Replication and repair` Homologous recombination;Nucleotide metabolism` Purine metabolism;Replication and repair` DNA replication	GO:0003887`DNA-directed DNA polymerase activity`molecular_function;GO:0004527`exonuclease activity`molecular_function;GO:0046872`metal ion binding`molecular_function;GO:0006260`DNA replication`biological_process;GO:0003677`DNA binding`molecular_function
assembly_01826	Protein ElaA`	Acetyltransf_10`Acetyltransferase (GNAT) domain`;Acetyltransf_7`Acetyltransferase (GNAT) domain`;Acetyltransf_9`Acetyltransferase (GNAT) domain`;Acetyltransf_1`Acetyltransferase (GNAT) family`	WP_084103794.1`GNAT family N-acetyltransferase	-	-	Predicted N-acyltransferase, GNAT family	assembly_01826`K02348	-	-
assembly_04009	UPF0053 inner membrane protein YtfL`	DUF21`Domain of unknown function DUF21`;CorC_HlyC`Transporter associated domain`;CBS`CBS domain`	WP_052253076.1`HlyC/CorC family transporter	TIGR03520	GldE: gliding motility-associated protein GldE	-	Hemolysin or related protein, contains CBS domains	-	-	GO:0016021`integral component of membrane`cellular_component;GO:0050660`flavin adenine dinucleotide binding`molecular_function;GO:0005886`plasma membrane`cellular_component
assembly_04058	High-affinity branched-chain amino acid transport ATP-binding protein BraG`	AAA_27`AAA domain`;BCA_ABC_TP_C`Branched-chain amino acid ATP-binding cassette transporter`;SMC_N`RecF/RecN/SMC N terminal domain`;AAA_30`AAA domain`;AAA_15`AAA ATPase domain`;AAA_21`AAA domain, putative AbiEii toxin, Type IV TA system`;AAA_23`AAA domain`;AAA_29`P-loop containing region of AAA domain`;ABC_tran`ABC transporter`;MukB`MukB N-terminal`;AAA_22`AAA domain`	WP_095178422.1`ABC transporter ATP-binding protein	TIGR01184	ntrCD: nitrate ABC transporter, ATP-binding proteins C and D;TIGR01193	bacteriocin_ABC: ABC-type bacteriocin transporter;TIGR01194	cyc_pep_trnsptr: cyclic peptide transporter;TIGR03740	galliderm_ABC: lantibiotic protection ABC transporter, ATP-binding subunit;TIGR03719	ABC_ABC_ChvD: ATP-binding cassette protein, ChvD family;TIGR03410	urea_trans_UrtE: urea ABC transporter, ATP-binding protein UrtE;TIGR03797	NHLM_micro_ABC2: NHLM bacteriocin system ABC transporter, ATP-binding protein;TIGR01978	sufC: FeS assembly ATPase SufC;TIGR02203	MsbA_lipidA: lipid A export permease/ATP-binding protein MsbA;TIGR02315	ABC_phnC: phosphonate ABC transporter, ATP-binding protein;TIGR04406	LPS_export_lptB: LPS export ABC transporter ATP-binding protein;TIGR03411	urea_trans_UrtD: urea ABC transporter, ATP-binding protein UrtD;TIGR00630	uvra: excinuclease ABC subunit A;TIGR00955	3a01204: pigment precursor permease;TIGR01257	rim_protein: rim ABC transporter;TIGR03864	PQQ_ABC_ATP: ABC transporter, ATP-binding subunit, PQQ-dependent alcohol dehydrogenase system;TIGR03375	type_I_sec_LssB: type I secretion system ATPase;TIGR00968	3a0106s01: sulfate ABC transporter, ATP-binding protein;TIGR02142	modC_ABC: molybdate ABC transporter, ATP-binding protein;TIGR02314	ABC_MetN: D-methionine ABC transporter, ATP-binding protein;TIGR00958	3a01208: antigen peptide transporter 2;TIGR01189	ccmA: heme ABC exporter, ATP-binding protein CcmA;TIGR03005	ectoine_ehuA: ectoine/hydroxyectoine ABC transporter, ATP-binding protein EhuA;TIGR02204	MsbA_rel: ABC transporter, permease/ATP-binding protein;TIGR02982	heterocyst_DevA: ABC exporter ATP-binding subunit, DevA family;TIGR03522	GldA_ABC_ATP: gliding motility-associated ABC transporter ATP-binding subunit GldA;TIGR02323	CP_lyasePhnK: phosphonate C-P lyase system protein PhnK;TIGR04521	ECF_ATPase_2: energy-coupling factor transporter ATPase;TIGR01187	potA: polyamine ABC transporter, ATP-binding protein;TIGR00954	3a01203: peroxysomal long chain fatty acyl transporter;TIGR01846	type_I_sec_HlyB: type I secretion system ATPase;TIGR03269	met_CoM_red_A2: methyl coenzyme M reductase system, component A2;TIGR03796	NHLM_micro_ABC1: NHLM bacteriocin system ABC transporter, peptidase/ATP-binding protein;TIGR00956	3a01205: pleiotropic drug resistance family protein;TIGR03873	F420-0_ABC_ATP: proposed F420-0 ABC transporter, ATP-binding protein;TIGR02857	CydD: thiol reductant ABC exporter, CydD subunit;TIGR01842	type_I_sec_PrtD: type I secretion system ATPase;TIGR03265	PhnT2: putative 2-aminoethylphosphonate ABC transporter, ATP-binding protein;TIGR03608	L_ocin_972_ABC: putative bacteriocin export ABC transporter, lactococcin 972 group;TIGR03771	anch_rpt_ABC: anchored repeat-type ABC transporter, ATP-binding subunit;TIGR01166	cbiO: cobalt ABC transporter, ATP-binding protein;TIGR03415	ABC_choXWV_ATP: choline ABC transporter, ATP-binding protein;TIGR01192	chvA: glucan exporter ATP-binding protein;TIGR02324	CP_lyasePhnL: phosphonate C-P lyase system protein PhnL;TIGR01271	CFTR_protein: cystic fibrosis transmembrane conductor regulator (CFTR);TIGR04520	ECF_ATPase_1: energy-coupling factor transporter ATPase;TIGR02770	nickel_nikD: nickel import ATP-binding protein NikD;TIGR02633	xylG: D-xylose ABC transporter, ATP-binding protein;TIGR02868	CydC: thiol reductant ABC exporter, CydC subunit;TIGR02673	FtsE: cell division ATP-binding protein FtsE;TIGR01186	proV: glycine betaine/L-proline transport ATP binding subunit;TIGR01188	drrA: daunorubicin resistance ABC transporter, ATP-binding protein;TIGR03258	PhnT: 2-aminoethylphosphonate ABC transport system, ATP-binding component PhnT;TIGR00972	3a0107s01c2: phosphate ABC transporter, ATP-binding protein;TIGR00957	MRP_assoc_pro: multi drug resistance-associated protein (MRP);TIGR02211	LolD_lipo_ex: lipoprotein releasing system, ATP-binding protein;TIGR01277	thiQ: thiamine ABC transporter, ATP-binding protein;TIGR01288	nodI: nodulation ABC transporter NodI;TIGR02769	nickel_nikE: nickel import ATP-binding protein NikE	-	ABC-type branched-chain amino acid transport system, ATPase component	assembly_04058`K01996	Membrane transport` ABC transporters	GO:0005886`plasma membrane`cellular_component;GO:0016887`ATPase activity`molecular_function;GO:0015808`L-alanine transport`biological_process;GO:0015658`branched-chain amino acid transmembrane transporter activity`molecular_function;GO:0042941`D-alanine transport`biological_process;GO:0005524`ATP binding`molecular_function
assembly_01208	Lipopolysaccharide export system permease protein LptF`	YjgP_YjgQ`Predicted permease YjgP/YjgQ family`	WP_039400129.1`LPS export ABC transporter permease LptF	TIGR04407	LptF_YjgP: LPS export ABC transporter permease LptF;TIGR04408	LptG_lptG: LPS export ABC transporter permease LptG	-	Lipopolysaccharide export LptBFGC system, permease protein LptF	assembly_01208`K07091	Membrane transport` ABC transporters	GO:0043190`ATP-binding cassette (ABC) transporter complex`cellular_component;GO:0055085`transmembrane transport`biological_process
assembly_00389	-	-	WP_039395116.1`hypothetical protein	-	-	-	-	-	-
assembly_00887	Glutamate/aspartate import ATP-binding protein GltL`	DUF258`Protein of unknown function, DUF258`;AAA_22`AAA domain`;AAA_16`AAA ATPase domain`;AAA_21`AAA domain, putative AbiEii toxin, Type IV TA system`;AAA_19`Part of AAA domain`;ABC_tran`ABC transporter`;AAA_29`P-loop containing region of AAA domain`;SMC_N`RecF/RecN/SMC N terminal domain`;AAA_33`AAA domain`;Rad17`Rad17 cell cycle checkpoint protein`	WP_039396149.1`MULTISPECIES: amino acid ABC transporter ATP-binding protein	TIGR03608	L_ocin_972_ABC: putative bacteriocin export ABC transporter, lactococcin 972 group;TIGR03265	PhnT2: putative 2-aminoethylphosphonate ABC transporter, ATP-binding protein;TIGR03873	F420-0_ABC_ATP: proposed F420-0 ABC transporter, ATP-binding protein;TIGR01842	type_I_sec_PrtD: type I secretion system ATPase;TIGR02857	CydD: thiol reductant ABC exporter, CydD subunit;TIGR04521	ECF_ATPase_2: energy-coupling factor transporter ATPase;TIGR00954	3a01203: peroxysomal long chain fatty acyl transporter;TIGR01187	potA: polyamine ABC transporter, ATP-binding protein;TIGR02323	CP_lyasePhnK: phosphonate C-P lyase system protein PhnK;TIGR03522	GldA_ABC_ATP: gliding motility-associated ABC transporter ATP-binding subunit GldA;TIGR03796	NHLM_micro_ABC1: NHLM bacteriocin system ABC transporter, peptidase/ATP-binding protein;TIGR00956	3a01205: pleiotropic drug resistance family protein;TIGR01846	type_I_sec_HlyB: type I secretion system ATPase;TIGR03269	met_CoM_red_A2: methyl coenzyme M reductase system, component A2;TIGR02633	xylG: D-xylose ABC transporter, ATP-binding protein;TIGR02770	nickel_nikD: nickel import ATP-binding protein NikD;TIGR04520	ECF_ATPase_1: energy-coupling factor transporter ATPase;TIGR03415	ABC_choXWV_ATP: choline ABC transporter, ATP-binding protein;TIGR03771	anch_rpt_ABC: anchored repeat-type ABC transporter, ATP-binding subunit;TIGR01166	cbiO: cobalt ABC transporter, ATP-binding protein;TIGR01271	CFTR_protein: cystic fibrosis transmembrane conductor regulator (CFTR);TIGR01192	chvA: glucan exporter ATP-binding protein;TIGR02324	CP_lyasePhnL: phosphonate C-P lyase system protein PhnL;TIGR03258	PhnT: 2-aminoethylphosphonate ABC transport system, ATP-binding component PhnT;TIGR02868	CydC: thiol reductant ABC exporter, CydC subunit;TIGR01186	proV: glycine betaine/L-proline transport ATP binding subunit;TIGR01188	drrA: daunorubicin resistance ABC transporter, ATP-binding protein;TIGR02673	FtsE: cell division ATP-binding protein FtsE;TIGR01277	thiQ: thiamine ABC transporter, ATP-binding protein;TIGR02211	LolD_lipo_ex: lipoprotein releasing system, ATP-binding protein;TIGR00957	MRP_assoc_pro: multi drug resistance-associated protein (MRP);TIGR01288	nodI: nodulation ABC transporter NodI;TIGR02769	nickel_nikE: nickel import ATP-binding protein NikE;TIGR00972	3a0107s01c2: phosphate ABC transporter, ATP-binding protein;TIGR03740	galliderm_ABC: lantibiotic protection ABC transporter, ATP-binding subunit;TIGR01193	bacteriocin_ABC: ABC-type bacteriocin transporter;TIGR01184	ntrCD: nitrate ABC transporter, ATP-binding proteins C and D;TIGR01194	cyc_pep_trnsptr: cyclic peptide transporter;TIGR02203	MsbA_lipidA: lipid A export permease/ATP-binding protein MsbA;TIGR02315	ABC_phnC: phosphonate ABC transporter, ATP-binding protein;TIGR04406	LPS_export_lptB: LPS export ABC transporter ATP-binding protein;TIGR03719	ABC_ABC_ChvD: ATP-binding cassette protein, ChvD family;TIGR01978	sufC: FeS assembly ATPase SufC;TIGR03797	NHLM_micro_ABC2: NHLM bacteriocin system ABC transporter, ATP-binding protein;TIGR03410	urea_trans_UrtE: urea ABC transporter, ATP-binding protein UrtE;TIGR03375	type_I_sec_LssB: type I secretion system ATPase;TIGR00968	3a0106s01: sulfate ABC transporter, ATP-binding protein;TIGR02142	modC_ABC: molybdate ABC transporter, ATP-binding protein;TIGR01257	rim_protein: rim ABC transporter;TIGR00955	3a01204: pigment precursor permease;TIGR00630	uvra: excinuclease ABC subunit A;TIGR03411	urea_trans_UrtD: urea ABC transporter, ATP-binding protein UrtD;TIGR03864	PQQ_ABC_ATP: ABC transporter, ATP-binding subunit, PQQ-dependent alcohol dehydrogenase system;TIGR02982	heterocyst_DevA: ABC exporter ATP-binding subunit, DevA family;TIGR00958	3a01208: antigen peptide transporter 2;TIGR02314	ABC_MetN: D-methionine ABC transporter, ATP-binding protein;TIGR02204	MsbA_rel: ABC transporter, permease/ATP-binding protein;TIGR03005	ectoine_ehuA: ectoine/hydroxyectoine ABC transporter, ATP-binding protein EhuA;TIGR01189	ccmA: heme ABC exporter, ATP-binding protein CcmA	-	ABC-type polar amino acid transport system, ATPase component	assembly_00887`K10004	Membrane transport` ABC transporters;Signal transduction` Two-component system	GO:0016887`ATPase activity`molecular_function;GO:0005886`plasma membrane`cellular_component;GO:0015599`glutamine-importing ATPase activity`molecular_function;GO:0005524`ATP binding`molecular_function
assembly_00187	-	T3SS_basalb_I`Type III secretion basal body protein I, YscI, HrpB, PscI`	WP_039394628.1`hypothetical protein	-	-	-	-	-	-
assembly_02870	3-oxoacyl-[acyl-carrier-protein] reductase FabG`	adh_short_C2`Enoyl-(Acyl carrier protein) reductase`;KR`KR domain`;adh_short`short chain dehydrogenase`	WP_039397962.1`3-oxoacyl-ACP reductase	TIGR04504	SDR_subfam_2: SDR family mycofactocin-dependent oxidoreductase;TIGR01830	3oxo_ACP_reduc: 3-oxoacyl-[acyl-carrier-protein] reductase;TIGR03325	BphB_TodD: cis-2,3-dihydrobiphenyl-2,3-diol dehydrogenase;TIGR01832	kduD: 2-deoxy-D-gluconate 3-dehydrogenase;TIGR03971	SDR_subfam_1: SDR family mycofactocin-dependent oxidoreductase;TIGR01500	sepiapter_red: sepiapterin reductase;TIGR01829	AcAcCoA_reduct: acetoacetyl-CoA reductase;TIGR02685	pter_reduc_Leis: pteridine reductase;TIGR01831	fabG_rel: putative 3-oxoacyl-(acyl-carrier-protein) reductase;TIGR01963	PHB_DH: 3-hydroxybutyrate dehydrogenase;TIGR02632	RhaD_aldol-ADH: rhamnulose-1-phosphate aldolase/alcohol dehydrogenase;TIGR03206	benzo_BadH: 2-hydroxycyclohexanecarboxyl-CoA dehydrogenase;TIGR04316	dhbA_paeA: 2,3-dihydro-2,3-dihydroxybenzoate dehydrogenase;TIGR02415	23BDH: acetoin reductases	-	-	assembly_02870`K00059	Lipid metabolism` Biosynthesis of unsaturated fatty acids;Metabolism of cofactors and vitamins` Biotin metabolism;Global and overview maps` Fatty acid metabolism;Lipid metabolism` Fatty acid biosynthesis	GO:0030497`fatty acid elongation`biological_process;GO:0050661`NADP binding`molecular_function;GO:0051287`NAD binding`molecular_function;GO:0004316`3-oxoacyl-[acyl-carrier-protein] reductase (NADPH) activity`molecular_function
assembly_00432	Nodulation protein G`	adh_short_C2`Enoyl-(Acyl carrier protein) reductase`;KR`KR domain`;adh_short`short chain dehydrogenase`	WP_039395205.1`SDR family oxidoreductase	TIGR01832	kduD: 2-deoxy-D-gluconate 3-dehydrogenase;TIGR03971	SDR_subfam_1: SDR family mycofactocin-dependent oxidoreductase;TIGR01500	sepiapter_red: sepiapterin reductase;TIGR01829	AcAcCoA_reduct: acetoacetyl-CoA reductase;TIGR01830	3oxo_ACP_reduc: 3-oxoacyl-[acyl-carrier-protein] reductase;TIGR04504	SDR_subfam_2: SDR family mycofactocin-dependent oxidoreductase;TIGR03325	BphB_TodD: cis-2,3-dihydrobiphenyl-2,3-diol dehydrogenase;TIGR02632	RhaD_aldol-ADH: rhamnulose-1-phosphate aldolase/alcohol dehydrogenase;TIGR04316	dhbA_paeA: 2,3-dihydro-2,3-dihydroxybenzoate dehydrogenase;TIGR03206	benzo_BadH: 2-hydroxycyclohexanecarboxyl-CoA dehydrogenase;TIGR02415	23BDH: acetoin reductases;TIGR01831	fabG_rel: putative 3-oxoacyl-(acyl-carrier-protein) reductase;TIGR01963	PHB_DH: 3-hydroxybutyrate dehydrogenase	-	-	-	-	GO:0051287`NAD binding`molecular_function;GO:0009877`nodulation`biological_process;GO:0004316`3-oxoacyl-[acyl-carrier-protein] reductase (NADPH) activity`molecular_function;GO:0006633`fatty acid biosynthetic process`biological_process
assembly_03519	-	BBP2_2`Putative beta-barrel porin 2`;TPR_2`Tetratricopeptide repeat`;ANAPC3`Anaphase-promoting complex, cyclosome, subunit 3`;TPR_19`Tetratricopeptide repeat`;DUF560`Protein of unknown function (DUF560)`	WP_084103528.1`DUF560 domain-containing protein	-	-	-	-	-	-
assembly_05144	ATP synthase subunit delta`	OSCP`ATP synthase delta (OSCP) subunit`	WP_039394104.1`F0F1 ATP synthase subunit delta	TIGR03321	alt_F1F0_F0_B: alternate F1F0 ATPase, F0 subunit B;TIGR01145	ATP_synt_delta: ATP synthase F1, delta subunit	-	-	assembly_05144`K02113	Energy metabolism` Photosynthesis;Energy metabolism` Oxidative phosphorylation	GO:0005886`plasma membrane`cellular_component;GO:0046933`proton-transporting ATP synthase activity, rotational mechanism`molecular_function;GO:0045261`proton-transporting ATP synthase complex, catalytic core F(1)`cellular_component;GO:0015986`ATP synthesis coupled proton transport`biological_process
assembly_00958	-	OsmC`OsmC-like protein`	WP_039396342.1`OsmC family protein	TIGR03561	organ_hyd_perox: peroxiredoxin, Ohr subfamily	-	-	assembly_00958`K07397	-	-
assembly_04547	Esterase YqiA`	Abhydrolase_1`alpha/beta hydrolase fold`;Abhydrolase_6`Alpha/beta hydrolase family`;UPF0227`Uncharacterised protein family (UPF0227)`	WP_039393245.1`esterase	-	-	Predicted esterase YcpF, UPF0227 family	assembly_04547`K07000	-	GO:0052689`carboxylic ester hydrolase activity`molecular_function
assembly_00720	N-acyl homoserine lactonase`	Lactamase_B`Metallo-beta-lactamase superfamily`;Lactamase_B_2`Beta-lactamase superfamily domain`	WP_052253179.1`MBL fold metallo-hydrolase	-	-	-	-	-	GO:0046872`metal ion binding`molecular_function
assembly_03003	4''-mycarosyl isovaleryl-CoA transferase`	Acyl_transf_3`Acyltransferase family`	WP_085465421.1`acyltransferase	-	-	-	-	-	GO:0017000`antibiotic biosynthetic process`biological_process;GO:0016747`transferase activity, transferring acyl groups other than amino-acyl groups`molecular_function
assembly_01073	Alkyl hydroperoxide reductase subunit F`	Pyr_redox`Pyridine nucleotide-disulphide oxidoreductase`;HI0933_like`HI0933-like protein`;NAD_binding_8`NAD(P)-binding Rossmann-like domain`;Thi4`Thi4 family`;Pyr_redox_3`Pyridine nucleotide-disulphide oxidoreductase`;Glutaredoxin`Glutaredoxin`;Thioredoxin_3`Thioredoxin domain`;FAD_binding_2`FAD binding domain`;K_oxygenase`L-lysine 6-monooxygenase (NADPH-requiring)`;GIDA`Glucose inhibited division protein A`;DAO`FAD dependent oxidoreductase`;FAD_oxidored`FAD dependent oxidoreductase`;Pyr_redox_2`Pyridine nucleotide-disulphide oxidoreductase`;NAD_binding_7`Putative NAD(P)-binding`	WP_039400414.1`alkyl hydroperoxide reductase subunit F	TIGR02187	GlrX_arch: glutaredoxin-like domain protein;TIGR01424	gluta_reduc_2: glutathione-disulfide reductase;TIGR03997	mycofact_OYE_2: mycofactocin system FadH/OYE family oxidoreductase 2;TIGR01317	GOGAT_sm_gam: glutamate synthase, NADH/NADPH, small subunit;TIGR02023	BchP-ChlP: geranylgeranyl reductase;TIGR03143	AhpF_homolog: putative alkyl hydroperoxide reductase F subunit;TIGR01292	TRX_reduct: thioredoxin-disulfide reductase;TIGR03140	AhpF: alkyl hydroperoxide reductase subunit F;TIGR01350	lipoamide_DH: dihydrolipoyl dehydrogenase;TIGR04018	Bthiol_YpdA: putative bacillithiol system oxidoreductase, YpdA family;TIGR02053	MerA: mercury(II) reductase;TIGR01421	gluta_reduc_1: glutathione-disulfide reductase;TIGR03385	CoA_CoA_reduc: CoA-disulfide reductase;TIGR03315	Se_ygfK: putative selenate reductase, YgfK subunit;TIGR02032	GG-red-SF: geranylgeranyl reductase family;TIGR01316	gltA: glutamate synthase (NADPH), homotetrameric;TIGR01423	trypano_reduc: trypanothione-disulfide reductase;TIGR03169	Nterm_to_SelD: pyridine nucleotide-disulfide oxidoreductase family protein;TIGR03452	mycothione_red: mycothione reductase;TIGR02374	nitri_red_nirB: nitrite reductase [NAD(P)H], large subunit	-	Alkyl hydroperoxide reductase subunit AhpF	assembly_01073`K03387	-	GO:0008785`alkyl hydroperoxide reductase activity`molecular_function;GO:0050660`flavin adenine dinucleotide binding`molecular_function;GO:0000302`response to reactive oxygen species`biological_process;GO:0015035`protein disulfide oxidoreductase activity`molecular_function;GO:0009055`electron carrier activity`molecular_function;GO:0051287`NAD binding`molecular_function;GO:0005623`cell`cellular_component;GO:0045454`cell redox homeostasis`biological_process
assembly_01910	Probable diguanylate cyclase DgcE`	GGDEF`Diguanylate cyclase, GGDEF domain`;HAMP`HAMP domain`;dCache_1`Cache domain`;PAS_4`PAS fold`	WP_039399256.1`diguanylate cyclase	TIGR01386	cztS_silS_copS: heavy metal sensor kinase;TIGR00254	GGDEF: diguanylate cyclase (GGDEF) domain	-	Integral membrane sensor domain MASE1;PAS domain	-	-	GO:0005525`GTP binding`molecular_function;GO:0052621`diguanylate cyclase activity`molecular_function;GO:0016021`integral component of membrane`cellular_component;GO:0046872`metal ion binding`molecular_function;GO:0005886`plasma membrane`cellular_component
assembly_04487	Manganese-binding lipoprotein MntA`	ZnuA`Zinc-uptake complex component A periplasmic`	WP_039393133.1`metal ABC transporter substrate-binding protein	TIGR03772	anch_rpt_subst: anchored repeat ABC transporter, substrate-binding protein	-	ABC-type Zn uptake system ZnuABC, Zn-binding component ZnuA	assembly_04487`K02077	-	GO:0007155`cell adhesion`biological_process;GO:0005886`plasma membrane`cellular_component;GO:0030001`metal ion transport`biological_process;GO:0046872`metal ion binding`molecular_function
assembly_01819	-	-	WP_046291450.1`hypothetical protein	-	-	-	-	-	-
assembly_03622	Transcriptional repressor NrdR`	ATP-cone`ATP cone domain`	WP_039396961.1`transcriptional repressor NrdR	TIGR00244	TIGR00244: transcriptional regulator NrdR	-	-	assembly_03622`K07738	-	GO:0005524`ATP binding`molecular_function;GO:0008270`zinc ion binding`molecular_function;GO:0045892`negative regulation of transcription, DNA-templated`biological_process;GO:0003677`DNA binding`molecular_function
assembly_01064	-	FGase`N-formylglutamate amidohydrolase`	WP_039403987.1`N-formylglutamate amidohydrolase	TIGR02017	hutG_amidohyd: N-formylglutamate deformylase	-	-	-	-	-
assembly_03444	-	-	-	-	-	-	-	-	-
assembly_04862	Cytochrome c4`	Paired_CXXCH_1`Doubled CXXCH motif (Paired_CXXCH_1)`;Cytochrome_CBB3`Cytochrome C oxidase, cbb3-type, subunit III`;DUF1924`Domain of unknown function (DUF1924)`;Cytochrom_C1`Cytochrome C1 family`;Cytochrom_C`Cytochrome c`;CCP_MauG`Di-haem cytochrome c peroxidase`	WP_039393687.1`cytochrome c4	TIGR00782	ccoP: cytochrome c oxidase, cbb3-type, subunit III;TIGR02603	CxxCH_TIGR02603: putative heme-binding domain;TIGR04485	thiosulf_SoxX: sulfur oxidation c-type cytochrome SoxX	-	-	-	-	GO:0015886`heme transport`biological_process;GO:0005506`iron ion binding`molecular_function;GO:0042597`periplasmic space`cellular_component;GO:0022900`electron transport chain`biological_process;GO:0009055`electron carrier activity`molecular_function;GO:0020037`heme binding`molecular_function
assembly_04228	-	Lipoprotein_15`Secreted repeat of unknown function`	WP_084103996.1`hypothetical protein	-	-	-	-	-	-
assembly_01774	-	CBAH`Linear amide C-N hydrolases, choloylglycine hydrolase family`;AAT`Acyl-coenzyme A:6-aminopenicillanic acid acyl-transferase`	WP_039399460.1`linear amide C-N hydrolase	-	-	-	assembly_01774`K01442	Lipid metabolism` Primary bile acid biosynthesis;Lipid metabolism` Secondary bile acid biosynthesis	-
assembly_00815	Transcriptional activator protein LysR`	LysR_substrate`LysR substrate binding domain`;HTH_1`Bacterial regulatory helix-turn-helix protein, lysR family`	WP_039402311.1`LysR family transcriptional regulator	TIGR02424	TF_pcaQ: pca operon transcription factor PcaQ;TIGR02036	dsdC: D-serine deaminase transcriptional activator;TIGR03339	phn_lysR: aminoethylphosphonate catabolism associated LysR family transcriptional regulator;TIGR03418	chol_sulf_TF: putative choline sulfate-utilization transcription factor	-	-	-	-	GO:0003677`DNA binding`molecular_function;GO:0010628`positive regulation of gene expression`biological_process;GO:0003700`transcription factor activity, sequence-specific DNA binding`molecular_function;GO:0009089`lysine biosynthetic process via diaminopimelate`biological_process;GO:0005737`cytoplasm`cellular_component
assembly_04406	UPF0153 protein YeiW`	-	WP_039393050.1`YkgJ family cysteine cluster protein	-	-	Fe-S-cluster containining protein	assembly_04406`K06940	-	-
assembly_00937	Putative murein lytic transglycosylase YjbJ`	SLT`Transglycosylase SLT domain`	WP_052252529.1`lytic transglycosylase domain-containing protein	-	-	Soluble lytic murein transglycosylase and related regulatory proteins (some contain LysM/invasin domains)	-	-	GO:0016020`membrane`cellular_component;GO:0016829`lyase activity`molecular_function;GO:0000270`peptidoglycan metabolic process`biological_process;GO:0008933`lytic transglycosylase activity`molecular_function
assembly_01115	Probable amino acid-proton symporter YbeC`	AA_permease`Amino acid permease`;AA_permease_2`Amino acid permease`;Spore_permease`Spore germination protein`	WP_039400333.1`APC family permease	TIGR03813	put_Glu_GABA_T: putative glutamate/gamma-aminobutyrate antiporter;TIGR00908	2A0305: ethanolamine permease;TIGR04299	antiport_PotE: putrescine-ornithine antiporter;TIGR00907	2A0304: amino acid permease;TIGR00909	2A0306: amino acid transporter;TIGR01773	GABAperm: GABA permease;TIGR03428	ureacarb_perm: permease, urea carboxylase system;TIGR04298	his_histam_anti: histidine-histamine antiporter;TIGR00905	2A0302: transporter, basic amino acid/polyamine antiporter (APA) family;TIGR00911	2A0308: L-type amino acid transporter;TIGR00906	2A0303: cationic amino acid transport permease	-	Amino acid transporter	-	-	GO:0005886`plasma membrane`cellular_component;GO:0015293`symporter activity`molecular_function;GO:0016021`integral component of membrane`cellular_component;GO:0006865`amino acid transport`biological_process
assembly_00397	-	-	WP_039395135.1`thioesterase	-	-	-	assembly_00397`K18700	-	-
assembly_00001	Chromosomal replication initiator protein DnaA`	AFG1_ATPase`AFG1-like ATPase`;Bac_DnaA`Bacterial dnaA  protein`;Bac_DnaA_C`Bacterial dnaA protein helix-turn-helix`;AAA`ATPase family associated with various cellular activities (AAA)`;DnaA_N`DnaA N-terminal domain`;AAA_22`AAA domain`;IstB_IS21`IstB-like ATP binding protein`;AAA_14`AAA domain`;ATPase_2`ATPase domain predominantly from Archaea`	WP_039394270.1`chromosomal replication initiator protein DnaA	TIGR00362	DnaA: chromosomal replication initiator protein DnaA;TIGR03420	DnaA_homol_Hda: DnaA regulatory inactivator Hda	-	Chromosomal replication initiation ATPase DnaA	assembly_00001`K02313	Signal transduction` Two-component system;Cell growth and death` Cell cycle - Caulobacter	GO:0003688`DNA replication origin binding`molecular_function;GO:0006270`DNA replication initiation`biological_process;GO:0005524`ATP binding`molecular_function;GO:0006275`regulation of DNA replication`biological_process;GO:0005737`cytoplasm`cellular_component
assembly_00694	RutC family protein in vnfA 5'region`	Ribonuc_L-PSP`Endoribonuclease L-PSP`	WP_069340199.1`RidA family protein	TIGR00004	TIGR00004: reactive intermediate/imine deaminase;TIGR03610	RutC: pyrimidine utilization protein C	-	Enamine deaminase RidA, house cleaning of reactive enamine intermediates, YjgF/YER057c/UK114 family	-	-	-
assembly_02502	-	DUF883`Bacterial protein of unknown function (DUF883)`	WP_039398460.1`DUF883 family protein	-	-	-	-	-	-
assembly_03596	-	-	WP_039396997.1`hypothetical protein	-	-	-	-	-	-
assembly_05109	Basal-body rod modification protein FlgD`	FlgD`Flagellar hook capping protein - N-terminal region`;FlgD_ig`FlgD Ig-like domain`;DUF2271`Predicted periplasmic protein (DUF2271)`;FLgD_tudor`FlgD Tudor-like domain`	WP_052252386.1`flagellar hook assembly protein FlgD	-	-	Flagellar hook assembly protein FlgD	assembly_05109`K02389	Cell motility` Flagellar assembly	GO:0005829`cytosol`cellular_component;GO:0044781`bacterial-type flagellum organization`biological_process
assembly_01615	Chloramphenicol-sensitive protein RarD`	EamA`EamA-like transporter family`	WP_039399665.1`EamA family transporter RarD	TIGR00688	rarD: protein RarD	-	Uncharacterized membrane protein RarD, contains two EamA domains	assembly_01615`K05786	-	GO:0005887`integral component of plasma membrane`cellular_component;GO:0016021`integral component of membrane`cellular_component;GO:0005886`plasma membrane`cellular_component
assembly_04461	Nitrate import ATP-binding protein NrtD`	AAA_29`P-loop containing region of AAA domain`;ABC_tran`ABC transporter`;AAA_21`AAA domain, putative AbiEii toxin, Type IV TA system`;AAA_assoc_C`C-terminal AAA-associated domain`;DUF258`Protein of unknown function, DUF258`	WP_039393092.1`ATP-binding cassette domain-containing protein	TIGR01288	nodI: nodulation ABC transporter NodI;TIGR02769	nickel_nikE: nickel import ATP-binding protein NikE;TIGR00957	MRP_assoc_pro: multi drug resistance-associated protein (MRP);TIGR01277	thiQ: thiamine ABC transporter, ATP-binding protein;TIGR02211	LolD_lipo_ex: lipoprotein releasing system, ATP-binding protein;TIGR00972	3a0107s01c2: phosphate ABC transporter, ATP-binding protein;TIGR03258	PhnT: 2-aminoethylphosphonate ABC transport system, ATP-binding component PhnT;TIGR02673	FtsE: cell division ATP-binding protein FtsE;TIGR01186	proV: glycine betaine/L-proline transport ATP binding subunit;TIGR01188	drrA: daunorubicin resistance ABC transporter, ATP-binding protein;TIGR02868	CydC: thiol reductant ABC exporter, CydC subunit;TIGR02770	nickel_nikD: nickel import ATP-binding protein NikD;TIGR04520	ECF_ATPase_1: energy-coupling factor transporter ATPase;TIGR02633	xylG: D-xylose ABC transporter, ATP-binding protein;TIGR01192	chvA: glucan exporter ATP-binding protein;TIGR02324	CP_lyasePhnL: phosphonate C-P lyase system protein PhnL;TIGR01271	CFTR_protein: cystic fibrosis transmembrane conductor regulator (CFTR);TIGR03771	anch_rpt_ABC: anchored repeat-type ABC transporter, ATP-binding subunit;TIGR01166	cbiO: cobalt ABC transporter, ATP-binding protein;TIGR03415	ABC_choXWV_ATP: choline ABC transporter, ATP-binding protein;TIGR03873	F420-0_ABC_ATP: proposed F420-0 ABC transporter, ATP-binding protein;TIGR02857	CydD: thiol reductant ABC exporter, CydD subunit;TIGR01842	type_I_sec_PrtD: type I secretion system ATPase;TIGR03265	PhnT2: putative 2-aminoethylphosphonate ABC transporter, ATP-binding protein;TIGR03608	L_ocin_972_ABC: putative bacteriocin export ABC transporter, lactococcin 972 group;TIGR03269	met_CoM_red_A2: methyl coenzyme M reductase system, component A2;TIGR01846	type_I_sec_HlyB: type I secretion system ATPase;TIGR00956	3a01205: pleiotropic drug resistance family protein;TIGR03796	NHLM_micro_ABC1: NHLM bacteriocin system ABC transporter, peptidase/ATP-binding protein;TIGR02323	CP_lyasePhnK: phosphonate C-P lyase system protein PhnK;TIGR03522	GldA_ABC_ATP: gliding motility-associated ABC transporter ATP-binding subunit GldA;TIGR01187	potA: polyamine ABC transporter, ATP-binding protein;TIGR04521	ECF_ATPase_2: energy-coupling factor transporter ATPase;TIGR00954	3a01203: peroxysomal long chain fatty acyl transporter;TIGR02982	heterocyst_DevA: ABC exporter ATP-binding subunit, DevA family;TIGR01189	ccmA: heme ABC exporter, ATP-binding protein CcmA;TIGR03005	ectoine_ehuA: ectoine/hydroxyectoine ABC transporter, ATP-binding protein EhuA;TIGR02204	MsbA_rel: ABC transporter, permease/ATP-binding protein;TIGR02314	ABC_MetN: D-methionine ABC transporter, ATP-binding protein;TIGR00958	3a01208: antigen peptide transporter 2;TIGR02142	modC_ABC: molybdate ABC transporter, ATP-binding protein;TIGR00968	3a0106s01: sulfate ABC transporter, ATP-binding protein;TIGR03375	type_I_sec_LssB: type I secretion system ATPase;TIGR03864	PQQ_ABC_ATP: ABC transporter, ATP-binding subunit, PQQ-dependent alcohol dehydrogenase system;TIGR03411	urea_trans_UrtD: urea ABC transporter, ATP-binding protein UrtD;TIGR00955	3a01204: pigment precursor permease;TIGR01257	rim_protein: rim ABC transporter;TIGR04406	LPS_export_lptB: LPS export ABC transporter ATP-binding protein;TIGR02315	ABC_phnC: phosphonate ABC transporter, ATP-binding protein;TIGR02203	MsbA_lipidA: lipid A export permease/ATP-binding protein MsbA;TIGR01978	sufC: FeS assembly ATPase SufC;TIGR03797	NHLM_micro_ABC2: NHLM bacteriocin system ABC transporter, ATP-binding protein;TIGR03410	urea_trans_UrtE: urea ABC transporter, ATP-binding protein UrtE;TIGR03719	ABC_ABC_ChvD: ATP-binding cassette protein, ChvD family;TIGR03740	galliderm_ABC: lantibiotic protection ABC transporter, ATP-binding subunit;TIGR01194	cyc_pep_trnsptr: cyclic peptide transporter;TIGR01184	ntrCD: nitrate ABC transporter, ATP-binding proteins C and D;TIGR01193	bacteriocin_ABC: ABC-type bacteriocin transporter	-	-	assembly_04461`K02049	-	GO:0016887`ATPase activity`molecular_function;GO:0005886`plasma membrane`cellular_component;GO:0015414`nitrate transmembrane-transporting ATPase activity`molecular_function;GO:0005524`ATP binding`molecular_function;GO:0042128`nitrate assimilation`biological_process
assembly_00031	Glyoxylate/hydroxypyruvate reductase A`	NAD_Gly3P_dh_N`NAD-dependent glycerol-3-phosphate dehydrogenase N-terminus`;NAD_binding_2`NAD binding domain of 6-phosphogluconate dehydrogenase`;3HCDH_N`3-hydroxyacyl-CoA dehydrogenase, NAD binding domain`;F420_oxidored`NADP oxidoreductase coenzyme F420-dependent`;2-Hacid_dh_C`D-isomer specific 2-hydroxyacid dehydrogenase, NAD binding domain`	WP_087689180.1`glyoxylate/hydroxypyruvate reductase A	TIGR01327	PGDH: phosphoglycerate dehydrogenase	-	Phosphoglycerate dehydrogenase or related dehydrogenase	assembly_00031`K12972	Amino acid metabolism` Glycine, serine and threonine metabolism;Carbohydrate metabolism` Pyruvate metabolism;Carbohydrate metabolism` Glyoxylate and dicarboxylate metabolism	GO:0005737`cytoplasm`cellular_component;GO:0051287`NAD binding`molecular_function;GO:0016618`hydroxypyruvate reductase activity`molecular_function;GO:0005886`plasma membrane`cellular_component;GO:0030267`glyoxylate reductase (NADP) activity`molecular_function
assembly_04587	Cell division protein ZapD`	DUF1342`Protein of unknown function (DUF1342)`	WP_039393327.1`MULTISPECIES: cell division protein ZapD	-	-	-	assembly_04587`K18778	-	GO:0000917`barrier septum assembly`biological_process;GO:0005737`cytoplasm`cellular_component;GO:0043093`FtsZ-dependent cytokinesis`biological_process
assembly_05068	Flagellar L-ring protein`	FlgH`Flagellar L-ring protein`	WP_052252375.1`flagellar basal body L-ring protein FlgH	-	-	-	assembly_05068`K02393	Cell motility` Flagellar assembly	GO:0009279`cell outer membrane`cellular_component;GO:0071973`bacterial-type flagellum-dependent cell motility`biological_process;GO:0003774`motor activity`molecular_function;GO:0009427`bacterial-type flagellum basal body, distal rod, L ring`cellular_component
assembly_01764	-	DUF481`Protein of unknown function, DUF481`;Porin_1`Gram-negative porin`;Porin_4`Gram-negative porin`	WP_052253276.1`porin	-	-	-	-	-	-
assembly_04052	Uncharacterized protein HI_1462`	OEP`Outer membrane efflux protein`	WP_072633337.1`efflux transporter outer membrane subunit	TIGR01844	type_I_sec_TolC: type I secretion outer membrane protein, TolC family;TIGR01845	outer_NodT: efflux transporter, outer membrane factor (OMF) lipoprotein, NodT family	-	Outer membrane protein TolC	-	-	GO:0016020`membrane`cellular_component;GO:0015562`efflux transmembrane transporter activity`molecular_function
assembly_04275	Malonyl CoA-acyl carrier protein transacylase`	Acyl_transf_1`Acyl transferase domain`	WP_039401234.1`ACP S-malonyltransferase	TIGR00128	fabD: malonyl CoA-acyl carrier protein transacylase;TIGR02813	omega_3_PfaA: polyketide-type polyunsaturated fatty acid synthase PfaA;TIGR03131	malonate_mdcH: malonate decarboxylase, epsilon subunit	-	Malonyl CoA-acyl carrier protein transacylase	assembly_04275`K00645	Lipid metabolism` Fatty acid biosynthesis;Global and overview maps` Fatty acid metabolism	GO:0006633`fatty acid biosynthetic process`biological_process;GO:0004314`[acyl-carrier-protein] S-malonyltransferase activity`molecular_function;GO:0005829`cytosol`cellular_component
assembly_02044	Nucleoside diphosphate kinase`	NDK`Nucleoside diphosphate kinase`	WP_039399079.1`MULTISPECIES: nucleoside-diphosphate kinase	-	-	Nucleoside diphosphate kinase	assembly_02044`K00940	Nucleotide metabolism` Pyrimidine metabolism;Nucleotide metabolism` Purine metabolism	GO:0006228`UTP biosynthetic process`biological_process;GO:0005524`ATP binding`molecular_function;GO:0006241`CTP biosynthetic process`biological_process;GO:0005737`cytoplasm`cellular_component;GO:0004550`nucleoside diphosphate kinase activity`molecular_function;GO:0006183`GTP biosynthetic process`biological_process;GO:0046872`metal ion binding`molecular_function
assembly_02972	-	Collagen_mid`Bacterial collagen, middle region`	WP_052252763.1`collagen-like triple helix repeat-containing protein	-	-	-	-	-	-
assembly_00068	Probable glutamine ABC transporter permease protein GlnP`	BPD_transp_1`Binding-protein-dependent transport system inner membrane component`	WP_039394375.1`amino acid ABC transporter permease	TIGR01726	HEQRo_perm_3TM: amino ABC transporter, permease protein, 3-TM region, His/Glu/Gln/Arg/opine family;TIGR01097	PhnE: phosphonate ABC transporter, permease protein PhnE;TIGR03004	ectoine_ehuC: ectoine/hydroxyectoine ABC transporter, permease protein EhuC;TIGR03003	ectoine_ehuD: ectoine/hydroxyectoine ABC transporter, permease protein EhuD	-	ABC-type amino acid transport system, permease component	assembly_00068`K02029	-	GO:0006865`amino acid transport`biological_process;GO:0043190`ATP-binding cassette (ABC) transporter complex`cellular_component;GO:0005886`plasma membrane`cellular_component;GO:0022857`transmembrane transporter activity`molecular_function
assembly_01847	-	VWA_CoxE`VWA domain containing CoxE-like protein`	WP_039399356.1`VWA domain-containing protein	-	-	-	assembly_01847`K09989	-	-
assembly_03913	-	He_PIG`Putative Ig domain`;Autotransporter`Autotransporter beta-domain`;SprB`SprB repeat`;TIG`IPT/TIG domain`	WP_084103939.1`autotransporter domain-containing protein	-	-	-	-	-	-
assembly_00965	-	-	-	-	-	-	-	-	-
assembly_04643	Thiol-disulfide oxidoreductase ResA`	AhpC-TSA`AhpC/TSA family`;Thioredoxin_8`Thioredoxin-like`;LGT`Prolipoprotein diacylglyceryl transferase`;Thioredoxin`Thioredoxin`;Thioredoxin_2`Thioredoxin-like domain`;Redoxin`Redoxin`;Thioredoxin_9`Thioredoxin`	WP_039393398.1`TlpA family protein disulfide reductase	TIGR00385	dsbE: periplasmic protein thiol:disulfide oxidoreductases, DsbE subfamily;TIGR01068	thioredoxin: thioredoxin	-	Thiol-disulfide isomerase or thioredoxin	-	-	GO:0016021`integral component of membrane`cellular_component;GO:0015036`disulfide oxidoreductase activity`molecular_function;GO:0005886`plasma membrane`cellular_component;GO:0045454`cell redox homeostasis`biological_process;GO:0016209`antioxidant activity`molecular_function;GO:0017004`cytochrome complex assembly`biological_process
assembly_04564	Ribonucleoside-diphosphate reductase subunit alpha`	Ribonuc_red_lgC`Ribonucleotide reductase, barrel domain`;Ribonuc_red_lgN`Ribonucleotide reductase, all-alpha domain`;ATP-cone`ATP cone domain`	WP_039393280.1`ribonucleoside-diphosphate reductase subunit alpha	TIGR04170	RNR_1b_NrdE: ribonucleoside-diphosphate reductase, class 1b, alpha subunit;TIGR02506	NrdE_NrdA: ribonucleoside-diphosphate reductase, alpha subunit;TIGR02504	NrdJ_Z: ribonucleoside-diphosphate reductase, adenosylcobalamin-dependent;TIGR02510	NrdE-prime: ribonucleoside-diphosphate reductase, alpha chain;TIGR02505	RTPR: ribonucleoside-triphosphate reductase, adenosylcobalamin-dependent	-	Ribonucleotide reductase alpha subunit	assembly_04564`K00525	Nucleotide metabolism` Pyrimidine metabolism;Nucleotide metabolism` Purine metabolism	GO:0009263`deoxyribonucleotide biosynthetic process`biological_process;GO:0005524`ATP binding`molecular_function;GO:0005971`ribonucleoside-diphosphate reductase complex`cellular_component;GO:0004748`ribonucleoside-diphosphate reductase activity, thioredoxin disulfide as acceptor`molecular_function;GO:0006260`DNA replication`biological_process
assembly_02969	-	Collagen_mid`Bacterial collagen, middle region`	WP_039397823.1`collagen-like triple helix repeat-containing protein	-	-	-	-	-	-
assembly_00224	-	DUF484`Protein of unknown function, DUF484`	WP_039394754.1`MULTISPECIES: DUF484 family protein	-	-	-	assembly_00224`K09921	-	-
assembly_02191	Multidrug export protein EmrA`	HlyD_3`HlyD family secretion protein`;HlyD`HlyD membrane-fusion protein of T1SS`;Biotin_lipoyl_2`Biotin-lipoyl like`;Biotin_lipoyl`Biotin-requiring enzyme`;FLgD_tudor`FlgD Tudor-like domain`;HlyD_D23`Barrel-sandwich domain of CusB or HlyD membrane-fusion`	WP_039403474.1`HlyD family efflux transporter periplasmic adaptor subunit	TIGR00998	8a0101: efflux pump membrane protein;TIGR01843	type_I_hlyD: type I secretion membrane fusion protein, HlyD family;TIGR03794	NHLM_micro_HlyD: NHLM bacteriocin system secretion protein;TIGR01730	RND_mfp: efflux transporter, RND family, MFP subunit;TIGR00999	8a0102: membrane fusion protein cluster 2 protein;TIGR02971	heterocyst_DevB: ABC exporter membrane fusion protein, DevB family	-	Multidrug resistance efflux pump	assembly_02191`K03543	-	GO:0042802`identical protein binding`molecular_function;GO:0031237`intrinsic component of periplasmic side of plasma membrane`cellular_component;GO:0042910`xenobiotic transporter activity`molecular_function;GO:0016021`integral component of membrane`cellular_component;GO:0006855`drug transmembrane transport`biological_process;GO:0031226`intrinsic component of plasma membrane`cellular_component;GO:0046677`response to antibiotic`biological_process
assembly_02676	-	Beta_propel`Beta propeller domain`;LVIVD`LVIVD repeat`	WP_095178537.1`hypothetical protein	-	-	-	-	-	-
assembly_04554	Ribosomal protein L11 methyltransferase`	PrmA`Ribosomal protein L11 methyltransferase (PrmA)`;PCMT`Protein-L-isoaspartate(D-aspartate) O-methyltransferase (PCMT)`;Methyltransf_23`Methyltransferase domain`;Methyltransf_12`Methyltransferase domain`;MTS`Methyltransferase small domain`;Methyltransf_31`Methyltransferase domain`;Met_10`Met-10+ like-protein`;Methyltransf_25`Methyltransferase domain`;Methyltransf_11`Methyltransferase domain`	WP_039393261.1`50S ribosomal protein L11 methyltransferase	TIGR03704	PrmC_rel_meth: putative protein-(glutamine-N5) methyltransferase, unknown substrate-specific;TIGR04290	meth_Rta_06860: methyltransferase, Rta_06860 family;TIGR01983	UbiG: 3-demethylubiquinone-9 3-O-methyltransferase;TIGR02021	BchM-ChlM: magnesium protoporphyrin O-methyltransferase;TIGR03534	RF_mod_PrmC: protein-(glutamine-N5) methyltransferase, release factor-specific;TIGR00537	hemK_rel_arch: putative methylase;TIGR00406	prmA: ribosomal protein L11 methyltransferase	-	-	assembly_04554`K02687	-	GO:0008276`protein methyltransferase activity`molecular_function;GO:0005737`cytoplasm`cellular_component
assembly_02205	Sulfate-binding protein`	PBP_like`PBP superfamily domain`;PBP_like_2`PBP superfamily domain`;SBP_bac_1`Bacterial extracellular solute-binding protein`;SBP_bac_8`Bacterial extracellular solute-binding protein`;SBP_bac_6`Bacterial extracellular solute-binding protein`;SBP_bac_11`Bacterial extracellular solute-binding protein`	WP_039398846.1`sulfate ABC transporter substrate-binding protein	TIGR00971	3a0106s03: sulfate ABC transporter, sulfate-binding protein	-	ABC-type sulfate transport system, periplasmic component	assembly_02205`K02048	Energy metabolism` Sulfur metabolism;Membrane transport` ABC transporters	GO:0015419`sulfate transmembrane-transporting ATPase activity`molecular_function;GO:0030288`outer membrane-bounded periplasmic space`cellular_component;GO:0043199`sulfate binding`molecular_function;GO:0006790`sulfur compound metabolic process`biological_process;GO:0008272`sulfate transport`biological_process
assembly_03305	-	-	WP_039397419.1`hypothetical protein	-	-	-	-	-	-
assembly_00739	Non-heme chloroperoxidase`	Abhydrolase_6`Alpha/beta hydrolase family`;Peptidase_S15`X-Pro dipeptidyl-peptidase (S15 family)`;Hydrolase_4`Serine aminopeptidase, S33`;Abhydrolase_2`Phospholipase/Carboxylesterase`;DLH`Dienelactone hydrolase family`;Peptidase_S9`Prolyl oligopeptidase family`;Abhydrolase_1`alpha/beta hydrolase fold`;FSH1`Serine hydrolase (FSH1)`;DUF915`Alpha/beta hydrolase of unknown function (DUF915)`	WP_039395882.1`alpha/beta hydrolase	TIGR01249	pro_imino_pep_1: prolyl aminopeptidase;TIGR03695	menH_SHCHC: 2-succinyl-6-hydroxy-2,4-cyclohexadiene-1-carboxylate synthase;TIGR03611	RutD: pyrimidine utilization protein D;TIGR02427	protocat_pcaD: 3-oxoadipate enol-lactonase;TIGR01738	bioH: pimelyl-[acyl-carrier protein] methyl ester esterase;TIGR03056	bchO_mg_che_rel: putative magnesium chelatase accessory protein;TIGR02240	PHA_depoly_arom: poly(3-hydroxyalkanoate) depolymerase;TIGR03343	biphenyl_bphD: 2-hydroxy-6-oxo-6-phenylhexa-2,4-dienoate hydrolase;TIGR01250	pro_imino_pep_2: proline-specific peptidase	-	-	assembly_00739`K00433	-	GO:0016691`chloride peroxidase activity`molecular_function
assembly_04641	Transcriptional regulatory protein QseB`	Trans_reg_C`Transcriptional regulatory protein, C terminal`;Response_reg`Response regulator receiver domain`;FleQ`Flagellar regulatory protein FleQ`	WP_039393396.1`response regulator transcription factor	TIGR02154	PhoB: phosphate regulon transcriptional regulatory protein PhoB;TIGR01387	cztR_silR_copR: heavy metal response regulator;TIGR03787	marine_sort_RR: proteobacterial dedicated sortase system response regulator;TIGR02875	spore_0_A: sporulation transcription factor Spo0A;TIGR01818	ntrC: nitrogen regulation protein NR(I);TIGR02956	TMAO_torS: TMAO reductase sytem sensor TorS;TIGR02915	PEP_resp_reg: PEP-CTERM-box response regulator transcription factor	-	-	-	-	GO:0003700`transcription factor activity, sequence-specific DNA binding`molecular_function;GO:0001216`bacterial-type RNA polymerase transcriptional activator activity, sequence-specific DNA binding`molecular_function;GO:0005829`cytosol`cellular_component;GO:0000156`phosphorelay response regulator activity`molecular_function;GO:0032993`protein-DNA complex`cellular_component;GO:0000976`transcription regulatory region sequence-specific DNA binding`molecular_function
assembly_01697	Magnesium-transporting ATPase, P-type 1`	E1-E2_ATPase`E1-E2 ATPase`;Cation_ATPase_C`Cation transporting ATPase, C-terminus`;Hydrolase`haloacid dehalogenase-like hydrolase`;Cation_ATPase_N`Cation transporter/ATPase, N-terminus`;Hydrolase_3`haloacid dehalogenase-like hydrolase`;Cation_ATPase`Cation transport ATPase (P-type)`	WP_052252988.1`magnesium-translocating P-type ATPase	TIGR01512	ATPase-IB2_Cd: cadmium-translocating P-type ATPase;TIGR01497	kdpB: K+-transporting ATPase, B subunit;TIGR01106	ATPase-IIC_X-K: Na,H/K antiporter P-type ATPase, alpha subunit;TIGR01523	ATPase-IID_K-Na: potassium/sodium efflux P-type ATPase, fungal-type;TIGR01647	ATPase-IIIA_H: plasma-membrane proton-efflux P-type ATPase;TIGR01517	ATPase-IIB_Ca: calcium-translocating P-type ATPase, PMCA-type;TIGR01524	ATPase-IIIB_Mg: magnesium-translocating P-type ATPase;TIGR01657	P-ATPase-V: P-type ATPase of unknown pump specificity (type V);TIGR01522	ATPase-IIA2_Ca: calcium-transporting P-type ATPase, PMR1-type;TIGR01525	ATPase-IB_hvy: heavy metal translocating P-type ATPase;TIGR01116	ATPase-IIA1_Ca: calcium-translocating P-type ATPase, SERCA-type;TIGR01494	ATPase_P-type: HAD ATPase, P-type, family IC;TIGR01511	ATPase-IB1_Cu: copper-translocating P-type ATPase;TIGR01652	ATPase-Plipid: phospholipid-translocating P-type ATPase, flippase	-	Magnesium-transporting ATPase (P-type)	assembly_01697`K01531	-	GO:0005524`ATP binding`molecular_function;GO:0015444`magnesium-importing ATPase activity`molecular_function;GO:0005886`plasma membrane`cellular_component;GO:0046872`metal ion binding`molecular_function;GO:0016021`integral component of membrane`cellular_component
assembly_02350	Glucose ABC transporter permease protein TsgB13`	BPD_transp_2`Branched-chain amino acid transport system / permease component`	WP_039398640.1`ABC transporter permease	-	-	-	assembly_02350`K02057	-	GO:0016021`integral component of membrane`cellular_component;GO:0022857`transmembrane transporter activity`molecular_function;GO:0005886`plasma membrane`cellular_component;GO:0008643`carbohydrate transport`biological_process
assembly_04276	3-oxoacyl-[acyl-carrier-protein] synthase 3`	Thiolase_N`Thiolase, N-terminal domain`;FAE1_CUT1_RppA`FAE1/Type III polyketide synthase-like protein`;ACP_syn_III`3-Oxoacyl-[acyl-carrier-protein (ACP)] synthase III`;Chal_sti_synt_N`Chalcone and stilbene synthases, N-terminal domain`;ACP_syn_III_C`3-Oxoacyl-[acyl-carrier-protein (ACP)] synthase III C terminal`	WP_039401236.1`MULTISPECIES: ketoacyl-ACP synthase III	TIGR01930	AcCoA-C-Actrans: acetyl-CoA C-acyltransferase;TIGR00748	HMG_CoA_syn_Arc: putative hydroxymethylglutaryl-CoA synthase;TIGR01835	HMG-CoA-S_prok: hydroxymethylglutaryl-CoA synthase;TIGR00747	fabH: 3-oxoacyl-[acyl-carrier-protein] synthase III	-	-	assembly_04276`K00648	Lipid metabolism` Fatty acid biosynthesis;Global and overview maps` Fatty acid metabolism	GO:0033818`beta-ketoacyl-acyl-carrier-protein synthase III activity`molecular_function;GO:0005737`cytoplasm`cellular_component;GO:0006633`fatty acid biosynthetic process`biological_process;GO:0004315`3-oxoacyl-[acyl-carrier-protein] synthase activity`molecular_function
assembly_02307	-	-	WP_052252910.1`hypothetical protein	-	-	-	-	-	-
assembly_01699	HTH-type transcriptional regulator NsrR`	Rrf2`Transcriptional regulator`	WP_039399577.1`Rrf2 family transcriptional regulator	TIGR02010	IscR: iron-sulfur cluster assembly transcription factor IscR;TIGR00738	rrf2_super: Rrf2 family protein;TIGR02944	suf_reg_Xantho: FeS assembly SUF system regulator	-	DNA-binding transcriptional regulator, IscR family	assembly_01699`K13771	Infectious disease: bacterial` Salmonella infection	GO:0046872`metal ion binding`molecular_function;GO:0003677`DNA binding`molecular_function;GO:0003700`transcription factor activity, sequence-specific DNA binding`molecular_function;GO:0006355`regulation of transcription, DNA-templated`biological_process;GO:0005829`cytosol`cellular_component;GO:0051537`2 iron, 2 sulfur cluster binding`molecular_function
assembly_03559	-	4HBT`Thioesterase superfamily`	WP_039397045.1`hotdog fold thioesterase	TIGR00369	unchar_dom_1: uncharacterized domain 1	-	-	-	-	-
assembly_03123	-	DUF3106`Protein of unknown function (DUF3106)`	WP_052252721.1`DUF3106 domain-containing protein	-	-	-	-	-	-
assembly_02619	Putative aliphatic sulfonates-binding protein`	OpuAC`Substrate binding domain of ABC-type glycine betaine transport system`;NMT1_3`NMT1-like family`;Phosphonate-bd`ABC transporter, phosphonate, periplasmic substrate-binding protein`;NMT1_2`NMT1-like family`;TAT_signal`TAT (twin-arginine translocation) pathway signal sequence`;SBP_bac_3`Bacterial extracellular solute-binding proteins, family 3`;NMT1`NMT1/THI5 like`	WP_039398291.1`sulfonate ABC transporter substrate-binding protein	TIGR01098	3A0109s03R: phosphate/phosphite/phosphonate ABC transporter, periplasmic binding protein;TIGR01728	SsuA_fam: ABC transporter, substrate-binding protein, aliphatic sulfonates family;TIGR02122	TRAP_TAXI: TRAP transporter solute receptor, TAXI family;TIGR03427	ABC_peri_uca: ABC transporter periplasmic binding protein, urea carboxylase region;TIGR01729	taurine_ABC_bnd: taurine ABC transporter, periplasmic binding protein	-	-	assembly_02619`K15553	Energy metabolism` Sulfur metabolism;Membrane transport` ABC transporters	GO:0042626`ATPase activity, coupled to transmembrane movement of substances`molecular_function;GO:0042597`periplasmic space`cellular_component;GO:0016020`membrane`cellular_component;GO:0006790`sulfur compound metabolic process`biological_process
assembly_04970	-	Rotamase_2`PPIC-type PPIASE domain`;Rotamase`PPIC-type PPIASE domain`;Rotamase_3`PPIC-type PPIASE domain`	WP_072633376.1`hypothetical protein	TIGR02933	nifM_nitrog: nitrogen fixation protein NifM	-	-	assembly_04970`K03769	-	-
assembly_00704	-	Pyr_redox_2`Pyridine nucleotide-disulphide oxidoreductase`;FAD_oxidored`FAD dependent oxidoreductase`;AlaDh_PNT_C`Alanine dehydrogenase/PNT, C-terminal domain`;FAD_binding_2`FAD binding domain`;DAO`FAD dependent oxidoreductase`;GIDA`Glucose inhibited division protein A`;Pyr_redox_3`Pyridine nucleotide-disulphide oxidoreductase`;FAD_binding_3`FAD binding domain`;Pyr_redox`Pyridine nucleotide-disulphide oxidoreductase`;HI0933_like`HI0933-like protein`;NAD_binding_8`NAD(P)-binding Rossmann-like domain`	WP_039395819.1`FAD-dependent tricarballylate dehydrogenase TcuA	TIGR03467	HpnE: squalene-associated FAD-dependent desaturase;TIGR01372	soxA: sarcosine oxidase, alpha subunit family;TIGR04542	GMC_mycofac_2: GMC family mycofactocin-associated oxidreductase;TIGR02485	CobZ_N-term: precorrin 3B synthase CobZ;TIGR01292	TRX_reduct: thioredoxin-disulfide reductase;TIGR01813	flavo_cyto_c: flavocytochrome c;TIGR02352	thiamin_ThiO: glycine oxidase ThiO;TIGR00551	nadB: L-aspartate oxidase;TIGR03378	glycerol3P_GlpB: glycerol-3-phosphate dehydrogenase, anaerobic, B subunit;TIGR00275	TIGR00275: flavoprotein, HI0933 family;TIGR02734	crtI_fam: phytoene desaturase	-	-	assembly_00704`K13796	-	-
assembly_01689	-	PepSY_TM`PepSY-associated TM region`	WP_039399582.1`PepSY domain-containing protein	-	-	-	-	-	-
assembly_02604	Nitrogen assimilation regulatory protein nac`	LysR_substrate`LysR substrate binding domain`;HTH_30`PucR C-terminal helix-turn-helix domain`;HTH_1`Bacterial regulatory helix-turn-helix protein, lysR family`	WP_039398315.1`LysR family transcriptional regulator	TIGR03418	chol_sulf_TF: putative choline sulfate-utilization transcription factor;TIGR02036	dsdC: D-serine deaminase transcriptional activator;TIGR03339	phn_lysR: aminoethylphosphonate catabolism associated LysR family transcriptional regulator;TIGR03298	argP: transcriptional regulator, ArgP family;TIGR02424	TF_pcaQ: pca operon transcription factor PcaQ	-	-	assembly_02604`K19338	-	GO:0045893`positive regulation of transcription, DNA-templated`biological_process;GO:0045892`negative regulation of transcription, DNA-templated`biological_process;GO:0003677`DNA binding`molecular_function;GO:0042128`nitrate assimilation`biological_process;GO:0003700`transcription factor activity, sequence-specific DNA binding`molecular_function
assembly_02813	-	SCPU`Spore Coat Protein U domain`	WP_039398035.1`spore coat protein U domain-containing protein	-	-	-	-	-	-
assembly_01038	Methyl-accepting chemotaxis protein McpQ`	MCPsignal`Methyl-accepting chemotaxis protein (MCP) signalling domain`	WP_039400479.1`chemotaxis protein	-	-	Methyl-accepting chemotaxis protein	-	-	GO:0006935`chemotaxis`biological_process;GO:0005886`plasma membrane`cellular_component;GO:0016021`integral component of membrane`cellular_component;GO:0007165`signal transduction`biological_process
assembly_01865	Iron-binding protein IscA`	Fe-S_biosyn`Iron-sulphur cluster biosynthesis`	WP_039399326.1`MULTISPECIES: iron-sulfur cluster assembly protein IscA	TIGR02011	IscA: iron-sulfur cluster assembly protein IscA;TIGR03341	YhgI_GntY: IscR-regulated protein YhgI;TIGR00049	TIGR00049: iron-sulfur cluster assembly accessory protein;TIGR01997	sufA_proteo: FeS assembly scaffold SufA	-	Fe-S cluster assembly iron-binding protein IscA	assembly_01865`K13628	-	GO:0051536`iron-sulfur cluster binding`molecular_function;GO:0097428`protein maturation by iron-sulfur cluster transfer`biological_process;GO:0005506`iron ion binding`molecular_function;GO:0016226`iron-sulfur cluster assembly`biological_process;GO:0005198`structural molecule activity`molecular_function
assembly_02805	Probable fatty acyl-CoA transferase Rv3272`	CoA_transf_3`CoA-transferase family III`	WP_072633251.1`CoA transferase	TIGR04253	mesacon_CoA_iso: mesaconyl-CoA isomerase;TIGR03253	oxalate_frc: formyl-CoA transferase	-	Crotonobetainyl-CoA:carnitine CoA-transferase CaiB and related acyl-CoA transferases	-	-	GO:0016740`transferase activity`molecular_function
assembly_00238	-	Cys_rich_CWC`Cysteine-rich CWC`	WP_039394787.1`hypothetical protein	-	-	-	-	-	-
assembly_01557	-	-	WP_039399723.1`MULTISPECIES: hypothetical protein	-	-	-	-	-	-
assembly_01253	-	-	-	-	-	-	-	-	-
assembly_02926	Acetylornithine deacetylase`	Peptidase_M42`M42 glutamyl aminopeptidase`;M20_dimer`Peptidase dimerisation domain`;Peptidase_M20`Peptidase family M20/M25/M40`	WP_039397882.1`acetylornithine deacetylase	TIGR01900	dapE-gram_pos: succinyl-diaminopimelate desuccinylase;TIGR01902	dapE-lys-deAc: N-acetyl-ornithine/N-acetyl-lysine deacetylase;TIGR01880	Ac-peptdase-euk: N-acyl-L-amino-acid amidohydrolase;TIGR01910	DapE-ArgE: peptidase, ArgE/DapE family;TIGR01887	dipeptidaselike: putative dipeptidase;TIGR01246	dapE_proteo: succinyl-diaminopimelate desuccinylase;TIGR03526	selenium_YgeY: putative selenium metabolism hydrolase;TIGR01893	aa-his-dipept: Xaa-His dipeptidase;TIGR01886	dipeptidase: dipeptidase PepV;TIGR01892	AcOrn-deacetyl: acetylornithine deacetylase (ArgE)	-	Acetylornithine deacetylase/Succinyl-diaminopimelate desuccinylase or related deacylase	assembly_02926`K01438	Amino acid metabolism` Arginine biosynthesis;Global and overview maps` 2-Oxocarboxylic acid metabolism;Global and overview maps` Biosynthesis of amino acids	GO:0005737`cytoplasm`cellular_component;GO:0008237`metallopeptidase activity`molecular_function;GO:0008777`acetylornithine deacetylase activity`molecular_function;GO:0006526`arginine biosynthetic process`biological_process;GO:0046872`metal ion binding`molecular_function
assembly_00811	FMN reductase (NADH) RutF`	Flavin_Reduct`Flavin reductase like domain`	WP_039395976.1`flavin reductase family protein	TIGR02296	HpaC: 4-hydroxyphenylacetate 3-monooxygenase, reductase component;TIGR03615	RutF: pyrimidine utilization flavin reductase protein F	-	NADH-FMN oxidoreductase RutF, flavin reductase (DIM6/NTAB) family	assembly_00811`K09024	Nucleotide metabolism` Pyrimidine metabolism	GO:0006212`uracil catabolic process`biological_process;GO:0019740`nitrogen utilization`biological_process;GO:0042602`riboflavin reductase (NADPH) activity`molecular_function;GO:0008752`FMN reductase activity`molecular_function;GO:0010181`FMN binding`molecular_function
assembly_04299	-	-	-	-	-	-	-	-	-
assembly_03677	-	DUF1275`Protein of unknown function (DUF1275)`	WP_039396860.1`DUF1275 domain-containing protein	-	-	-	-	-	-
assembly_03628	Benzoyl-CoA oxygenase component A`	FAD_binding_1`FAD binding domain`;Fer4_2`4Fe-4S binding domain`;FAD_binding_6`Oxidoreductase FAD-binding domain`;NAD_binding_1`Oxidoreductase NAD-binding domain`;Fer4_21`4Fe-4S dicluster domain`;Fer4`4Fe-4S binding domain`;Fer4_8`4Fe-4S dicluster domain`;Fer4_6`4Fe-4S binding domain`;Fer4_4`4Fe-4S binding domain`;Fer4_10`4Fe-4S dicluster domain`;Fer4_9`4Fe-4S dicluster domain`;Fer4_7`4Fe-4S dicluster domain`;Fer4_16`4Fe-4S double cluster binding domain`	WP_039396951.1`benzoyl-CoA 2,3-epoxidase subunit BoxA	TIGR03287	methan_mark_16: putative methanogenesis marker 16 metalloprotein;TIGR02700	flavo_MJ0208: archaeoflavoprotein, MJ0208 family;TIGR04395	cutC_activ_rSAM: choline TMA-lyase-activating enzyme;TIGR02160	PA_CoA_Oxy5: phenylacetate-CoA oxygenase/reductase, PaaK subunit;TIGR03294	FrhG: coenzyme F420 hydrogenase, subunit gamma;TIGR03224	benzo_boxA: benzoyl-CoA oxygenase/reductase, BoxA protein;TIGR01944	rnfB: electron transport complex, RnfABCDGE type, B subunit;TIGR02911	sulfite_red_B: sulfite reductase, subunit B;TIGR02179	PorD_KorD: 2-oxoacid:acceptor oxidoreductase, delta subunit, pyruvate/2-ketoisovalerate family;TIGR01931	cysJ: sulfite reductase [NADPH] flavoprotein, alpha-component;TIGR01941	nqrF: NADH:ubiquinone oxidoreductase, Na(+)-translocating, F subunit;TIGR04270	Rama_corrin_act: methylamine methyltransferase corrinoid protein reductive activase	-	-	assembly_03628`K15511	-	GO:0051539`4 iron, 4 sulfur cluster binding`molecular_function;GO:0046872`metal ion binding`molecular_function;GO:0051213`dioxygenase activity`molecular_function;GO:0019439`aromatic compound catabolic process`biological_process
assembly_01933	-	Peptidase_C58`Yersinia/Haemophilus virulence surface antigen`	WP_039399223.1`hypothetical protein	-	-	-	-	-	-
assembly_03976	Probable nicotinate-nucleotide adenylyltransferase`	CTP_transf_like`Cytidylyltransferase-like`	WP_039400680.1`nicotinate-nucleotide adenylyltransferase	TIGR00482	TIGR00482: nicotinate (nicotinamide) nucleotide adenylyltransferase;TIGR01510	coaD_prev_kdtB: pantetheine-phosphate adenylyltransferase;TIGR00125	cyt_tran_rel: cytidyltransferase-like domain	-	-	assembly_03976`K00969	Metabolism of cofactors and vitamins` Nicotinate and nicotinamide metabolism	GO:0005524`ATP binding`molecular_function;GO:0009435`NAD biosynthetic process`biological_process;GO:0004515`nicotinate-nucleotide adenylyltransferase activity`molecular_function
assembly_04401	-	OmpA`OmpA family`	WP_039393044.1`OmpA family protein	TIGR02802	Pal_lipo: peptidoglycan-associated lipoprotein;TIGR03350	type_VI_ompA: type VI secretion system peptidoglycan-associated domain;TIGR03789	pdsO: proteobacterial sortase system peptidoglycan-associated protein	-	-	-	-	-
assembly_02677	Major outer membrane protein P.IB`	Porin_4`Gram-negative porin`	WP_039398215.1`porin	-	-	-	-	-	GO:0006811`ion transport`biological_process;GO:0015288`porin activity`molecular_function;GO:0009279`cell outer membrane`cellular_component;GO:0046930`pore complex`cellular_component
assembly_04116	-	DUF3579`Protein of unknown function (DUF3579)`	WP_039400937.1`MULTISPECIES: DUF3579 domain-containing protein	-	-	-	-	-	-
assembly_04878	50S ribosomal protein L18`	Ribosomal_L18p`Ribosomal L18 of archaea, bacteria, mitoch. and chloroplast`	WP_039393713.1`MULTISPECIES: 50S ribosomal protein L18	TIGR00060	L18_bact: ribosomal protein uL18	-	Ribosomal protein L18	assembly_04878`K02881	Translation` Ribosome	GO:0019843`rRNA binding`molecular_function;GO:0003735`structural constituent of ribosome`molecular_function;GO:0006412`translation`biological_process;GO:0005840`ribosome`cellular_component
assembly_00858	Isoquinoline 1-oxidoreductase subunit beta`	Ald_Xan_dh_C2`Molybdopterin-binding domain of aldehyde dehydrogenase`;TAT_signal`TAT (twin-arginine translocation) pathway signal sequence`	WP_069340057.1`xanthine dehydrogenase family protein molybdopterin-binding subunit	TIGR03194	4hydrxCoA_A: 4-hydroxybenzoyl-CoA reductase, alpha subunit;TIGR02969	mam_aldehyde_ox: aldehyde oxidase;TIGR02965	xanthine_xdhB: xanthine dehydrogenase, molybdopterin binding subunit;TIGR03311	Se_dep_XDH: selenium-dependent xanthine dehydrogenase;TIGR03313	Se_sel_red_Mo: probable selenate reductase, molybdenum-binding subunit;TIGR03196	pucD: xanthine dehydrogenase D subunit	-	-	assembly_00858`K07303	-	GO:0047121`isoquinoline 1-oxidoreductase activity`molecular_function
assembly_03390	Putative aldolase class 2 protein CC_1201`	Aldolase_II`Class II Aldolase and Adducin N-terminal domain`	WP_039397310.1`class II aldolase/adducin family protein	TIGR01086	fucA: L-fuculose phosphate aldolase;TIGR03328	salvage_mtnB: methylthioribulose-1-phosphate dehydratase	-	Ribulose-5-phosphate 4-epimerase/Fuculose-1-phosphate aldolase	-	-	GO:0046872`metal ion binding`molecular_function
assembly_01357	Yop proteins translocation protein U`	Bac_export_2`FlhB HrpN YscU SpaS Family`	WP_129165099.1`EscU/YscU/HrcU family type III secretion system export apparatus switch protein	TIGR00328	flhB: flagellar biosynthetic protein FlhB;TIGR00789	flhB_rel: FlhB domain protein;TIGR01404	FlhB_rel_III: type III secretion protein, YscU/HrpY family	-	-	assembly_01357`K03229	Membrane transport` Bacterial secretion system	GO:0009405`pathogenesis`biological_process;GO:0009306`protein secretion`biological_process;GO:0016021`integral component of membrane`cellular_component;GO:0005886`plasma membrane`cellular_component
assembly_05200	Putative chloride channel protein ClcB-like`	Voltage_CLC`Voltage gated chloride channel`	WP_039401804.1`ClcB-like voltage-gated chloride channel protein	-	-	-	assembly_05200`K03281	-	GO:0034765`regulation of ion transmembrane transport`biological_process;GO:0005886`plasma membrane`cellular_component;GO:0010447`response to acidic pH`biological_process;GO:0005247`voltage-gated chloride channel activity`molecular_function;GO:0034707`chloride channel complex`cellular_component
assembly_00144	High-affinity branched-chain amino acid transport system permease protein LivH`	BPD_transp_2`Branched-chain amino acid transport system / permease component`	WP_039394534.1`branched-chain amino acid ABC transporter permease	TIGR03409	urea_trans_UrtB: urea ABC transporter, permease protein UrtB;TIGR03408	urea_trans_UrtC: urea ABC transporter, permease protein UrtC;TIGR03622	urea_t_UrtB_arc: urea ABC transporter, permease protein UrtB	-	Branched-chain amino acid ABC-type transport system, permease component	assembly_00144`K01997	Membrane transport` ABC transporters	GO:0016021`integral component of membrane`cellular_component;GO:0022857`transmembrane transporter activity`molecular_function;GO:0005886`plasma membrane`cellular_component;GO:0006865`amino acid transport`biological_process
assembly_03060	Probable diguanylate cyclase DgcQ`	dCache_1`Cache domain`;GGDEF`Diguanylate cyclase, GGDEF domain`	WP_084103598.1`sensor domain-containing diguanylate cyclase	TIGR00254	GGDEF: diguanylate cyclase (GGDEF) domain	-	-	-	-	GO:0052621`diguanylate cyclase activity`molecular_function;GO:0005525`GTP binding`molecular_function;GO:0030244`cellulose biosynthetic process`biological_process;GO:0005886`plasma membrane`cellular_component;GO:0016021`integral component of membrane`cellular_component;GO:0046872`metal ion binding`molecular_function
assembly_04476	Osmoprotectant import permease protein OsmW`	BPD_transp_1`Binding-protein-dependent transport system inner membrane component`	WP_039393117.1`MULTISPECIES: ABC transporter permease	TIGR00974	3a0107s02c: phosphate ABC transporter, permease protein PstA;TIGR01097	PhnE: phosphonate ABC transporter, permease protein PhnE;TIGR01183	ntrB: nitrate ABC transporter, permease protein;TIGR03226	PhnU: 2-aminoethylphosphonate ABC transporter, permease protein;TIGR03416	ABC_choXWV_perm: choline ABC transporter, permease protein	-	ABC-type proline/glycine betaine transport system, permease component	assembly_04476`K05846	Membrane transport` ABC transporters	GO:0005886`plasma membrane`cellular_component;GO:0016021`integral component of membrane`cellular_component;GO:0055085`transmembrane transport`biological_process;GO:0031460`glycine betaine transport`biological_process
assembly_03607	-	HTH_3`Helix-turn-helix`;HTH_19`Helix-turn-helix domain`;HTH_31`Helix-turn-helix domain`	WP_052252580.1`MULTISPECIES: hypothetical protein	TIGR03830	CxxCG_CxxCG_HTH: putative zinc finger/helix-turn-helix protein, YgiT family	-	-	assembly_03607`K07726	-	-
assembly_03652	Uncharacterized protein MT1397`	GGDEF`Diguanylate cyclase, GGDEF domain`;PAS_9`PAS domain`;PAS_4`PAS fold`;PAS_8`PAS domain`	WP_039396905.1`sensor domain-containing diguanylate cyclase	TIGR00254	GGDEF: diguanylate cyclase (GGDEF) domain	-	-	-	-	-
assembly_04518	-	HutD`HutD`	WP_084104040.1`HutD family protein	-	-	-	assembly_04518`K09975	-	-
assembly_01882	Single-stranded-DNA-specific exonuclease RecJ`	DHH`DHH family`;DHHA1`DHHA1 domain`	WP_039399299.1`single-stranded-DNA-specific exonuclease RecJ	TIGR00644	recJ: single-stranded-DNA-specific exonuclease RecJ	-	Single-stranded DNA-specific exonuclease, DHH superfamily, may be involved in archaeal DNA replication intiation	assembly_01882`K07462	Replication and repair` Mismatch repair;Replication and repair` Base excision repair;Replication and repair` Homologous recombination	GO:0006281`DNA repair`biological_process;GO:0006310`DNA recombination`biological_process;GO:0008409`5'-3' exonuclease activity`molecular_function;GO:0003676`nucleic acid binding`molecular_function
assembly_02802	Nitrate/nitrite response regulator protein NarL`	GerE`Bacterial regulatory proteins, luxR family`;HTH_38`Helix-turn-helix domain`;Response_reg`Response regulator receiver domain`;HTH_23`Homeodomain-like domain`;Sigma70_r4_2`Sigma-70, region 4`	WP_039398051.1`response regulator transcription factor	TIGR01818	ntrC: nitrogen regulation protein NR(I);TIGR02875	spore_0_A: sporulation transcription factor Spo0A	-	DNA-binding response regulator, NarL/FixJ family, contains REC and HTH domains	assembly_02802`K07687	Signal transduction` Two-component system	GO:0006355`regulation of transcription, DNA-templated`biological_process;GO:0005524`ATP binding`molecular_function;GO:0042128`nitrate assimilation`biological_process;GO:0003677`DNA binding`molecular_function;GO:0000160`phosphorelay signal transduction system`biological_process
assembly_01925	NADH-quinone oxidoreductase chain 10`	Oxidored_q3`NADH-ubiquinone/plastoquinone oxidoreductase chain 6`;H_PPase`Inorganic H+ pyrophosphatase`	WP_039399233.1`NADH-quinone oxidoreductase subunit J	-	-	NADH:ubiquinone oxidoreductase subunit 6 (chain J)	assembly_01925`K00339	Energy metabolism` Oxidative phosphorylation	GO:0005886`plasma membrane`cellular_component;GO:0048038`quinone binding`molecular_function;GO:0008137`NADH dehydrogenase (ubiquinone) activity`molecular_function;GO:0016021`integral component of membrane`cellular_component
assembly_00112	Probable RuBisCO transcriptional regulator`	MarR_2`MarR family`;HTH_5`Bacterial regulatory protein, arsR family`;HTH_1`Bacterial regulatory helix-turn-helix protein, lysR family`;HTH_24`Winged helix-turn-helix DNA-binding`;MarR`MarR family`;LysR_substrate`LysR substrate binding domain`;HTH_30`PucR C-terminal helix-turn-helix domain`	WP_039394473.1`LysR family transcriptional regulator	TIGR03298	argP: transcriptional regulator, ArgP family;TIGR02424	TF_pcaQ: pca operon transcription factor PcaQ;TIGR03339	phn_lysR: aminoethylphosphonate catabolism associated LysR family transcriptional regulator;TIGR02036	dsdC: D-serine deaminase transcriptional activator;TIGR00637	ModE_repress: ModE molybdate transport repressor domain;TIGR03418	chol_sulf_TF: putative choline sulfate-utilization transcription factor	-	-	-	-	GO:0003677`DNA binding`molecular_function;GO:0003700`transcription factor activity, sequence-specific DNA binding`molecular_function;GO:0009507`chloroplast`cellular_component
assembly_03206	Maleate isomerase`	Asp_Glu_race`Asp/Glu/Hydantoin racemase`	WP_046292399.1`Asp/Glu racemase	TIGR02990	ectoine_eutA: ectoine utilization protein EutA	-	-	assembly_03206`K01799	Carbohydrate metabolism` Butanoate metabolism;Metabolism of cofactors and vitamins` Nicotinate and nicotinamide metabolism	GO:0050076`maleate isomerase activity`molecular_function;GO:0051289`protein homotetramerization`biological_process
assembly_03661	-	TonB_dep_Rec`TonB dependent receptor`;Plug`TonB-dependent Receptor Plug Domain`	WP_084103500.1`TonB-dependent receptor	TIGR01786	TonB-hemlactrns: TonB-dependent hemoglobin/transferrin/lactoferrin receptor family protein;TIGR01783	TonB-siderophor: TonB-dependent siderophore receptor;TIGR01785	TonB-hemin: TonB-dependent heme/hemoglobin receptor family protein;TIGR01779	TonB-B12: TonB-dependent vitamin B12 receptor	-	-	assembly_03661`K02014	-	-
assembly_04622	Probable histidine-binding protein`	Lig_chan-Glu_bd`Ligated ion channel L-glutamate- and glycine-binding site`;SBP_bac_3`Bacterial extracellular solute-binding proteins, family 3`;NMT1`NMT1/THI5 like`;MTD`methylene-5,6,7,8-tetrahydromethanopterin dehydrogenase`	WP_039393366.1`basic amino acid ABC transporter substrate-binding protein	TIGR01096	3A0103s03R: lysine-arginine-ornithine-binding periplasmic protein;TIGR02995	ectoine_ehuB: ectoine/hydroxyectoine ABC transporter solute-binding protein EhuB	-	ABC-type amino acid transport/signal transduction system, periplasmic component/domain	assembly_04622`K02030	-	GO:0004970`ionotropic glutamate receptor activity`molecular_function;GO:0005886`plasma membrane`cellular_component;GO:0006865`amino acid transport`biological_process
assembly_01567	Uncharacterized HTH-type transcriptional regulator RhmR`	MarR_2`MarR family`;IclR`Bacterial transcriptional regulator`;HTH_IclR`IclR helix-turn-helix domain`	WP_039399718.1`IclR family transcriptional regulator	TIGR02431	pcaR_pcaU: beta-ketoadipate pathway transcriptional regulators, PcaR/PcaU/PobR family	-	DNA-binding transcriptional regulator, IclR family	-	-	GO:0003677`DNA binding`molecular_function;GO:0006351`transcription, DNA-templated`biological_process;GO:0006355`regulation of transcription, DNA-templated`biological_process
assembly_03918	-	-	WP_039400556.1`hypothetical protein	-	-	-	-	-	-
assembly_01592	Ornithine utilization regulator`	SurA_N`SurA N-terminal domain`;HTH_18`Helix-turn-helix domain`;HTH_AraC`Bacterial regulatory helix-turn-helix proteins, AraC family`;Arabinose_bd`Arabinose-binding domain of AraC transcription regulator, N-term`	WP_039399693.1`AraC family transcriptional regulator	TIGR02297	HpaA: 4-hydroxyphenylacetate catabolism regulatory protein HpaA;TIGR04094	adjacent_YSIRK: YSIRK-targeted surface antigen transcriptional regulator	-	-	-	-	GO:0044212`transcription regulatory region DNA binding`molecular_function;GO:0043565`sequence-specific DNA binding`molecular_function;GO:0006593`ornithine catabolic process`biological_process;GO:0003700`transcription factor activity, sequence-specific DNA binding`molecular_function
assembly_01899	Uncharacterized protein YciO`	Sua5_yciO_yrdC`Telomere recombination`	WP_039399274.1`threonylcarbamoyl-AMP synthase	TIGR00143	hypF: carbamoyltransferase HypF;TIGR00057	TIGR00057: tRNA threonylcarbamoyl adenosine modification protein, Sua5/YciO/YrdC/YwlC family	-	tRNA A37 threonylcarbamoyladenosine synthetase subunit TsaC/SUA5/YrdC	-	-	GO:0003725`double-stranded RNA binding`molecular_function
assembly_00947	S-adenosylmethionine:tRNA ribosyltransferase-isomerase`	Queuosine_synth`Queuosine biosynthesis protein`	WP_039396311.1`tRNA preQ1(34) S-adenosylmethionine ribosyltransferase-isomerase QueA	TIGR00113	queA: S-adenosylmethionine:tRNA ribosyltransferase-isomerase	-	S-adenosylmethionine:tRNA-ribosyltransferase-isomerase (queuine synthetase)	assembly_00947`K07568	-	GO:0016740`transferase activity`molecular_function;GO:0005737`cytoplasm`cellular_component;GO:0016853`isomerase activity`molecular_function;GO:0008616`queuosine biosynthetic process`biological_process
assembly_02750	Putative ABC transporter permease protein MJ0087`	FecCD`FecCD transport family`	WP_039403079.1`iron ABC transporter permease	TIGR03869	F420-0_ABCperm: proposed F420-0 ABC transporter, permease protein	-	ABC-type Fe3+-siderophore transport system, permease component	assembly_02750`K02015	Membrane transport` ABC transporters	GO:0022857`transmembrane transporter activity`molecular_function;GO:0005887`integral component of plasma membrane`cellular_component
assembly_00338	Catalase`	Catalase`Catalase`;Catalase-rel`Catalase-related immune-responsive`	WP_039395026.1`catalase	-	-	Catalase	assembly_00338`K03781	Global and overview maps` Carbon metabolism;Neurodegenerative disease` Amyotrophic lateral sclerosis (ALS);Signal transduction` FoxO signaling pathway;Transport and catabolism` Peroxisome;Carbohydrate metabolism` Glyoxylate and dicarboxylate metabolism;Amino acid metabolism` Tryptophan metabolism	GO:0005737`cytoplasm`cellular_component;GO:0004096`catalase activity`molecular_function;GO:0042744`hydrogen peroxide catabolic process`biological_process;GO:0006979`response to oxidative stress`biological_process;GO:0020037`heme binding`molecular_function;GO:0046872`metal ion binding`molecular_function
assembly_05023	Nitrate reductase [NADPH]`	Oxidored_molyb`Oxidoreductase molybdopterin binding domain`;Mo-co_dimer`Mo-co oxidoreductase dimerisation domain`	WP_039393902.1`sulfite dehydrogenase	TIGR04555	sulfite_DH_soxC: sulfite dehydrogenase	-	Cytochrome b involved in lipid metabolism;NAD(P)H-flavin reductase;Periplasmic DMSO/TMAO reductase YedYZ, molybdopterin-dependent catalytic subunit	assembly_05023`K17225	Energy metabolism` Sulfur metabolism	GO:0020037`heme binding`molecular_function;GO:0030151`molybdenum ion binding`molecular_function;GO:0042128`nitrate assimilation`biological_process;GO:0050464`nitrate reductase (NADPH) activity`molecular_function;GO:0006809`nitric oxide biosynthetic process`biological_process
assembly_01313	Thioredoxin reductase`	Shikimate_DH`Shikimate / quinate 5-dehydrogenase`;Pyr_redox_3`Pyridine nucleotide-disulphide oxidoreductase`;HI0933_like`HI0933-like protein`;Pyr_redox`Pyridine nucleotide-disulphide oxidoreductase`;AlaDh_PNT_C`Alanine dehydrogenase/PNT, C-terminal domain`;NAD_binding_7`Putative NAD(P)-binding`;Pyr_redox_2`Pyridine nucleotide-disulphide oxidoreductase`;FAD_oxidored`FAD dependent oxidoreductase`;GIDA`Glucose inhibited division protein A`;DAO`FAD dependent oxidoreductase`;K_oxygenase`L-lysine 6-monooxygenase (NADPH-requiring)`;FAD_binding_2`FAD binding domain`	WP_039399930.1`MULTISPECIES: thioredoxin-disulfide reductase	TIGR01438	TGR: thioredoxin and glutathione reductase;TIGR03143	AhpF_homolog: putative alkyl hydroperoxide reductase F subunit;TIGR01424	gluta_reduc_2: glutathione-disulfide reductase;TIGR03997	mycofact_OYE_2: mycofactocin system FadH/OYE family oxidoreductase 2;TIGR01292	TRX_reduct: thioredoxin-disulfide reductase;TIGR03140	AhpF: alkyl hydroperoxide reductase subunit F;TIGR02053	MerA: mercury(II) reductase;TIGR01350	lipoamide_DH: dihydrolipoyl dehydrogenase;TIGR04018	Bthiol_YpdA: putative bacillithiol system oxidoreductase, YpdA family;TIGR03385	CoA_CoA_reduc: CoA-disulfide reductase;TIGR01421	gluta_reduc_1: glutathione-disulfide reductase;TIGR01316	gltA: glutamate synthase (NADPH), homotetrameric;TIGR03315	Se_ygfK: putative selenate reductase, YgfK subunit;TIGR01813	flavo_cyto_c: flavocytochrome c;TIGR01372	soxA: sarcosine oxidase, alpha subunit family;TIGR02374	nitri_red_nirB: nitrite reductase [NAD(P)H], large subunit;TIGR03452	mycothione_red: mycothione reductase;TIGR01318	gltD_gamma_fam: glutamate synthase, small subunit	-	Thioredoxin reductase	assembly_01313`K00384	Nucleotide metabolism` Pyrimidine metabolism;Metabolism of other amino acids` Selenocompound metabolism	GO:0019430`removal of superoxide radicals`biological_process;GO:0005737`cytoplasm`cellular_component;GO:0004791`thioredoxin-disulfide reductase activity`molecular_function
assembly_04864	Delta-aminolevulinic acid dehydratase`	ALAD`Delta-aminolevulinic acid dehydratase`	WP_039393691.1`MULTISPECIES: porphobilinogen synthase	-	-	Delta-aminolevulinic acid dehydratase, porphobilinogen synthase	assembly_04864`K01698	Metabolism of cofactors and vitamins` Porphyrin and chlorophyll metabolism	GO:0008270`zinc ion binding`molecular_function;GO:0004655`porphobilinogen synthase activity`molecular_function;GO:0006783`heme biosynthetic process`biological_process;GO:0006779`porphyrin-containing compound biosynthetic process`biological_process;GO:0005829`cytosol`cellular_component;GO:0006782`protoporphyrinogen IX biosynthetic process`biological_process
assembly_02924	2-C-methyl-D-erythritol 4-phosphate cytidylyltransferase`	NTP_transf_3`MobA-like NTP transferase domain`;IspD`2-C-methyl-D-erythritol 4-phosphate cytidylyltransferase`	WP_039397887.1`2-C-methyl-D-erythritol 4-phosphate cytidylyltransferase	TIGR00453	ispD: 2-C-methyl-D-erythritol 4-phosphate cytidylyltransferase	-	2-C-methyl-D-erythritol 4-phosphate cytidylyltransferase	assembly_02924`K00991	Metabolism of terpenoids and polyketides` Terpenoid backbone biosynthesis	GO:0019288`isopentenyl diphosphate biosynthetic process, methylerythritol 4-phosphate pathway`biological_process;GO:0050518`2-C-methyl-D-erythritol 4-phosphate cytidylyltransferase activity`molecular_function;GO:0016114`terpenoid biosynthetic process`biological_process
assembly_03798	Pyruvate kinase II`	PK`Pyruvate kinase, barrel domain`;IMPDH`IMP dehydrogenase / GMP reductase domain`;DUF3006`Protein of unknown function (DUF3006)`;TMP-TENI`Thiamine monophosphate synthase/TENI`;PK_C`Pyruvate kinase, alpha/beta domain`	WP_039396604.1`pyruvate kinase	TIGR01064	pyruv_kin: pyruvate kinase	-	Pyruvate kinase	assembly_03798`K00873	Carbohydrate metabolism` Pyruvate metabolism;Global and overview maps` Carbon metabolism;Cancer: overview` Viral carcinogenesis;Cancer: overview` Central carbon metabolism in cancer;Endocrine and metabolic disease` Type II diabetes mellitus;Global and overview maps` Biosynthesis of amino acids;Carbohydrate metabolism` Glycolysis / Gluconeogenesis;Endocrine system` Glucagon signaling pathway;Nucleotide metabolism` Purine metabolism	GO:0042802`identical protein binding`molecular_function;GO:0004743`pyruvate kinase activity`molecular_function;GO:0030955`potassium ion binding`molecular_function;GO:0005829`cytosol`cellular_component;GO:0000287`magnesium ion binding`molecular_function;GO:0051289`protein homotetramerization`biological_process;GO:0016301`kinase activity`molecular_function;GO:0005524`ATP binding`molecular_function
assembly_04905	-	DUF4148`Domain of unknown function (DUF4148)`	WP_072633373.1`DUF4148 domain-containing protein	-	-	-	-	-	-
assembly_01479	L-aspartate/glutamate-specific racemase`	Pantoate_transf`Ketopantoate hydroxymethyltransferase`;Asp_Glu_race`Asp/Glu/Hydantoin racemase`	WP_039403870.1`aspartate/glutamate racemase family protein	TIGR00035	asp_race: aspartate racemase;TIGR00067	glut_race: glutamate racemase	-	-	assembly_01479`K01779	Metabolism of terpenoids and polyketides` Nonribosomal peptide structures;Amino acid metabolism` Alanine, aspartate and glutamate metabolism	GO:0008881`glutamate racemase activity`molecular_function;GO:0047689`aspartate racemase activity`molecular_function;GO:0006807`nitrogen compound metabolic process`biological_process
assembly_03087	Esterase YbfF`	Abhydrolase_5`Alpha/beta hydrolase family`;Abhydrolase_8`Alpha/beta hydrolase`;Ndr`Ndr family`;AXE1`Acetyl xylan esterase (AXE1)`;FSH1`Serine hydrolase (FSH1)`;BAAT_C`BAAT / Acyl-CoA thioester hydrolase C terminal`;Thioesterase`Thioesterase domain`;Esterase`Putative esterase`;Abhydrolase_4`TAP-like protein`;Peptidase_S9`Prolyl oligopeptidase family`;Abhydrolase_1`alpha/beta hydrolase fold`;Abhydrolase_2`Phospholipase/Carboxylesterase`;Hydrolase_4`Serine aminopeptidase, S33`;DLH`Dienelactone hydrolase family`;Abhydrolase_6`Alpha/beta hydrolase family`	WP_039397671.1`alpha/beta hydrolase	TIGR03695	menH_SHCHC: 2-succinyl-6-hydroxy-2,4-cyclohexadiene-1-carboxylate synthase;TIGR01392	homoserO_Ac_trn: homoserine O-acetyltransferase;TIGR03611	RutD: pyrimidine utilization protein D;TIGR01738	bioH: pimelyl-[acyl-carrier protein] methyl ester esterase;TIGR02427	protocat_pcaD: 3-oxoadipate enol-lactonase;TIGR03343	biphenyl_bphD: 2-hydroxy-6-oxo-6-phenylhexa-2,4-dienoate hydrolase;TIGR03056	bchO_mg_che_rel: putative magnesium chelatase accessory protein	-	Pimeloyl-ACP methyl ester carboxylesterase	-	-	GO:0052689`carboxylic ester hydrolase activity`molecular_function;GO:0016790`thiolester hydrolase activity`molecular_function;GO:0005829`cytosol`cellular_component
assembly_01206	-	CbiK`Cobalt chelatase (CbiK)`;CbiX`CbiX`;Ferrochelatase`Ferrochelatase`	WP_039400134.1`cobalamin biosynthesis protein CbiX	-	-	-	assembly_01206`K03795	Metabolism of cofactors and vitamins` Porphyrin and chlorophyll metabolism	-
assembly_01937	Acyl-CoA dehydrogenase family member 10`	Acyl-CoA_dh_2`Acyl-CoA dehydrogenase, C-terminal domain`;Acyl-CoA_dh_N`Acyl-CoA dehydrogenase, N-terminal domain`;Acyl-CoA_dh_1`Acyl-CoA dehydrogenase, C-terminal domain`;Acyl-CoA_dh_M`Acyl-CoA dehydrogenase, middle domain`	WP_039399207.1`acyl-CoA dehydrogenase	TIGR03204	pimC_large: pimeloyl-CoA dehydrogenase, large subunit;TIGR03203	pimD_small: pimeloyl-CoA dehydrogenase, small subunit;TIGR04022	sulfur_SfnB: sulfur acquisition oxidoreductase, SfnB family;TIGR03207	cyc_hxne_CoA_dh: cyclohexanecarboxyl-CoA dehydrogenase	-	Predicted  kinase, aminoglycoside phosphotransferase (APT) family	-	-	GO:0005739`mitochondrion`cellular_component;GO:0006635`fatty acid beta-oxidation`biological_process;GO:0003995`acyl-CoA dehydrogenase activity`molecular_function;GO:0016787`hydrolase activity`molecular_function;GO:0005759`mitochondrial matrix`cellular_component;GO:0050660`flavin adenine dinucleotide binding`molecular_function
assembly_00939	Adenylosuccinate lyase`	Lyase_1`Lyase`;ASL_C`Adenylosuccinate lyase C-terminal`	WP_039396286.1`adenylosuccinate lyase	TIGR00928	purB: adenylosuccinate lyase;TIGR00979	fumC_II: fumarate hydratase, class II;TIGR00838	argH: argininosuccinate lyase;TIGR02426	protocat_pcaB: 3-carboxy-cis,cis-muconate cycloisomerase	-	Adenylosuccinate lyase	assembly_00939`K01756	Amino acid metabolism` Alanine, aspartate and glutamate metabolism;Nucleotide metabolism` Purine metabolism	GO:0005829`cytosol`cellular_component;GO:0044208`'de novo' AMP biosynthetic process`biological_process;GO:0004018`N6-(1,2-dicarboxyethyl)AMP AMP-lyase (fumarate-forming) activity`molecular_function;GO:0070626`(S)-2-(5-amino-1-(5-phospho-D-ribosyl)imidazole-4-carboxamido)succinate AMP-lyase (fumarate-forming) activity`molecular_function;GO:0006189`'de novo' IMP biosynthetic process`biological_process
assembly_03873	Peptide methionine sulfoxide reductase MsrA 2`	PMSR`Peptide methionine sulfoxide reductase`	WP_052252546.1`peptide-methionine (S)-S-oxide reductase MsrA	TIGR00401	msrA: peptide-methionine (S)-S-oxide reductase	-	Peptide methionine sulfoxide reductase MsrA	assembly_03873`K07304	-	GO:0008113`peptide-methionine (S)-S-oxide reductase activity`molecular_function;GO:0006464`cellular protein modification process`biological_process
assembly_02624	Oxidoreductase UcpA`	GDP_Man_Dehyd`GDP-mannose 4,6 dehydratase`;adh_short_C2`Enoyl-(Acyl carrier protein) reductase`;KR`KR domain`;Epimerase`NAD dependent epimerase/dehydratase family`;adh_short`short chain dehydrogenase`	WP_039398288.1`SDR family oxidoreductase	TIGR01963	PHB_DH: 3-hydroxybutyrate dehydrogenase;TIGR01831	fabG_rel: putative 3-oxoacyl-(acyl-carrier-protein) reductase;TIGR02685	pter_reduc_Leis: pteridine reductase;TIGR02415	23BDH: acetoin reductases;TIGR04316	dhbA_paeA: 2,3-dihydro-2,3-dihydroxybenzoate dehydrogenase;TIGR03206	benzo_BadH: 2-hydroxycyclohexanecarboxyl-CoA dehydrogenase;TIGR02632	RhaD_aldol-ADH: rhamnulose-1-phosphate aldolase/alcohol dehydrogenase;TIGR01830	3oxo_ACP_reduc: 3-oxoacyl-[acyl-carrier-protein] reductase;TIGR04504	SDR_subfam_2: SDR family mycofactocin-dependent oxidoreductase;TIGR03325	BphB_TodD: cis-2,3-dihydrobiphenyl-2,3-diol dehydrogenase;TIGR01289	LPOR: light-dependent protochlorophyllide reductase;TIGR01829	AcAcCoA_reduct: acetoacetyl-CoA reductase;TIGR01500	sepiapter_red: sepiapterin reductase;TIGR03971	SDR_subfam_1: SDR family mycofactocin-dependent oxidoreductase;TIGR01832	kduD: 2-deoxy-D-gluconate 3-dehydrogenase	-	-	-	-	GO:0016491`oxidoreductase activity`molecular_function
assembly_00827	Uncharacterized protein sll1483`	Fasciclin`Fasciclin domain`	WP_039395995.1`fasciclin domain-containing protein	-	-	-	-	-	GO:0030288`outer membrane-bounded periplasmic space`cellular_component;GO:0005615`extracellular space`cellular_component
assembly_03577	HTH-type transcriptional regulator MetR`	LysR_substrate`LysR substrate binding domain`;HTH_1`Bacterial regulatory helix-turn-helix protein, lysR family`	WP_039397021.1`LysR family transcriptional regulator	TIGR03339	phn_lysR: aminoethylphosphonate catabolism associated LysR family transcriptional regulator;TIGR02036	dsdC: D-serine deaminase transcriptional activator;TIGR03298	argP: transcriptional regulator, ArgP family;TIGR02424	TF_pcaQ: pca operon transcription factor PcaQ;TIGR03418	chol_sulf_TF: putative choline sulfate-utilization transcription factor	-	-	assembly_03577`K03576	-	GO:0003677`DNA binding`molecular_function;GO:0009086`methionine biosynthetic process`biological_process;GO:0003700`transcription factor activity, sequence-specific DNA binding`molecular_function;GO:0005737`cytoplasm`cellular_component
assembly_01589	DNA-binding transcriptional activator MhpR`	MarR_2`MarR family`;HTH_27`Winged helix DNA-binding domain`;HTH_20`Helix-turn-helix domain`;HTH_11`HTH domain`;MarR`MarR family`;sCache_3_2`Single cache domain 3`;Rrf2`Transcriptional regulator`;HTH_IclR`IclR helix-turn-helix domain`;HTH_24`Winged helix-turn-helix DNA-binding`;HTH_23`Homeodomain-like domain`;IclR`Bacterial transcriptional regulator`;TrmB`Sugar-specific transcriptional regulator TrmB`;HTH_Crp_2`Crp-like helix-turn-helix domain`	WP_039399695.1`IclR family transcriptional regulator	TIGR02431	pcaR_pcaU: beta-ketoadipate pathway transcriptional regulators, PcaR/PcaU/PobR family	-	DNA-binding transcriptional regulator, IclR family	-	-	GO:0003677`DNA binding`molecular_function;GO:0019439`aromatic compound catabolic process`biological_process;GO:0006355`regulation of transcription, DNA-templated`biological_process
assembly_00246	Vanillate O-demethylase oxygenase subunit`	Rieske`Rieske [2Fe-2S] domain`	WP_039394812.1`aromatic ring-hydroxylating dioxygenase subunit alpha	TIGR03228	anthran_1_2_A: anthranilate 1,2-dioxygenase, large subunit	-	-	assembly_00246`K03862	Xenobiotics biodegradation and metabolism` Aminobenzoate degradation	GO:0018489`vanillate monooxygenase activity`molecular_function;GO:0005506`iron ion binding`molecular_function;GO:0051537`2 iron, 2 sulfur cluster binding`molecular_function;GO:0046274`lignin catabolic process`biological_process
assembly_02161	Ribonuclease R`	OB_RNB`Ribonuclease B OB domain`;RNB`RNB domain`;S1`S1 RNA binding domain`	WP_084103738.1`ribonuclease R	TIGR02063	RNase_R: ribonuclease R;TIGR00448	rpoE: DNA-directed RNA polymerase;TIGR02062	RNase_B: exoribonuclease II;TIGR00358	3_prime_RNase: VacB and RNase II family 3'-5' exoribonucleases	-	Exoribonuclease R	assembly_02161`K12573	Folding, sorting and degradation` RNA degradation	GO:0005829`cytosol`cellular_component;GO:0003723`RNA binding`molecular_function;GO:0008859`exoribonuclease II activity`molecular_function
assembly_00574	Glycerol-3-phosphate regulon repressor`	TrmB`Sugar-specific transcriptional regulator TrmB`;HTH_IclR`IclR helix-turn-helix domain`;HTH_DeoR`DeoR-like helix-turn-helix domain`;HTH_38`Helix-turn-helix domain`;HTH_7`Helix-turn-helix domain of resolvase`;GntR`Bacterial regulatory proteins, gntR family`;HTH_11`HTH domain`;DeoRC`DeoR C terminal sensor domain`;HTH_5`Bacterial regulatory protein, arsR family`;MarR`MarR family`;HTH_9`RNA polymerase III subunit RPC82 helix-turn-helix domain`;DUF977`Bacterial protein of unknown function (DUF977)`;HTH_20`Helix-turn-helix domain`;MarR_2`MarR family`	WP_039395533.1`MULTISPECIES: DeoR/GlpR transcriptional regulator	-	-	DNA-binding transcriptional regulator of sugar metabolism, DeoR/GlpR family	-	-	GO:0003677`DNA binding`molecular_function;GO:0010677`negative regulation of cellular carbohydrate metabolic process`biological_process;GO:0006071`glycerol metabolic process`biological_process;GO:0003700`transcription factor activity, sequence-specific DNA binding`molecular_function
assembly_00371	-	CopC`CopC domain`	WP_084104135.1`copper resistance protein CopC	-	-	-	assembly_00371`K07156	-	-
assembly_03933	Uncharacterized protein YdhJ`	HlyD_D23`Barrel-sandwich domain of CusB or HlyD membrane-fusion`;Biotin_lipoyl`Biotin-requiring enzyme`;HlyD`HlyD membrane-fusion protein of T1SS`;Biotin_lipoyl_2`Biotin-lipoyl like`;HlyD_3`HlyD family secretion protein`	WP_039400591.1`efflux RND transporter periplasmic adaptor subunit	TIGR00998	8a0101: efflux pump membrane protein;TIGR01843	type_I_hlyD: type I secretion membrane fusion protein, HlyD family;TIGR03794	NHLM_micro_HlyD: NHLM bacteriocin system secretion protein;TIGR01730	RND_mfp: efflux transporter, RND family, MFP subunit;TIGR00999	8a0102: membrane fusion protein cluster 2 protein	-	Multidrug resistance efflux pump	-	-	GO:0055085`transmembrane transport`biological_process;GO:0016021`integral component of membrane`cellular_component
assembly_03840	Acetyl-CoA acetyltransferase`	Thiolase_N`Thiolase, N-terminal domain`;Thiolase_C`Thiolase, C-terminal domain`	WP_063598894.1`acetyl-CoA C-acyltransferase	TIGR02445	fadA: acetyl-CoA C-acyltransferase FadA;TIGR02446	FadI: acetyl-CoA C-acyltransferase FadI;TIGR01930	AcCoA-C-Actrans: acetyl-CoA C-acyltransferase;TIGR02430	pcaF: 3-oxoadipyl-CoA thiolase	-	Acetyl-CoA acetyltransferase	assembly_03840`K00626	Xenobiotics biodegradation and metabolism` Benzoate degradation;Amino acid metabolism` Tryptophan metabolism;Metabolism of terpenoids and polyketides` Terpenoid backbone biosynthesis;Carbohydrate metabolism` Glyoxylate and dicarboxylate metabolism;Amino acid metabolism` Valine, leucine and isoleucine degradation;Global and overview maps` Carbon metabolism;Signal transduction` Two-component system;Carbohydrate metabolism` Pyruvate metabolism;Carbohydrate metabolism` Butanoate metabolism;Lipid metabolism` Fatty acid degradation;Global and overview maps` Fatty acid metabolism;Carbohydrate metabolism` Propanoate metabolism;Lipid metabolism` Synthesis and degradation of ketone bodies;Amino acid metabolism` Lysine degradation;Energy metabolism` Carbon fixation pathways in prokaryotes	GO:0043442`acetoacetic acid catabolic process`biological_process;GO:0042802`identical protein binding`molecular_function;GO:0003985`acetyl-CoA C-acetyltransferase activity`molecular_function;GO:0051289`protein homotetramerization`biological_process;GO:0005737`cytoplasm`cellular_component
assembly_03696	High-affinity branched-chain amino acid transport system permease protein BraD`	BPD_transp_2`Branched-chain amino acid transport system / permease component`	WP_039396822.1`branched-chain amino acid ABC transporter permease	TIGR03409	urea_trans_UrtB: urea ABC transporter, permease protein UrtB;TIGR03408	urea_trans_UrtC: urea ABC transporter, permease protein UrtC;TIGR03622	urea_t_UrtB_arc: urea ABC transporter, permease protein UrtB	-	Branched-chain amino acid ABC-type transport system, permease component	assembly_03696`K01997	Membrane transport` ABC transporters	GO:0005886`plasma membrane`cellular_component;GO:0015190`L-leucine transmembrane transporter activity`molecular_function;GO:0016021`integral component of membrane`cellular_component;GO:0005304`L-valine transmembrane transporter activity`molecular_function;GO:0098713`leucine import across plasma membrane`biological_process;GO:1903785`L-valine transmembrane transport`biological_process;GO:0055085`transmembrane transport`biological_process;GO:0015188`L-isoleucine transmembrane transporter activity`molecular_function;GO:0015192`L-phenylalanine transmembrane transporter activity`molecular_function;GO:0015823`phenylalanine transport`biological_process;GO:0022857`transmembrane transporter activity`molecular_function;GO:0015808`L-alanine transport`biological_process;GO:1903806`L-isoleucine import into cell`biological_process;GO:0042941`D-alanine transport`biological_process
assembly_00656	-	-	WP_076879912.1`hypothetical protein	-	-	-	-	-	-
assembly_01425	Gluconate 2-dehydrogenase cytochrome c subunit`	Cytochrom_C`Cytochrome c`;Cytochrom_C550`Cytochrome c-550 domain`;Cytochrome_CBB3`Cytochrome C oxidase, cbb3-type, subunit III`	WP_039399918.1`cytochrome c	TIGR00782	ccoP: cytochrome c oxidase, cbb3-type, subunit III	-	-	-	-	GO:0009055`electron carrier activity`molecular_function;GO:0033717`gluconate 2-dehydrogenase (acceptor) activity`molecular_function;GO:0005506`iron ion binding`molecular_function;GO:0020037`heme binding`molecular_function;GO:0005886`plasma membrane`cellular_component
assembly_01905	-	Lactamase_B_6`Metallo-beta-lactamase superfamily domain`;Lactamase_B`Metallo-beta-lactamase superfamily`;Lactamase_B_2`Beta-lactamase superfamily domain`	WP_039399263.1`MBL fold metallo-hydrolase	TIGR03413	GSH_gloB: hydroxyacylglutathione hydrolase;TIGR02651	RNase_Z: ribonuclease Z;TIGR03675	arCOG00543: arCOG00543 universal archaeal KH-domain/beta-lactamase-domain protein	-	-	-	-	-
assembly_01896	Uncharacterized protein HI_0077`	DUF455`Protein of unknown function (DUF455)`	WP_052252967.1`ferritin-like domain-containing protein	-	-	Uncharacterized conserved protein, contains ferritin-like DUF455 domain	-	-	-
assembly_00084	UvrABC system protein A`	SMC_N`RecF/RecN/SMC N terminal domain`;APS_kinase`Adenylylsulphate kinase`;AAA_18`AAA domain`;AAA_19`Part of AAA domain`;NB-ARC`NB-ARC domain`;cobW`CobW/HypB/UreG, nucleotide-binding domain`;FtsK_SpoIIIE`FtsK/SpoIIIE family`;AAA_24`AAA domain`;AAA_30`AAA domain`;PRK`Phosphoribulokinase / Uridine kinase family`;NTPase_1`NTPase`;AAA_5`AAA domain (dynein-related subfamily)`;AAA_25`AAA domain`;Viral_helicase1`Viral (Superfamily 1) RNA helicase`;AAA_29`P-loop containing region of AAA domain`;AAA_21`AAA domain, putative AbiEii toxin, Type IV TA system`;AAA_14`AAA domain`;AAA_23`AAA domain`;DUF258`Protein of unknown function, DUF258`;DUF4350`Domain of unknown function (DUF4350)`;AAA_16`AAA ATPase domain`;ATPase`KaiC`;RNA12`RNA12 protein`;DUF2075`Uncharacterized conserved protein (DUF2075)`;AAA_28`AAA domain`;RNA_helicase`RNA helicase`;AAA_33`AAA domain`;MMR_HSR1`50S ribosome-binding GTPase`;DnaJ_CXXCXGXG`DnaJ central domain`;ABC_tran`ABC transporter`;AAA_15`AAA ATPase domain`;T2SSE`Type II/IV secretion system protein`;ATPase_2`ATPase domain predominantly from Archaea`;NACHT`NACHT domain`;AAA_22`AAA domain`;SbcCD_C`Putative exonuclease SbcCD, C subunit`;Cytidylate_kin`Cytidylate kinase`	WP_039394408.1`excinuclease ABC subunit A	TIGR03258	PhnT: 2-aminoethylphosphonate ABC transport system, ATP-binding component PhnT;TIGR02322	phosphon_PhnN: phosphonate metabolism protein/1,5-bisphosphokinase (PRPP-forming) PhnN;TIGR02673	FtsE: cell division ATP-binding protein FtsE;TIGR01186	proV: glycine betaine/L-proline transport ATP binding subunit;TIGR01188	drrA: daunorubicin resistance ABC transporter, ATP-binding protein;TIGR02868	CydC: thiol reductant ABC exporter, CydC subunit;TIGR02769	nickel_nikE: nickel import ATP-binding protein NikE;TIGR01288	nodI: nodulation ABC transporter NodI;TIGR02211	LolD_lipo_ex: lipoprotein releasing system, ATP-binding protein;TIGR01277	thiQ: thiamine ABC transporter, ATP-binding protein;TIGR00972	3a0107s01c2: phosphate ABC transporter, ATP-binding protein;TIGR01842	type_I_sec_PrtD: type I secretion system ATPase;TIGR03873	F420-0_ABC_ATP: proposed F420-0 ABC transporter, ATP-binding protein;TIGR02857	CydD: thiol reductant ABC exporter, CydD subunit;TIGR03608	L_ocin_972_ABC: putative bacteriocin export ABC transporter, lactococcin 972 group;TIGR03265	PhnT2: putative 2-aminoethylphosphonate ABC transporter, ATP-binding protein;TIGR03269	met_CoM_red_A2: methyl coenzyme M reductase system, component A2;TIGR01846	type_I_sec_HlyB: type I secretion system ATPase;TIGR03796	NHLM_micro_ABC1: NHLM bacteriocin system ABC transporter, peptidase/ATP-binding protein;TIGR00956	3a01205: pleiotropic drug resistance family protein;TIGR03522	GldA_ABC_ATP: gliding motility-associated ABC transporter ATP-binding subunit GldA;TIGR02323	CP_lyasePhnK: phosphonate C-P lyase system protein PhnK;TIGR04521	ECF_ATPase_2: energy-coupling factor transporter ATPase;TIGR03263	guanyl_kin: guanylate kinase;TIGR00157	TIGR00157: ribosome small subunit-dependent GTPase A;TIGR04520	ECF_ATPase_1: energy-coupling factor transporter ATPase;TIGR02770	nickel_nikD: nickel import ATP-binding protein NikD;TIGR02633	xylG: D-xylose ABC transporter, ATP-binding protein;TIGR02324	CP_lyasePhnL: phosphonate C-P lyase system protein PhnL;TIGR01192	chvA: glucan exporter ATP-binding protein;TIGR03771	anch_rpt_ABC: anchored repeat-type ABC transporter, ATP-binding subunit;TIGR01166	cbiO: cobalt ABC transporter, ATP-binding protein;TIGR03415	ABC_choXWV_ATP: choline ABC transporter, ATP-binding protein;TIGR02142	modC_ABC: molybdate ABC transporter, ATP-binding protein;TIGR00455	apsK: adenylyl-sulfate kinase;TIGR03375	type_I_sec_LssB: type I secretion system ATPase;TIGR00968	3a0106s01: sulfate ABC transporter, ATP-binding protein;TIGR03864	PQQ_ABC_ATP: ABC transporter, ATP-binding subunit, PQQ-dependent alcohol dehydrogenase system;TIGR03411	urea_trans_UrtD: urea ABC transporter, ATP-binding protein UrtD;TIGR00630	uvra: excinuclease ABC subunit A;TIGR00955	3a01204: pigment precursor permease;TIGR02982	heterocyst_DevA: ABC exporter ATP-binding subunit, DevA family;TIGR03005	ectoine_ehuA: ectoine/hydroxyectoine ABC transporter, ATP-binding protein EhuA;TIGR01189	ccmA: heme ABC exporter, ATP-binding protein CcmA;TIGR02204	MsbA_rel: ABC transporter, permease/ATP-binding protein;TIGR02314	ABC_MetN: D-methionine ABC transporter, ATP-binding protein;TIGR00958	3a01208: antigen peptide transporter 2;TIGR03740	galliderm_ABC: lantibiotic protection ABC transporter, ATP-binding subunit;TIGR01194	cyc_pep_trnsptr: cyclic peptide transporter;TIGR01184	ntrCD: nitrate ABC transporter, ATP-binding proteins C and D;TIGR01193	bacteriocin_ABC: ABC-type bacteriocin transporter;TIGR04406	LPS_export_lptB: LPS export ABC transporter ATP-binding protein;TIGR02315	ABC_phnC: phosphonate ABC transporter, ATP-binding protein;TIGR02203	MsbA_lipidA: lipid A export permease/ATP-binding protein MsbA;TIGR03797	NHLM_micro_ABC2: NHLM bacteriocin system ABC transporter, ATP-binding protein;TIGR03410	urea_trans_UrtE: urea ABC transporter, ATP-binding protein UrtE;TIGR01978	sufC: FeS assembly ATPase SufC;TIGR03719	ABC_ABC_ChvD: ATP-binding cassette protein, ChvD family	-	Excinuclease UvrABC ATPase subunit	assembly_00084`K03701	Replication and repair` Nucleotide excision repair	GO:0016887`ATPase activity`molecular_function;GO:0006289`nucleotide-excision repair`biological_process;GO:0008270`zinc ion binding`molecular_function;GO:0009381`excinuclease ABC activity`molecular_function;GO:0009432`SOS response`biological_process;GO:0003677`DNA binding`molecular_function;GO:0005737`cytoplasm`cellular_component;GO:0009380`excinuclease repair complex`cellular_component;GO:0005524`ATP binding`molecular_function
assembly_02736	-	DUF2252`Uncharacterized protein conserved in bacteria (DUF2252)`	WP_039398129.1`DUF2252 domain-containing protein	-	-	-	-	-	-
assembly_03213	High-affinity branched-chain amino acid transport system permease protein LivH`	BPD_transp_2`Branched-chain amino acid transport system / permease component`	WP_039397508.1`branched-chain amino acid ABC transporter permease	TIGR03408	urea_trans_UrtC: urea ABC transporter, permease protein UrtC;TIGR03409	urea_trans_UrtB: urea ABC transporter, permease protein UrtB;TIGR03622	urea_t_UrtB_arc: urea ABC transporter, permease protein UrtB	-	Branched-chain amino acid ABC-type transport system, permease component	assembly_03213`K01997	Membrane transport` ABC transporters	GO:0006865`amino acid transport`biological_process;GO:0005886`plasma membrane`cellular_component;GO:0016021`integral component of membrane`cellular_component;GO:0022857`transmembrane transporter activity`molecular_function
assembly_02459	-	-	WP_039398501.1`molybdopterin-dependent oxidoreductase	-	-	-	-	-	-
assembly_00047	-	-	WP_039394313.1`hypothetical protein	-	-	-	-	-	-
assembly_01255	-	TPR_MLP1_2`TPR/MLP1/MLP2-like protein`;DUF2381`Protein of unknown function (DUF2381)`;DUF812`Protein of unknown function (DUF812)`;T3SSipB`Type III cell invasion protein SipB`;Spc7`Spc7 kinetochore protein`;DUF3450`Protein of unknown function (DUF3450)`;Atg14`Vacuolar sorting 38 and autophagy-related subunit 14`;Filament`Intermediate filament protein`;Rnk_N`Rnk N-terminus`;APG6`Autophagy protein Apg6`;CENP-F_leu_zip`Leucine-rich repeats of kinetochore protein Cenp-F/LEK1`	WP_039400036.1`MULTISPECIES: hypothetical protein	-	-	-	-	-	-
assembly_01546	4-hydroxy-3-methylbut-2-enyl diphosphate reductase 1`	LYTB`LytB protein`	WP_039399745.1`4-hydroxy-3-methylbut-2-enyl diphosphate reductase	TIGR00216	ispH_lytB: 4-hydroxy-3-methylbut-2-enyl diphosphate reductase	-	4-Hydroxy-3-methylbut-2-enyl diphosphate reductase IspH	assembly_01546`K03527	Metabolism of terpenoids and polyketides` Terpenoid backbone biosynthesis	GO:0051745`4-hydroxy-3-methylbut-2-en-1-yl diphosphate reductase activity`molecular_function;GO:0019288`isopentenyl diphosphate biosynthetic process, methylerythritol 4-phosphate pathway`biological_process;GO:0050992`dimethylallyl diphosphate biosynthetic process`biological_process;GO:0051539`4 iron, 4 sulfur cluster binding`molecular_function;GO:0016114`terpenoid biosynthetic process`biological_process;GO:0046872`metal ion binding`molecular_function
assembly_00920	NAD(P) transhydrogenase subunit alpha part 2`	PNTB_4TM`4TM region of pyridine nucleotide transhydrogenase, mitoch`;DUF3392`Protein of unknown function (DUF3392)`	WP_039396221.1`NAD(P) transhydrogenase subunit alpha	TIGR00561	pntA: NAD(P)(+) transhydrogenase (AB-specific), alpha subunit	-	NAD/NADP transhydrogenase alpha subunit	assembly_00920`K00324	Metabolism of cofactors and vitamins` Nicotinate and nicotinamide metabolism	GO:0005886`plasma membrane`cellular_component;GO:0016021`integral component of membrane`cellular_component
assembly_01661	Intermembrane transport protein YebT`	MlaD`MlaD protein`	WP_039399611.1`MCE family protein	TIGR04430	OM_asym_MlaD: outer membrane lipid asymmetry maintenance protein MlaD;TIGR00996	Mtu_fam_mce: virulence factor Mce family protein	-	Paraquat-inducible protein B	assembly_01661`K06192	-	GO:0005887`integral component of plasma membrane`cellular_component;GO:0030288`outer membrane-bounded periplasmic space`cellular_component;GO:0042802`identical protein binding`molecular_function
assembly_01111	Methionine import ATP-binding protein MetN 1`	AAA_30`AAA domain`;SMC_N`RecF/RecN/SMC N terminal domain`;AAA_22`AAA domain`;ABC_ATPase`Predicted ATPase of the ABC class`;NIL`NIL domain`;ABC_tran`ABC transporter`;AAA_29`P-loop containing region of AAA domain`;AAA_21`AAA domain, putative AbiEii toxin, Type IV TA system`	WP_039400344.1`methionine ABC transporter ATP-binding protein	TIGR01192	chvA: glucan exporter ATP-binding protein;TIGR02324	CP_lyasePhnL: phosphonate C-P lyase system protein PhnL;TIGR01271	CFTR_protein: cystic fibrosis transmembrane conductor regulator (CFTR);TIGR01166	cbiO: cobalt ABC transporter, ATP-binding protein;TIGR03771	anch_rpt_ABC: anchored repeat-type ABC transporter, ATP-binding subunit;TIGR03415	ABC_choXWV_ATP: choline ABC transporter, ATP-binding protein;TIGR02770	nickel_nikD: nickel import ATP-binding protein NikD;TIGR04520	ECF_ATPase_1: energy-coupling factor transporter ATPase;TIGR02633	xylG: D-xylose ABC transporter, ATP-binding protein;TIGR03269	met_CoM_red_A2: methyl coenzyme M reductase system, component A2;TIGR01846	type_I_sec_HlyB: type I secretion system ATPase;TIGR03796	NHLM_micro_ABC1: NHLM bacteriocin system ABC transporter, peptidase/ATP-binding protein;TIGR00956	3a01205: pleiotropic drug resistance family protein;TIGR03522	GldA_ABC_ATP: gliding motility-associated ABC transporter ATP-binding subunit GldA;TIGR02323	CP_lyasePhnK: phosphonate C-P lyase system protein PhnK;TIGR01187	potA: polyamine ABC transporter, ATP-binding protein;TIGR04521	ECF_ATPase_2: energy-coupling factor transporter ATPase;TIGR00954	3a01203: peroxysomal long chain fatty acyl transporter;TIGR02857	CydD: thiol reductant ABC exporter, CydD subunit;TIGR03873	F420-0_ABC_ATP: proposed F420-0 ABC transporter, ATP-binding protein;TIGR01842	type_I_sec_PrtD: type I secretion system ATPase;TIGR03265	PhnT2: putative 2-aminoethylphosphonate ABC transporter, ATP-binding protein;TIGR03608	L_ocin_972_ABC: putative bacteriocin export ABC transporter, lactococcin 972 group;TIGR00972	3a0107s01c2: phosphate ABC transporter, ATP-binding protein;TIGR02769	nickel_nikE: nickel import ATP-binding protein NikE;TIGR01288	nodI: nodulation ABC transporter NodI;TIGR00957	MRP_assoc_pro: multi drug resistance-associated protein (MRP);TIGR02211	LolD_lipo_ex: lipoprotein releasing system, ATP-binding protein;TIGR01277	thiQ: thiamine ABC transporter, ATP-binding protein;TIGR02673	FtsE: cell division ATP-binding protein FtsE;TIGR01188	drrA: daunorubicin resistance ABC transporter, ATP-binding protein;TIGR01186	proV: glycine betaine/L-proline transport ATP binding subunit;TIGR02868	CydC: thiol reductant ABC exporter, CydC subunit;TIGR03258	PhnT: 2-aminoethylphosphonate ABC transport system, ATP-binding component PhnT;TIGR03797	NHLM_micro_ABC2: NHLM bacteriocin system ABC transporter, ATP-binding protein;TIGR01978	sufC: FeS assembly ATPase SufC;TIGR03410	urea_trans_UrtE: urea ABC transporter, ATP-binding protein UrtE;TIGR03719	ABC_ABC_ChvD: ATP-binding cassette protein, ChvD family;TIGR04406	LPS_export_lptB: LPS export ABC transporter ATP-binding protein;TIGR02203	MsbA_lipidA: lipid A export permease/ATP-binding protein MsbA;TIGR02315	ABC_phnC: phosphonate ABC transporter, ATP-binding protein;TIGR01194	cyc_pep_trnsptr: cyclic peptide transporter;TIGR01184	ntrCD: nitrate ABC transporter, ATP-binding proteins C and D;TIGR01193	bacteriocin_ABC: ABC-type bacteriocin transporter;TIGR03740	galliderm_ABC: lantibiotic protection ABC transporter, ATP-binding subunit;TIGR03005	ectoine_ehuA: ectoine/hydroxyectoine ABC transporter, ATP-binding protein EhuA;TIGR01189	ccmA: heme ABC exporter, ATP-binding protein CcmA;TIGR02204	MsbA_rel: ABC transporter, permease/ATP-binding protein;TIGR00958	3a01208: antigen peptide transporter 2;TIGR02314	ABC_MetN: D-methionine ABC transporter, ATP-binding protein;TIGR02982	heterocyst_DevA: ABC exporter ATP-binding subunit, DevA family;TIGR03864	PQQ_ABC_ATP: ABC transporter, ATP-binding subunit, PQQ-dependent alcohol dehydrogenase system;TIGR03411	urea_trans_UrtD: urea ABC transporter, ATP-binding protein UrtD;TIGR00630	uvra: excinuclease ABC subunit A;TIGR00955	3a01204: pigment precursor permease;TIGR01257	rim_protein: rim ABC transporter;TIGR02142	modC_ABC: molybdate ABC transporter, ATP-binding protein;TIGR03375	type_I_sec_LssB: type I secretion system ATPase;TIGR00968	3a0106s01: sulfate ABC transporter, ATP-binding protein	-	ABC-type methionine transport system, ATPase component	assembly_01111`K02071	Membrane transport` ABC transporters	GO:0016887`ATPase activity`molecular_function;GO:0015424`amino acid-transporting ATPase activity`molecular_function;GO:0005886`plasma membrane`cellular_component;GO:0042626`ATPase activity, coupled to transmembrane movement of substances`molecular_function;GO:0015821`methionine transport`biological_process;GO:0005524`ATP binding`molecular_function
assembly_00168	DNA topoisomerase 3`	PADR1`PADR1 (NUC008) domain`;OrfB_Zn_ribbon`Putative transposase DNA-binding domain`;Topoisom_bac`DNA topoisomerase`;Toprim_Crpt`C-terminal repeat of topoisomerase`;Toprim`Toprim domain`	WP_039394586.1`DNA topoisomerase III	TIGR01056	topB: DNA topoisomerase III;TIGR01054	rgy: reverse gyrase;TIGR01051	topA_bact: DNA topoisomerase I;TIGR01057	topA_arch: DNA topoisomerase I	-	ssDNA-binding Zn-finger and Zn-ribbon domains of topoisomerase 1;DNA topoisomerase IA	assembly_00168`K03169	-	GO:0003917`DNA topoisomerase type I activity`molecular_function;GO:0000287`magnesium ion binding`molecular_function;GO:0006265`DNA topological change`biological_process;GO:0003677`DNA binding`molecular_function
assembly_00149	Uncharacterized protein R02095`	TPR_2`Tetratricopeptide repeat`;NACHT`NACHT domain`;AAA_16`AAA ATPase domain`;AAA_22`AAA domain`;TPR_14`Tetratricopeptide repeat`;TPR_12`Tetratricopeptide repeat`;BTAD`Bacterial transcriptional activator domain`	WP_084103330.1`AAA family ATPase	TIGR03903	TOMM_kin_cyc: TOMM system kinase/cyclase fusion protein	-	Predicted ATPase	-	-	GO:0035556`intracellular signal transduction`biological_process;GO:0005524`ATP binding`molecular_function;GO:0009190`cyclic nucleotide biosynthetic process`biological_process;GO:0016849`phosphorus-oxygen lyase activity`molecular_function
assembly_03637	Uncharacterized protein HI_1048`	Transglut_core`Transglutaminase-like superfamily`	WP_039396936.1`transglutaminase domain-containing protein	-	-	Transglutaminase-like enzyme, putative cysteine protease	-	-	-
assembly_01854	Endonuclease III`	HHH`Helix-hairpin-helix motif`;HhH-GPD`HhH-GPD superfamily base excision DNA repair protein`	WP_039399347.1`endonuclease III	TIGR01084	mutY: A/G-specific adenine glycosylase;TIGR01083	nth: endonuclease III	-	Endonuclease III	assembly_01854`K10773	Replication and repair` Base excision repair	GO:0046872`metal ion binding`molecular_function;GO:0003677`DNA binding`molecular_function;GO:0019104`DNA N-glycosylase activity`molecular_function;GO:0006284`base-excision repair`biological_process;GO:0051539`4 iron, 4 sulfur cluster binding`molecular_function
assembly_04819	UDP-N-acetylglucosamine 1-carboxyvinyltransferase`	EPSP_synthase`EPSP synthase (3-phosphoshikimate 1-carboxyvinyltransferase)`	WP_039393619.1`UDP-N-acetylglucosamine 1-carboxyvinyltransferase	TIGR01072	murA: UDP-N-acetylglucosamine 1-carboxyvinyltransferase;TIGR01356	aroA: 3-phosphoshikimate 1-carboxyvinyltransferase	-	-	assembly_04819`K00790	Glycan biosynthesis and metabolism` Peptidoglycan biosynthesis;Carbohydrate metabolism` Amino sugar and nucleotide sugar metabolism	GO:0008360`regulation of cell shape`biological_process;GO:0019277`UDP-N-acetylgalactosamine biosynthetic process`biological_process;GO:0051301`cell division`biological_process;GO:0007049`cell cycle`biological_process;GO:0009252`peptidoglycan biosynthetic process`biological_process;GO:0008760`UDP-N-acetylglucosamine 1-carboxyvinyltransferase activity`molecular_function;GO:0005737`cytoplasm`cellular_component;GO:0071555`cell wall organization`biological_process
assembly_04204	-	TonB_C`Gram-negative bacterial TonB protein C-terminal`	WP_107338354.1`hypothetical protein	TIGR01352	tonB_Cterm: TonB family C-terminal domain	-	-	-	-	-
assembly_01702	Outer membrane porin protein BP0840`	Porin_1`Gram-negative porin`;Porin_4`Gram-negative porin`	WP_039399575.1`porin	-	-	-	-	-	GO:0015288`porin activity`molecular_function;GO:0009279`cell outer membrane`cellular_component;GO:0046930`pore complex`cellular_component;GO:0006811`ion transport`biological_process
assembly_01165	Probable ABC transporter permease protein HI_0355`	BPD_transp_1`Binding-protein-dependent transport system inner membrane component`	WP_039400238.1`ABC transporter permease	TIGR03416	ABC_choXWV_perm: choline ABC transporter, permease protein;TIGR01183	ntrB: nitrate ABC transporter, permease protein;TIGR02141	modB_ABC: molybdate ABC transporter, permease protein	-	ABC-type nitrate/sulfonate/bicarbonate transport system, permease component	assembly_01165`K02050	-	GO:0055085`transmembrane transport`biological_process;GO:0016021`integral component of membrane`cellular_component;GO:0005886`plasma membrane`cellular_component
assembly_04551	3-dehydroquinate dehydratase 1`	DHquinase_II`Dehydroquinase class II`	WP_039393255.1`type II 3-dehydroquinate dehydratase	TIGR01088	aroQ: 3-dehydroquinate dehydratase, type II	-	3-dehydroquinate dehydratase	assembly_04551`K03786	Amino acid metabolism` Phenylalanine, tyrosine and tryptophan biosynthesis;Global and overview maps` Biosynthesis of amino acids	GO:0009073`aromatic amino acid family biosynthetic process`biological_process;GO:0009423`chorismate biosynthetic process`biological_process;GO:0003855`3-dehydroquinate dehydratase activity`molecular_function
assembly_04936	Aminoglycoside N(6')-acetyltransferase type 1`	Acetyltransf_1`Acetyltransferase (GNAT) family`	WP_046292822.1`GNAT family N-acetyltransferase	-	-	-	assembly_04936`K18816	-	GO:0046677`response to antibiotic`biological_process;GO:0047663`aminoglycoside 6'-N-acetyltransferase activity`molecular_function;GO:0006084`acetyl-CoA metabolic process`biological_process;GO:0016573`histone acetylation`biological_process;GO:0042803`protein homodimerization activity`molecular_function
assembly_04932	-	-	-	-	-	-	-	-	-
assembly_02250	-	EamA`EamA-like transporter family`	WP_039403433.1`EamA family transporter	TIGR00950	2A78: carboxylate/amino acid/amine transporter	-	-	-	-	-
assembly_00867	Probable protein kinase UbiB`	ABC1`ABC1 family`	WP_039396091.1`ubiquinone biosynthesis regulatory protein kinase UbiB	TIGR01982	UbiB: 2-polyprenylphenol 6-hydroxylase	-	Predicted unusual protein kinase regulating ubiquinone biosynthesis, AarF/ABC1/UbiB family	assembly_00867`K03688	-	GO:0005524`ATP binding`molecular_function;GO:0016021`integral component of membrane`cellular_component;GO:0004672`protein kinase activity`molecular_function;GO:0010795`regulation of ubiquinone biosynthetic process`biological_process;GO:0006744`ubiquinone biosynthetic process`biological_process;GO:0005886`plasma membrane`cellular_component
assembly_03118	Ketol-acid reductoisomerase (NADP(+))`	NAD_Gly3P_dh_N`NAD-dependent glycerol-3-phosphate dehydrogenase N-terminus`;PDH`Prephenate dehydrogenase`;F420_oxidored`NADP oxidoreductase coenzyme F420-dependent`;AdoHcyase_NAD`S-adenosyl-L-homocysteine hydrolase, NAD binding domain`;IlvC`Acetohydroxy acid isomeroreductase, catalytic domain`;NAD_binding_2`NAD binding domain of 6-phosphogluconate dehydrogenase`;IlvN`Acetohydroxy acid isomeroreductase, NADPH-binding domain`;NAD_binding_7`Putative NAD(P)-binding`;2-Hacid_dh_C`D-isomer specific 2-hydroxyacid dehydrogenase, NAD binding domain`	WP_039397631.1`MULTISPECIES: ketol-acid reductoisomerase	TIGR00465	ilvC: ketol-acid reductoisomerase;TIGR00936	ahcY: adenosylhomocysteinase	-	Ketol-acid reductoisomerase	assembly_03118`K00053	Metabolism of cofactors and vitamins` Pantothenate and CoA biosynthesis;Amino acid metabolism` Valine, leucine and isoleucine biosynthesis;Global and overview maps` Biosynthesis of amino acids;Global and overview maps` 2-Oxocarboxylic acid metabolism	GO:0000287`magnesium ion binding`molecular_function;GO:0004455`ketol-acid reductoisomerase activity`molecular_function;GO:0050661`NADP binding`molecular_function;GO:0009099`valine biosynthetic process`biological_process;GO:0009097`isoleucine biosynthetic process`biological_process
assembly_01483	-	MFS_1`Major Facilitator Superfamily`	WP_046291226.1`MFS transporter	-	-	-	-	-	-
assembly_02911	Guanidinium exporter`	Multi_Drug_Res`Small Multidrug Resistance protein`	WP_039397911.1`multidrug efflux SMR transporter	-	-	Multidrug transporter EmrE and related cation transporters	assembly_02911`K11741	-	GO:0055085`transmembrane transport`biological_process;GO:0006811`ion transport`biological_process;GO:0005887`integral component of plasma membrane`cellular_component;GO:0042910`xenobiotic transporter activity`molecular_function;GO:0022857`transmembrane transporter activity`molecular_function;GO:0046618`drug export`biological_process
assembly_04502	Ribosomal RNA small subunit methyltransferase A`	RrnaAD`Ribosomal RNA adenine dimethylase`	WP_039393159.1`16S rRNA (adenine(1518)-N(6)/adenine(1519)-N(6))-dimethyltransferase RsmA	TIGR00755	ksgA: ribosomal RNA small subunit methyltransferase A	-	16S rRNA A1518 and A1519 N6-dimethyltransferase RsmA/KsgA/DIM1 (may also have DNA glycosylase/AP lyase activity)	assembly_04502`K02528	-	GO:0000179`rRNA (adenine-N6,N6-)-dimethyltransferase activity`molecular_function;GO:0052908`16S rRNA (adenine(1518)-N(6)/adenine(1519)-N(6))-dimethyltransferase activity`molecular_function;GO:0003723`RNA binding`molecular_function;GO:0005737`cytoplasm`cellular_component
assembly_03429	Probable flavin reductase`	Fer2`2Fe-2S iron-sulfur cluster binding domain`;NAD_binding_6`Ferric reductase NAD binding domain`;NAD_binding_1`Oxidoreductase NAD-binding domain`;FAD_binding_6`Oxidoreductase FAD-binding domain`	WP_039397250.1`2Fe-2S iron-sulfur cluster binding domain-containing protein	TIGR02911	sulfite_red_B: sulfite reductase, subunit B;TIGR02008	fdx_plant: ferredoxin [2Fe-2S];TIGR01931	cysJ: sulfite reductase [NADPH] flavoprotein, alpha-component;TIGR01941	nqrF: NADH:ubiquinone oxidoreductase, Na(+)-translocating, F subunit;TIGR02160	PA_CoA_Oxy5: phenylacetate-CoA oxygenase/reductase, PaaK subunit;TIGR03224	benzo_boxA: benzoyl-CoA oxygenase/reductase, BoxA protein	-	-	assembly_03429`K00523	Carbohydrate metabolism` Amino sugar and nucleotide sugar metabolism	GO:0008218`bioluminescence`biological_process;GO:0016491`oxidoreductase activity`molecular_function
assembly_03533	NAD-specific glutamate dehydrogenase`	Bac_GDH`Bacterial NAD-glutamate dehydrogenase`	WP_039397070.1`NAD-glutamate dehydrogenase	-	-	NAD-specific glutamate dehydrogenase	assembly_03533`K15371	Metabolism of other amino acids` Taurine and hypotaurine metabolism;Amino acid metabolism` Alanine, aspartate and glutamate metabolism;Energy metabolism` Nitrogen metabolism;Amino acid metabolism` Arginine biosynthesis	GO:0019551`glutamate catabolic process to 2-oxoglutarate`biological_process;GO:0004352`glutamate dehydrogenase (NAD+) activity`molecular_function
assembly_01551	Phosphonopyruvate decarboxylase`	TPP_enzyme_N`Thiamine pyrophosphate enzyme, N-terminal TPP binding domain`;TPP_enzyme_C`Thiamine pyrophosphate enzyme, C-terminal TPP binding domain`	WP_039399731.1`phosphonopyruvate decarboxylase	TIGR03336	IOR_alpha: indolepyruvate ferredoxin oxidoreductase, alpha subunit;TIGR03845	sulfopyru_alph: sulfopyruvate decarboxylase, alpha subunit;TIGR03846	sulfopy_beta: sulfopyruvate decarboxylase, beta subunit;TIGR03297	Ppyr-DeCO2ase: phosphonopyruvate decarboxylase	-	Acetolactate synthase large subunit or other thiamine pyrophosphate-requiring enzyme	assembly_01551`K09459	Metabolism of other amino acids` Phosphonate and phosphinate metabolism	GO:0017000`antibiotic biosynthetic process`biological_process;GO:0033980`phosphonopyruvate decarboxylase activity`molecular_function;GO:0030976`thiamine pyrophosphate binding`molecular_function;GO:0032923`organic phosphonate biosynthetic process`biological_process
assembly_02395	Membrane protein`	Na_sulph_symp`Sodium:sulfate symporter transmembrane region`	WP_039398570.1`DASS family sodium-coupled anion symporter	TIGR00785	dass: transporter, divalent anion:Na+ symporter (DASS) family	-	Di- and tricarboxylate transporter	-	-	GO:0055085`transmembrane transport`biological_process;GO:0016021`integral component of membrane`cellular_component;GO:0005886`plasma membrane`cellular_component
assembly_00434	-	SPOR`Sporulation related domain`	WP_039395212.1`SPOR domain-containing protein	TIGR02223	ftsN: cell division protein FtsN	-	-	-	-	-
assembly_01775	-	-	-	-	-	-	-	-	-
assembly_03190	Aliphatic amidase expression-regulating protein`	ANF_receptor`Receptor family ligand binding region`;Peripla_BP_5`Periplasmic binding protein domain`;Peripla_BP_6`Periplasmic binding protein`	WP_039397529.1`urea ABC transporter substrate-binding protein	TIGR03669	urea_ABC_arch: urea ABC transporter, substrate-binding protein;TIGR03407	urea_ABC_UrtA: urea ABC transporter, urea binding protein	-	-	assembly_03190`K11959	Membrane transport` ABC transporters	GO:0051346`negative regulation of hydrolase activity`biological_process;GO:0033218`amide binding`molecular_function;GO:0034251`regulation of cellular amide catabolic process`biological_process;GO:0016301`kinase activity`molecular_function;GO:0006865`amino acid transport`biological_process
assembly_03509	-	Transglut_core3`Transglutaminase-like superfamily`	WP_039397103.1`lasso peptide biosynthesis B2 protein	-	-	-	-	-	-
assembly_00537	RNA polymerase sigma factor RpoH`	Sigma70_r4`Sigma-70, region 4`;Sigma70_r1_2`Sigma-70 factor, region 1.2`;Sigma70_r2`Sigma-70 region 2`	WP_039395443.1`RNA polymerase sigma factor RpoH	TIGR02937	sigma70-ECF: RNA polymerase sigma factor, sigma-70 family;TIGR02393	RpoD_Cterm: RNA polymerase sigma factor RpoD;TIGR02392	rpoH_proteo: alternative sigma factor RpoH;TIGR02850	spore_sigG: RNA polymerase sigma-G factor;TIGR02479	FliA_WhiG: RNA polymerase sigma factor, FliA/WhiG family;TIGR02859	spore_sigH: RNA polymerase sigma-H factor;TIGR02394	rpoS_proteo: RNA polymerase sigma factor RpoS;TIGR02835	spore_sigmaE: RNA polymerase sigma-E factor;TIGR02941	Sigma_B: RNA polymerase sigma-B factor;TIGR02885	spore_sigF: RNA polymerase sigma-F factor;TIGR02997	Sig70-cyanoRpoD: RNA polymerase sigma factor, cyanobacterial RpoD-like family;TIGR02846	spore_sigmaK: RNA polymerase sigma-K factor;TIGR02980	SigBFG: RNA polymerase sigma-70 factor, sigma-B/F/G subfamily	-	DNA-directed RNA polymerase, sigma subunit (sigma70/sigma32)	assembly_00537`K03089	-	GO:0005886`plasma membrane`cellular_component;GO:0003677`DNA binding`molecular_function;GO:0009408`response to heat`biological_process;GO:0006355`regulation of transcription, DNA-templated`biological_process;GO:0016987`sigma factor activity`molecular_function;GO:0003700`transcription factor activity, sequence-specific DNA binding`molecular_function;GO:0001123`transcription initiation from bacterial-type RNA polymerase promoter`biological_process;GO:0005829`cytosol`cellular_component
assembly_01231	Bifunctional chorismate mutase/prephenate dehydratase`	ACT`ACT domain`;PDT`Prephenate dehydratase`;CM_2`Chorismate mutase type II`	WP_039400082.1`prephenate dehydratase	TIGR01797	CM_P_1: chorismate mutase;TIGR01807	CM_P2: chorismate mutase;TIGR01795	CM_mono_cladeE: chorismate mutase;TIGR01268	Phe4hydrox_tetr: phenylalanine-4-hydroxylase;TIGR01791	CM_archaeal: chorismate mutase;TIGR01799	CM_T: chorismate mutase;TIGR01805	CM_mono_grmpos: chorismate mutase;TIGR01803	CM-like: chorismate mutase related enzymes;TIGR01808	CM_M_hiGC-arch: chorismate mutase;TIGR01801	CM_A: chorismate mutase	-	-	assembly_01231`K14170	Amino acid metabolism` Phenylalanine, tyrosine and tryptophan biosynthesis;Global and overview maps` Biosynthesis of amino acids	GO:0004664`prephenate dehydratase activity`molecular_function;GO:0046417`chorismate metabolic process`biological_process;GO:0009094`L-phenylalanine biosynthetic process`biological_process;GO:0004106`chorismate mutase activity`molecular_function;GO:0005737`cytoplasm`cellular_component
assembly_01282	Probable lipoprotein YiaD`	ATPase_gene1`Putative F0F1-ATPase subunit Ca2+/Mg2+ transporter`;OmpA`OmpA family`;Gly-zipper_YMGG`YMGG-like Gly-zipper`;Rick_17kDa_Anti`Glycine zipper 2TM domain`;Gly-zipper_Omp`Glycine zipper`;DUF3482`Domain of unknown function (DUF3482)`	WP_039399998.1`OmpA family protein	TIGR03789	pdsO: proteobacterial sortase system peptidoglycan-associated protein;TIGR02802	Pal_lipo: peptidoglycan-associated lipoprotein;TIGR03350	type_VI_ompA: type VI secretion system peptidoglycan-associated domain	-	Outer membrane protein OmpA and related peptidoglycan-associated (lipo)proteins	-	-	GO:0016021`integral component of membrane`cellular_component;GO:0005886`plasma membrane`cellular_component;GO:0009279`cell outer membrane`cellular_component
assembly_03618	Uncharacterized HTH-type transcriptional regulator YxjO`	LysR_substrate`LysR substrate binding domain`;HTH_1`Bacterial regulatory helix-turn-helix protein, lysR family`;HTH_20`Helix-turn-helix domain`;MarR_2`MarR family`	WP_039396971.1`LysR family transcriptional regulator	TIGR03418	chol_sulf_TF: putative choline sulfate-utilization transcription factor;TIGR02036	dsdC: D-serine deaminase transcriptional activator;TIGR03339	phn_lysR: aminoethylphosphonate catabolism associated LysR family transcriptional regulator;TIGR03298	argP: transcriptional regulator, ArgP family;TIGR02424	TF_pcaQ: pca operon transcription factor PcaQ	-	DNA-binding transcriptional regulator, LysR family	-	-	GO:0003677`DNA binding`molecular_function;GO:0003700`transcription factor activity, sequence-specific DNA binding`molecular_function
assembly_01773	Cysteine/O-acetylserine efflux protein`	LysE`LysE type translocator`	WP_039399462.1`LysE family translocator	TIGR00949	2A76: homoserine/Threonine efflux protein;TIGR00948	2a75: L-lysine exporter	-	-	-	-	GO:0006865`amino acid transport`biological_process;GO:0016021`integral component of membrane`cellular_component;GO:0005886`plasma membrane`cellular_component
assembly_02497	Succinyl-diaminopimelate desuccinylase`	M20_dimer`Peptidase dimerisation domain`;Peptidase_M20`Peptidase family M20/M25/M40`	WP_039398463.1`YgeY family selenium metabolism-linked hydrolase	TIGR01891	amidohydrolases: amidohydrolase;TIGR01886	dipeptidase: dipeptidase PepV;TIGR01892	AcOrn-deacetyl: acetylornithine deacetylase (ArgE);TIGR01887	dipeptidaselike: putative dipeptidase;TIGR03526	selenium_YgeY: putative selenium metabolism hydrolase;TIGR01246	dapE_proteo: succinyl-diaminopimelate desuccinylase;TIGR01880	Ac-peptdase-euk: N-acyl-L-amino-acid amidohydrolase;TIGR01910	DapE-ArgE: peptidase, ArgE/DapE family;TIGR01900	dapE-gram_pos: succinyl-diaminopimelate desuccinylase;TIGR01883	PepT-like: peptidase T-like protein;TIGR01902	dapE-lys-deAc: N-acetyl-ornithine/N-acetyl-lysine deacetylase	-	Acetylornithine deacetylase/Succinyl-diaminopimelate desuccinylase or related deacylase	-	-	GO:0019877`diaminopimelate biosynthetic process`biological_process;GO:0050897`cobalt ion binding`molecular_function;GO:0009089`lysine biosynthetic process via diaminopimelate`biological_process;GO:0008237`metallopeptidase activity`molecular_function;GO:0008270`zinc ion binding`molecular_function;GO:0009014`succinyl-diaminopimelate desuccinylase activity`molecular_function
assembly_03599	3-hydroxyanthranilate 3,4-dioxygenase`	AraC_binding`AraC-like ligand binding domain`;Cupin_2`Cupin domain`;3-HAO`3-hydroxyanthranilic acid dioxygenase`	WP_039396991.1`3-hydroxyanthranilate 3,4-dioxygenase	TIGR03037	anthran_nbaC: 3-hydroxyanthranilate 3,4-dioxygenase	-	-	assembly_03599`K00452	Amino acid metabolism` Tryptophan metabolism	GO:0034354`'de novo' NAD biosynthetic process from tryptophan`biological_process;GO:0043420`anthranilate metabolic process`biological_process;GO:0006569`tryptophan catabolic process`biological_process;GO:0019805`quinolinate biosynthetic process`biological_process;GO:0000334`3-hydroxyanthranilate 3,4-dioxygenase activity`molecular_function;GO:0008198`ferrous iron binding`molecular_function
assembly_03480	ATP-dependent zinc metalloprotease FtsH`	AAA`ATPase family associated with various cellular activities (AAA)`;RuvB_N`Holliday junction DNA helicase ruvB N-terminus`;AAA_33`AAA domain`;Peptidase_M41`Peptidase family M41`;AAA_5`AAA domain (dynein-related subfamily)`;IstB_IS21`IstB-like ATP binding protein`;FtsH_ext`FtsH Extracellular`;AAA_19`Part of AAA domain`;AAA_22`AAA domain`;AAA_16`AAA ATPase domain`;TIP49`TIP49 C-terminus`;AAA_2`AAA domain (Cdc48 subfamily)`	WP_039397150.1`ATP-dependent metallopeptidase FtsH/Yme1/Tma family protein	TIGR00390	hslU: ATP-dependent protease HslVU, ATPase subunit;TIGR00763	lon: endopeptidase La;TIGR03689	pup_AAA: proteasome ATPase;TIGR01242	26Sp45: 26S proteasome subunit P45 family;TIGR00382	clpX: ATP-dependent Clp protease, ATP-binding subunit ClpX;TIGR01243	CDC48: AAA family ATPase, CDC48 subfamily;TIGR01241	FtsH_fam: ATP-dependent metallopeptidase HflB;TIGR03922	T7SS_EccA: type VII secretion AAA-ATPase EccA	-	ATP-dependent Zn proteases	assembly_03480`K03798	-	GO:0016887`ATPase activity`molecular_function;GO:0005886`plasma membrane`cellular_component;GO:0030163`protein catabolic process`biological_process;GO:0016021`integral component of membrane`cellular_component;GO:0008270`zinc ion binding`molecular_function;GO:0005524`ATP binding`molecular_function;GO:0004222`metalloendopeptidase activity`molecular_function
assembly_04418	Putative glycosyltransferase EpsF`	Glyco_trans_4_4`Glycosyl transferase 4-like domain`;Glyco_trans_4_2`Glycosyl transferase 4-like`;Glycos_transf_1`Glycosyl transferases group 1`;Glyco_transf_4`Glycosyltransferase Family 4`;Glyco_trans_1_4`Glycosyl transferases group 1`;Glyco_trans_1_2`Glycosyl transferases group 1`	WP_039393059.1`glycosyltransferase	TIGR02470	sucr_synth: sucrose synthase;TIGR04047	MSMEG_0565_glyc: glycosyltransferase, MSMEG_0565 family;TIGR03999	thiol_BshA: N-acetyl-alpha-D-glucosaminyl L-malate synthase BshA;TIGR03087	stp1: sugar transferase, PEP-CTERM/EpsH1 system associated;TIGR03088	stp2: sugar transferase, PEP-CTERM/EpsH1 system associated;TIGR02149	glgA_Coryne: glycogen synthase, Corynebacterium family;TIGR02095	glgA: glycogen/starch synthase, ADP-glucose type;TIGR02918	TIGR02918: accessory Sec system glycosylation protein GtfA;TIGR04005	wcaL: colanic acid biosynthesis glycosyltransferase WcaL;TIGR03449	mycothiol_MshA: D-inositol-3-phosphate glycosyltransferase;TIGR02472	sucr_P_syn_N: sucrose-phosphate synthase, putative, glycosyltransferase domain;TIGR04063	stp3: PEP-CTERM/exosortase A-associated glycosyltransferase, Daro_2409 family;TIGR04157	glyco_rSAM_CFB: glycosyltransferase, GG-Bacteroidales peptide system;TIGR04348	TIGR04348: putative glycosyltransferase, TIGR04348 family	-	Glycosyltransferase involved in cell wall bisynthesis	-	-	GO:0016757`transferase activity, transferring glycosyl groups`molecular_function;GO:0000271`polysaccharide biosynthetic process`biological_process
assembly_01892	Cell division protein FtsB`	DUF904`Protein of unknown function (DUF904)`;DivIC`Septum formation initiator`	WP_039399286.1`cell division protein FtsB	-	-	Cell division protein FtsB	assembly_01892`K05589	-	GO:0043093`FtsZ-dependent cytokinesis`biological_process;GO:0032153`cell division site`cellular_component;GO:0005887`integral component of plasma membrane`cellular_component
assembly_04716	-	-	WP_039393489.1`hypothetical protein	-	-	-	-	-	-
assembly_02195	3-hydroxyisobutyryl-CoA hydrolase, mitochondrial`	ECH_2`Enoyl-CoA hydratase/isomerase`;ECH_1`Enoyl-CoA hydratase/isomerase`	WP_039398863.1`enoyl-CoA hydratase/isomerase family protein	TIGR03189	dienoyl_CoA_hyt: cyclohexa-1,5-dienecarbonyl-CoA hydratase;TIGR02437	FadB: fatty oxidation complex, alpha subunit FadB;TIGR02440	FadJ: fatty oxidation complex, alpha subunit FadJ;TIGR03210	badI: 2-ketocyclohexanecarboxyl-CoA hydrolase;TIGR02280	PaaB1: phenylacetate degradation probable enoyl-CoA hydratase PaaB;TIGR03200	dearomat_oah: 6-oxocyclohex-1-ene-1-carbonyl-CoA hydrolase;TIGR02441	fa_ox_alpha_mit: fatty acid oxidation complex, alpha subunit, mitochondrial;TIGR01929	menB: naphthoate synthase	-	Enoyl-CoA hydratase/carnithine racemase	-	-	GO:0006635`fatty acid beta-oxidation`biological_process;GO:0005739`mitochondrion`cellular_component;GO:0006574`valine catabolic process`biological_process;GO:0003860`3-hydroxyisobutyryl-CoA hydrolase activity`molecular_function
assembly_01506	-	HTH_AraC`Bacterial regulatory helix-turn-helix proteins, AraC family`;AraC_binding`AraC-like ligand binding domain`;Cupin_2`Cupin domain`;Cupin_3`Protein of unknown function (DUF861)`;Cupin_6`Cupin`;HTH_18`Helix-turn-helix domain`	WP_039399807.1`AraC family transcriptional regulator	TIGR04094	adjacent_YSIRK: YSIRK-targeted surface antigen transcriptional regulator;TIGR02297	HpaA: 4-hydroxyphenylacetate catabolism regulatory protein HpaA	-	-	assembly_01506`K18991	-	-
assembly_03134	-	TPR_19`Tetratricopeptide repeat`;TPR_12`Tetratricopeptide repeat`;TPR_10`Tetratricopeptide repeat`;TPR_14`Tetratricopeptide repeat`;TPR_9`Tetratricopeptide repeat`;TPR_4`Tetratricopeptide repeat`;ANAPC3`Anaphase-promoting complex, cyclosome, subunit 3`;TPR_16`Tetratricopeptide repeat`;TPR_2`Tetratricopeptide repeat`	WP_039397611.1`hypothetical protein	TIGR02552	LcrH_SycD: type III secretion low calcium response chaperone LcrH/SycD;TIGR02521	type_IV_pilW: type IV pilus biogenesis/stability protein PilW	-	-	-	-	-
assembly_02018	-	-	-	-	-	-	-	-	-
assembly_04585	Type 4 prepilin-like proteins leader peptide-processing enzyme`	Peptidase_A24`Type IV leader peptidase family`	WP_052252325.1`prepilin peptidase	-	-	-	assembly_04585`K02654	-	GO:0004190`aspartic-type endopeptidase activity`molecular_function;GO:0008168`methyltransferase activity`molecular_function;GO:0005886`plasma membrane`cellular_component;GO:0016021`integral component of membrane`cellular_component
assembly_02384	-	2Fe-2S_thioredx`Thioredoxin-like [2Fe-2S] ferredoxin`	WP_039398589.1`formate dehydrogenase	TIGR01958	nuoE_fam: NADH-quinone oxidoreductase, E subunit	-	-	assembly_02384`K00127	Energy metabolism` Methane metabolism;Carbohydrate metabolism` Glyoxylate and dicarboxylate metabolism;Global and overview maps` Carbon metabolism	-
assembly_01955	Malate dehydrogenase`	Ldh_1_C`lactate/malate dehydrogenase, alpha/beta C-terminal domain`;Ldh_1_N`lactate/malate dehydrogenase, NAD binding domain`	WP_039399180.1`malate dehydrogenase	TIGR01772	MDH_euk_gproteo: malate dehydrogenase, NAD-dependent;TIGR01763	MalateDH_bact: malate dehydrogenase, NAD-dependent;TIGR01759	MalateDH-SF1: malate dehydrogenase;TIGR01758	MDH_euk_cyt: malate dehydrogenase, NAD-dependent;TIGR01757	Malate-DH_plant: malate dehydrogenase, NADP-dependent;TIGR01771	L-LDH-NAD: L-lactate dehydrogenase;TIGR01756	LDH_protist: lactate dehydrogenase	-	Malate/lactate dehydrogenase	assembly_01955`K00024	Energy metabolism` Methane metabolism;Carbohydrate metabolism` Glyoxylate and dicarboxylate metabolism;Energy metabolism` Carbon fixation in photosynthetic organisms;Carbohydrate metabolism` Pyruvate metabolism;Global and overview maps` Carbon metabolism;Amino acid metabolism` Cysteine and methionine metabolism;Energy metabolism` Carbon fixation pathways in prokaryotes;Carbohydrate metabolism` Citrate cycle (TCA cycle)	GO:0030060`L-malate dehydrogenase activity`molecular_function;GO:0006108`malate metabolic process`biological_process;GO:0005975`carbohydrate metabolic process`biological_process;GO:0006099`tricarboxylic acid cycle`biological_process
assembly_01226	-	Rubrerythrin`Rubrerythrin`	WP_052253033.1`hypothetical protein	-	-	-	-	-	-
assembly_01634	Oxalate:formate antiporter`	MFS_1`Major Facilitator Superfamily`	WP_052252996.1`oxalate/formate MFS antiporter	TIGR00881	2A0104: phosphoglycerate transporter family protein;TIGR00886	2A0108: nitrite transporter;TIGR00892	2A0113: monocarboxylate transporter;TIGR00893	2A0114: D-galactonate transporter;TIGR04259	oxa_formateAnti: oxalate/formate antiporter;TIGR00883	2A0106: MFS transporter, metabolite:H+ symporter (MHS) family protein;TIGR00880	2_A_01_02: multidrug resistance protein;TIGR00895	2A0115: MFS transporter, aromatic acid:H+ symporter (AAHS) family;TIGR00711	efflux_EmrB: drug resistance MFS transporter, drug:H+ antiporter-2 (14 Spanner) (DHA2) family;TIGR00890	2A0111: oxalate/formate antiporter family transporter	-	-	assembly_01634`K08177	-	GO:0015297`antiporter activity`molecular_function;GO:0016021`integral component of membrane`cellular_component;GO:0019531`oxalate transmembrane transporter activity`molecular_function;GO:0005886`plasma membrane`cellular_component
assembly_00975	-	-	WP_039402400.1`hypothetical protein	-	-	-	-	-	-
assembly_03725	L-lactate dehydrogenase`	NMO`Nitronate monooxygenase`;IMPDH`IMP dehydrogenase / GMP reductase domain`;Glu_synthase`Conserved region in glutamate synthase`;FMN_dh`FMN-dependent dehydrogenase`	WP_039396749.1`alpha-hydroxy-acid oxidizing protein	TIGR02708	L_lactate_ox: L-lactate oxidase;TIGR03966	actino_HemFlav: heme/flavin dehydrogenase, mycofactocin system;TIGR02151	IPP_isom_2: isopentenyl-diphosphate delta-isomerase, type 2	-	FMN-dependent dehydrogenase, includes L-lactate dehydrogenase and type II isopentenyl diphosphate isomerase	assembly_03725`K00101	Carbohydrate metabolism` Pyruvate metabolism	GO:0019516`lactate oxidation`biological_process;GO:0004457`lactate dehydrogenase activity`molecular_function;GO:0005886`plasma membrane`cellular_component;GO:0010181`FMN binding`molecular_function
assembly_02847	Protein adenylyltransferase SelO`	UPF0061`Uncharacterized ACR, YdiU/UPF0061 family`	WP_039397996.1`YdiU family protein	-	-	Uncharacterized conserved protein YdiU, UPF0061 family	-	-	GO:0016779`nucleotidyltransferase activity`molecular_function;GO:0000287`magnesium ion binding`molecular_function;GO:0005524`ATP binding`molecular_function
assembly_00726	Uncharacterized protein YvbT`	Bac_luciferase`Luciferase-like monooxygenase`	WP_039395861.1`LLM class flavin-dependent oxidoreductase	TIGR04027	LLM_KPN_01858: putative FMN-dependent luciferase-like monooxygenase, KPN_01858 family;TIGR03558	oxido_grp_1: luciferase family oxidoreductase, group 1;TIGR04020	seco_metab_LLM: natural product biosynthesis luciferase-like monooxygenase domain;TIGR03841	F420_Rv3093c: probable F420-dependent oxidoreductase, Rv3093c family;TIGR03560	F420_Rv1855c: probable F420-dependent oxidoreductase, Rv1855c family;TIGR03854	F420_MSMEG_3544: probable F420-dependent oxidoreductase, MSMEG_3544 family;TIGR04036	LLM_CE1758_fam: putative luciferase-like monooxygenase, FMN-dependent, CE1758 family;TIGR04024	F420_NP1902A: coenzyme F420-dependent oxidoreductase, NP1902A family;TIGR03621	F420_MSMEG_2516: probable F420-dependent oxidoreductase, MSMEG_2516 family;TIGR03571	lucif_BA3436: luciferase-type oxidoreductase, BA3436 family;TIGR03857	F420_MSMEG_2249: probable F420-dependent oxidoreductase, MSMEG_2249 family;TIGR03559	F420_Rv3520c: probable F420-dependent oxidoreductase, Rv3520c family;TIGR03564	F420_MSMEG_4879: F420-dependent oxidoreductase, MSMEG_4879 family;TIGR03619	F420_Rv2161c: probable F420-dependent oxidoreductase, Rv2161c family;TIGR03858	LLM_2I7G: probable oxidoreductase, LLM family;TIGR03620	F420_MSMEG_4141: probable F420-dependent oxidoreductase, MSMEG_4141 family;TIGR04465	ArgArg_F420: TAT-translocated F420-dependent dehydrogenase, FGD2 family;TIGR03555	F420_mer: 5,10-methylenetetrahydromethanopterin reductase	-	Flavin-dependent oxidoreductase, luciferase family (includes alkanesulfonate monooxygenase SsuD and methylene tetrahydromethanopterin reductase)	-	-	GO:0005829`cytosol`cellular_component;GO:0016705`oxidoreductase activity, acting on paired donors, with incorporation or reduction of molecular oxygen`molecular_function
assembly_02133	Sensory histidine kinase/phosphatase NtrB`	HATPase_c`Histidine kinase-, DNA gyrase B-, and HSP90-like ATPase`;PAS_9`PAS domain`;PAS_4`PAS fold`;HisKA`His Kinase A (phospho-acceptor) domain`	WP_052253266.1`two-component sensor histidine kinase	TIGR03785	marine_sort_HK: proteobacterial dedicated sortase system histidine kinase;TIGR02916	PEP_his_kin: putative PEP-CTERM system histidine kinase;TIGR02956	TMAO_torS: TMAO reductase sytem sensor TorS;TIGR01386	cztS_silS_copS: heavy metal sensor kinase;TIGR02966	phoR_proteo: phosphate regulon sensor kinase PhoR;TIGR02938	nifL_nitrog: nitrogen fixation negative regulator NifL	-	Signal transduction histidine kinase, nitrogen specific	assembly_02133`K07708	Signal transduction` Two-component system	GO:0016787`hydrolase activity`molecular_function;GO:0005737`cytoplasm`cellular_component;GO:0000155`phosphorelay sensor kinase activity`molecular_function;GO:0005524`ATP binding`molecular_function;GO:0006355`regulation of transcription, DNA-templated`biological_process;GO:0009399`nitrogen fixation`biological_process
assembly_01842	Probable chorismate pyruvate-lyase 2`	Chor_lyase`Chorismate lyase`;DUF98`Protein of unknown function (DUF98)`;UTRA`UTRA domain`	WP_039399364.1`chorismate lyase	-	-	-	assembly_01842`K03181	Metabolism of cofactors and vitamins` Ubiquinone and other terpenoid-quinone biosynthesis	GO:0008813`chorismate lyase activity`molecular_function;GO:0005737`cytoplasm`cellular_component;GO:0006744`ubiquinone biosynthetic process`biological_process;GO:0042866`pyruvate biosynthetic process`biological_process
assembly_01791	50S ribosomal protein L19`	Ribosomal_L19`Ribosomal protein L19`	WP_039399440.1`MULTISPECIES: 50S ribosomal protein L19	TIGR01024	rplS_bact: ribosomal protein bL19	-	Ribosomal protein L19	assembly_01791`K02884	Translation` Ribosome	GO:0003735`structural constituent of ribosome`molecular_function;GO:0006412`translation`biological_process;GO:0005840`ribosome`cellular_component
assembly_00178	Nitrogen assimilation regulatory protein NtrX`	HTH_8`Bacterial regulatory protein, Fis family`;Response_reg`Response regulator receiver domain`;FleQ`Flagellar regulatory protein FleQ`	WP_039394603.1`response regulator	TIGR01818	ntrC: nitrogen regulation protein NR(I);TIGR02875	spore_0_A: sporulation transcription factor Spo0A;TIGR02154	PhoB: phosphate regulon transcriptional regulatory protein PhoB;TIGR01387	cztR_silR_copR: heavy metal response regulator;TIGR03787	marine_sort_RR: proteobacterial dedicated sortase system response regulator;TIGR02915	PEP_resp_reg: PEP-CTERM-box response regulator transcription factor;TIGR02956	TMAO_torS: TMAO reductase sytem sensor TorS	-	DNA-binding transcriptional response regulator, NtrC family, contains REC, AAA-type ATPase, and a Fis-type DNA-binding domains	-	-	GO:0000160`phosphorelay signal transduction system`biological_process;GO:0008134`transcription factor binding`molecular_function;GO:0043565`sequence-specific DNA binding`molecular_function;GO:0006355`regulation of transcription, DNA-templated`biological_process;GO:0009399`nitrogen fixation`biological_process;GO:0005524`ATP binding`molecular_function
assembly_03802	-	zf-CHCC`Zinc-finger domain`	WP_039396595.1`MULTISPECIES: zinc-finger domain-containing protein	-	-	-	-	-	-
assembly_00898	Putative iron-sulfur cluster insertion protein ErpA`	Fe-S_biosyn`Iron-sulphur cluster biosynthesis`	WP_039396169.1`MULTISPECIES: iron-sulfur cluster insertion protein ErpA	TIGR01911	HesB_rel_seleno: HesB-like selenoprotein;TIGR01997	sufA_proteo: FeS assembly scaffold SufA;TIGR00049	TIGR00049: iron-sulfur cluster assembly accessory protein;TIGR02011	IscA: iron-sulfur cluster assembly protein IscA;TIGR03341	YhgI_GntY: IscR-regulated protein YhgI	-	Fe-S cluster assembly iron-binding protein IscA	assembly_00898`K15724	-	GO:0005198`structural molecule activity`molecular_function;GO:0016226`iron-sulfur cluster assembly`biological_process;GO:0097428`protein maturation by iron-sulfur cluster transfer`biological_process;GO:0005506`iron ion binding`molecular_function;GO:0051536`iron-sulfur cluster binding`molecular_function
assembly_02187	-	-	WP_072633293.1`hypothetical protein	-	-	-	-	-	-
assembly_04956	1,2-phenylacetyl-CoA epoxidase, subunit E`	NAD_binding_1`Oxidoreductase NAD-binding domain`;FAD_binding_6`Oxidoreductase FAD-binding domain`;Fer2`2Fe-2S iron-sulfur cluster binding domain`	WP_039393805.1`phenylacetate-CoA oxygenase/reductase subunit PaaK	TIGR02911	sulfite_red_B: sulfite reductase, subunit B;TIGR02008	fdx_plant: ferredoxin [2Fe-2S];TIGR01941	nqrF: NADH:ubiquinone oxidoreductase, Na(+)-translocating, F subunit;TIGR02160	PA_CoA_Oxy5: phenylacetate-CoA oxygenase/reductase, PaaK subunit	-	Ferredoxin-NADP reductase	assembly_04956`K02613	Amino acid metabolism` Phenylalanine metabolism	GO:0009055`electron carrier activity`molecular_function;GO:0051537`2 iron, 2 sulfur cluster binding`molecular_function;GO:0046872`metal ion binding`molecular_function;GO:0010124`phenylacetate catabolic process`biological_process;GO:0050660`flavin adenine dinucleotide binding`molecular_function
assembly_02754	Putative chloride channel protein ClcB-like`	Voltage_CLC`Voltage gated chloride channel`	WP_039403073.1`chloride channel protein	-	-	-	-	-	GO:0034707`chloride channel complex`cellular_component;GO:0005247`voltage-gated chloride channel activity`molecular_function;GO:0010447`response to acidic pH`biological_process;GO:0005886`plasma membrane`cellular_component;GO:0034765`regulation of ion transmembrane transport`biological_process
assembly_04556	Thiol peroxidase`	AhpC-TSA`AhpC/TSA family`;Redoxin`Redoxin`	WP_039393268.1`thiol peroxidase	-	-	Peroxiredoxin	assembly_04556`K11065	-	GO:0008379`thioredoxin peroxidase activity`molecular_function;GO:0070301`cellular response to hydrogen peroxide`biological_process;GO:0045454`cell redox homeostasis`biological_process;GO:0005623`cell`cellular_component
assembly_04933	-	-	-	-	-	-	-	-	-
assembly_00020	-	SIR2_2`SIR2-like domain`	WP_036664684.1`SIR2 family protein	-	-	-	-	-	-
assembly_03032	Ferredoxin--nitrite reductase, chloroplastic`	DUF2849`Protein of unknown function (DUF2849)`;NIR_SIR_ferr`Nitrite/Sulfite reductase ferredoxin-like half domain`;NIR_SIR`Nitrite and sulphite reductase 4Fe-4S domain`	WP_039397757.1`DUF2849 domain-containing protein	TIGR02042	sir: sulfite reductase, ferredoxin dependent;TIGR02435	CobG: precorrin-3B synthase;TIGR02374	nitri_red_nirB: nitrite reductase [NAD(P)H], large subunit;TIGR02066	dsrB: sulfite reductase, dissimilatory-type beta subunit;TIGR02041	CysI: sulfite reductase (NADPH) hemoprotein, beta-component;TIGR02912	sulfite_red_C: sulfite reductase, subunit C	-	Sulfite reductase, beta subunit (hemoprotein)	assembly_03032`K00381	Energy metabolism` Sulfur metabolism	GO:0050421`nitrite reductase (NO-forming) activity`molecular_function;GO:0020037`heme binding`molecular_function;GO:0048307`ferredoxin-nitrite reductase activity`molecular_function;GO:0009570`chloroplast stroma`cellular_component;GO:0010167`response to nitrate`biological_process;GO:0051539`4 iron, 4 sulfur cluster binding`molecular_function;GO:0005739`mitochondrion`cellular_component;GO:0048046`apoplast`cellular_component;GO:0046872`metal ion binding`molecular_function;GO:0016020`membrane`cellular_component;GO:0042128`nitrate assimilation`biological_process;GO:0009507`chloroplast`cellular_component
assembly_01347	-	-	-	-	-	-	-	-	-
assembly_02753	Osmolarity sensor protein EnvZ`	HATPase_c`Histidine kinase-, DNA gyrase B-, and HSP90-like ATPase`;HAMP`HAMP domain`;HisKA`His Kinase A (phospho-acceptor) domain`	WP_052252835.1`HAMP domain-containing histidine kinase	TIGR02938	nifL_nitrog: nitrogen fixation negative regulator NifL;TIGR02966	phoR_proteo: phosphate regulon sensor kinase PhoR;TIGR01386	cztS_silS_copS: heavy metal sensor kinase;TIGR02916	PEP_his_kin: putative PEP-CTERM system histidine kinase;TIGR03785	marine_sort_HK: proteobacterial dedicated sortase system histidine kinase;TIGR02956	TMAO_torS: TMAO reductase sytem sensor TorS	-	-	-	-	GO:0000155`phosphorelay sensor kinase activity`molecular_function;GO:0005524`ATP binding`molecular_function;GO:0016021`integral component of membrane`cellular_component;GO:0005886`plasma membrane`cellular_component
assembly_03758	Kynureninase`	Aminotran_5`Aminotransferase class-V`	WP_039396688.1`kynureninase	TIGR01976	am_tr_V_VC1184: cysteine desulfurase family protein;TIGR01979	sufS: cysteine desulfurase, SufS family;TIGR03301	PhnW-AepZ: 2-aminoethylphosphonate aminotransferase;TIGR01977	am_tr_V_EF2568: cysteine desulfurase family protein;TIGR01814	kynureninase: kynureninase	-	-	assembly_03758`K01556	Amino acid metabolism` Tryptophan metabolism	GO:0005737`cytoplasm`cellular_component;GO:0019805`quinolinate biosynthetic process`biological_process;GO:0030429`kynureninase activity`molecular_function;GO:0034354`'de novo' NAD biosynthetic process from tryptophan`biological_process;GO:0006569`tryptophan catabolic process`biological_process;GO:0043420`anthranilate metabolic process`biological_process;GO:0097053`L-kynurenine catabolic process`biological_process;GO:0030170`pyridoxal phosphate binding`molecular_function
assembly_03323	Granaticin polyketide synthase putative ketoacyl reductase 2`	adh_short`short chain dehydrogenase`;KR`KR domain`;adh_short_C2`Enoyl-(Acyl carrier protein) reductase`	WP_039397394.1`SDR family oxidoreductase	TIGR02685	pter_reduc_Leis: pteridine reductase;TIGR01831	fabG_rel: putative 3-oxoacyl-(acyl-carrier-protein) reductase;TIGR01963	PHB_DH: 3-hydroxybutyrate dehydrogenase;TIGR03206	benzo_BadH: 2-hydroxycyclohexanecarboxyl-CoA dehydrogenase;TIGR04316	dhbA_paeA: 2,3-dihydro-2,3-dihydroxybenzoate dehydrogenase;TIGR02415	23BDH: acetoin reductases;TIGR02632	RhaD_aldol-ADH: rhamnulose-1-phosphate aldolase/alcohol dehydrogenase;TIGR04504	SDR_subfam_2: SDR family mycofactocin-dependent oxidoreductase;TIGR03325	BphB_TodD: cis-2,3-dihydrobiphenyl-2,3-diol dehydrogenase;TIGR01830	3oxo_ACP_reduc: 3-oxoacyl-[acyl-carrier-protein] reductase;TIGR03971	SDR_subfam_1: SDR family mycofactocin-dependent oxidoreductase;TIGR01832	kduD: 2-deoxy-D-gluconate 3-dehydrogenase;TIGR01500	sepiapter_red: sepiapterin reductase;TIGR01829	AcAcCoA_reduct: acetoacetyl-CoA reductase	-	-	-	-	GO:0017000`antibiotic biosynthetic process`biological_process;GO:0016491`oxidoreductase activity`molecular_function
assembly_00461	Probable ABC transporter permease protein slr1045`	MlaE`Permease MlaE`	WP_039395278.1`ABC transporter permease	TIGR00056	TIGR00056: ABC transport permease subunit	-	-	assembly_00461`K02066	Membrane transport` ABC transporters	GO:0005548`phospholipid transporter activity`molecular_function;GO:0005886`plasma membrane`cellular_component;GO:0015914`phospholipid transport`biological_process;GO:0043190`ATP-binding cassette (ABC) transporter complex`cellular_component
assembly_03878	-	Ald_Xan_dh_C2`Molybdopterin-binding domain of aldehyde dehydrogenase`	WP_039396506.1`xanthine dehydrogenase family protein molybdopterin-binding subunit	TIGR03311	Se_dep_XDH: selenium-dependent xanthine dehydrogenase;TIGR02965	xanthine_xdhB: xanthine dehydrogenase, molybdopterin binding subunit;TIGR02416	CO_dehy_Mo_lg: carbon-monoxide dehydrogenase, large subunit;TIGR02969	mam_aldehyde_ox: aldehyde oxidase;TIGR03194	4hydrxCoA_A: 4-hydroxybenzoyl-CoA reductase, alpha subunit;TIGR03196	pucD: xanthine dehydrogenase D subunit;TIGR03313	Se_sel_red_Mo: probable selenate reductase, molybdenum-binding subunit	-	-	-	-	-
assembly_03838	-	HTH_Tnp_1`Transposase`;HTH_23`Homeodomain-like domain`	-	-	-	-	-	-	-
assembly_00556	Outer-membrane lipoprotein LolB`	LolB`Outer membrane lipoprotein LolB`	WP_084103405.1`outer membrane lipoprotein LolB	TIGR00548	lolB: outer membrane lipoprotein LolB	-	Outer membrane lipoprotein LolB, involved in outer membrane biogenesis	assembly_00556`K02494	-	GO:0009279`cell outer membrane`cellular_component;GO:0015031`protein transport`biological_process
assembly_04738	-	-	WP_069344859.1`hypothetical protein	-	-	-	-	-	-
assembly_02442	-	-	WP_084009730.1`hypothetical protein	-	-	-	-	-	-
assembly_02404	Probable diguanylate cyclase DgcQ`	GGDEF`Diguanylate cyclase, GGDEF domain`	WP_039398558.1`GGDEF domain-containing protein	TIGR00254	GGDEF: diguanylate cyclase (GGDEF) domain	-	-	-	-	GO:0016021`integral component of membrane`cellular_component;GO:0046872`metal ion binding`molecular_function;GO:0005886`plasma membrane`cellular_component;GO:0030244`cellulose biosynthetic process`biological_process;GO:0052621`diguanylate cyclase activity`molecular_function;GO:0005525`GTP binding`molecular_function
assembly_00128	-	CheW`CheW-like domain`	WP_052252418.1`chemotaxis protein CheW	-	-	-	assembly_00128`K13489	Signal transduction` Two-component system	-
assembly_02905	Metal-pseudopaline receptor CntO`	TonB_dep_Rec`TonB dependent receptor`;Plug`TonB-dependent Receptor Plug Domain`	WP_039397920.1`TonB-dependent receptor	TIGR01779	TonB-B12: TonB-dependent vitamin B12 receptor;TIGR01785	TonB-hemin: TonB-dependent heme/hemoglobin receptor family protein;TIGR01776	TonB-tbp-lbp: TonB-dependent lactoferrin and transferrin receptors;TIGR01786	TonB-hemlactrns: TonB-dependent hemoglobin/transferrin/lactoferrin receptor family protein;TIGR01783	TonB-siderophor: TonB-dependent siderophore receptor	-	Outer membrane receptor proteins, mostly Fe transport	assembly_02905`K02014	-	GO:0005506`iron ion binding`molecular_function;GO:0006829`zinc II ion transport`biological_process;GO:0038023`signaling receptor activity`molecular_function;GO:0009279`cell outer membrane`cellular_component;GO:0016021`integral component of membrane`cellular_component;GO:0015344`siderophore uptake transmembrane transporter activity`molecular_function;GO:0015675`nickel cation transport`biological_process
assembly_04316	Glucans biosynthesis glucosyltransferase H`	Glycos_transf_2`Glycosyl transferase family 2`;Glyco_trans_2_3`Glycosyl transferase family group 2`;Glyco_tranf_2_3`Glycosyltransferase like family 2`;Glyco_transf_21`Glycosyl transferase family 21`	WP_046289699.1`glucans biosynthesis glucosyltransferase MdoH	TIGR03030	CelA: cellulose synthase catalytic subunit (UDP-forming)	-	Membrane glycosyltransferase	assembly_04316`K03669	-	GO:0016021`integral component of membrane`cellular_component;GO:0009250`glucan biosynthetic process`biological_process;GO:0005886`plasma membrane`cellular_component;GO:0016758`transferase activity, transferring hexosyl groups`molecular_function
assembly_02837	-	TANGO2`Transport and Golgi organisation 2`	WP_052252812.1`NRDE family protein	-	-	-	-	-	-
assembly_02966	-	Flp_Fap`Flp/Fap pilin component`	WP_052252766.1`Flp family type IVb pilin	-	-	-	assembly_02966`K02651	Cell growth and death` Cell cycle - Caulobacter	-
assembly_02470	-	PepSY`Peptidase propeptide and YPEB domain`;PepSY_TM`PepSY-associated TM region`	WP_052252878.1`PepSY domain-containing protein	-	-	-	-	-	-
assembly_05115	-	-	-	-	-	-	-	-	-
assembly_03675	-	Sif`Sif protein`	WP_046292699.1`hypothetical protein	-	-	-	-	-	-
assembly_02657	-	DUF4148`Domain of unknown function (DUF4148)`	WP_039398243.1`DUF4148 domain-containing protein	-	-	-	-	-	-
assembly_01152	Dodecin`	Dodecin`Dodecin`	WP_039400259.1`dodecin domain-containing protein	-	-	Flavin-binding protein dodecin	assembly_01152`K09165	-	GO:0000166`nucleotide binding`molecular_function
assembly_05022	Cytochrome c-551`	Cytochrome_CBB3`Cytochrome C oxidase, cbb3-type, subunit III`;Cytochrom_C`Cytochrome c`;Cytochrom_C550`Cytochrome c-550 domain`	WP_052652736.1`c-type cytochrome	TIGR03872	cytochrome_MoxG: cytochrome c(L), periplasmic;TIGR00782	ccoP: cytochrome c oxidase, cbb3-type, subunit III	-	Cytochrome c551/c552	assembly_05022`K08738	Neurodegenerative disease` Parkinson disease;Endocrine and metabolic disease` Non-alcoholic fatty liver disease (NAFLD);Infectious disease: viral` Hepatitis B;Infectious disease: parasitic` Toxoplasmosis;Cancer: specific types` Small cell lung cancer;Infectious disease: bacterial` Legionellosis;Cancer: overview` Pathways in cancer;Infectious disease: viral` Herpes simplex virus 1 infection;Neurodegenerative disease` Alzheimer disease;Signal transduction` Two-component system;Cell growth and death` p53 signaling pathway;Infectious disease: bacterial` Tuberculosis;Cardiovascular disease` Viral myocarditis;Cancer: specific types` Colorectal cancer;Energy metabolism` Sulfur metabolism;Neurodegenerative disease` Huntington disease;Neurodegenerative disease` Amyotrophic lateral sclerosis (ALS);Cell growth and death` Apoptosis;Infectious disease: viral` Influenza A	GO:0020037`heme binding`molecular_function;GO:0009055`electron carrier activity`molecular_function;GO:0005506`iron ion binding`molecular_function
assembly_03634	Benzoate--CoA ligase`	AMP-binding`AMP-binding enzyme`;AMP-binding_C`AMP-binding enzyme C-terminal domain`	WP_039396940.1`benzoate-CoA ligase family protein	TIGR02262	benz_CoA_lig: benzoate-CoA ligase family;TIGR03205	pimA: dicarboxylate--CoA ligase PimA;TIGR01217	ac_ac_CoA_syn: acetoacetate-CoA ligase;TIGR02188	Ac_CoA_lig_AcsA: acetate--CoA ligase;TIGR01733	AA-adenyl-dom: amino acid adenylation domain;TIGR02316	propion_prpE: propionate--CoA ligase;TIGR02372	4_coum_CoA_lig: 4-coumarate--CoA ligase;TIGR03208	cyc_hxne_CoA_lg: cyclohexanecarboxylate-CoA ligase;TIGR03443	alpha_am_amid: L-aminoadipate-semialdehyde dehydrogenase;TIGR02155	PA_CoA_ligase: phenylacetate-CoA ligase;TIGR03098	ligase_PEP_1: acyl-CoA ligase (AMP-forming), exosortase A-associated;TIGR01923	menE: O-succinylbenzoate-CoA ligase;TIGR02275	DHB_AMP_lig: (2,3-dihydroxybenzoyl)adenylate synthase;TIGR01734	D-ala-DACP-lig: D-alanine--poly(phosphoribitol) ligase, subunit 1	-	-	-	-	GO:0018858`benzoate-CoA ligase activity`molecular_function;GO:0005524`ATP binding`molecular_function
assembly_00697	Glutathione S-transferase GST-6.0`	GST_C_3`Glutathione S-transferase, C-terminal domain`;GST_N`Glutathione S-transferase, N-terminal domain`;GST_N_2`Glutathione S-transferase, N-terminal domain`;GST_N_3`Glutathione S-transferase, N-terminal domain`;GST_C_6`Glutathione S-transferase, C-terminal domain`;GST_C_2`Glutathione S-transferase, C-terminal domain`;GST_C`Glutathione S-transferase, C-terminal domain`	WP_039395805.1`glutathione transferase GstA	TIGR01262	maiA: maleylacetoacetate isomerase	-	Glutathione S-transferase	assembly_00697`K00799	Xenobiotics biodegradation and metabolism` Drug metabolism - cytochrome P450;Xenobiotics biodegradation and metabolism` Metabolism of xenobiotics by cytochrome P450;Metabolism of other amino acids` Glutathione metabolism;Cancer: overview` Chemical carcinogenesis	GO:0005737`cytoplasm`cellular_component;GO:0004364`glutathione transferase activity`molecular_function
assembly_04601	Probable peptidoglycan glycosyltransferase FtsW`	FTSW_RODA_SPOVE`Cell cycle protein`	WP_039393354.1`MULTISPECIES: putative lipid II flippase FtsW	TIGR02210	rodA_shape: rod shape-determining protein RodA;TIGR02614	ftsW: cell division protein FtsW;TIGR02615	spoVE: stage V sporulation protein E	-	-	assembly_04601`K03588	Cell growth and death` Cell cycle - Caulobacter	GO:0043093`FtsZ-dependent cytokinesis`biological_process;GO:0032153`cell division site`cellular_component;GO:0008955`peptidoglycan glycosyltransferase activity`molecular_function;GO:0008360`regulation of cell shape`biological_process;GO:0009252`peptidoglycan biosynthetic process`biological_process;GO:0071555`cell wall organization`biological_process;GO:0005887`integral component of plasma membrane`cellular_component
assembly_04911	Tyrosine aminotransferase`	Aminotran_1_2`Aminotransferase class I and II`	WP_039393749.1`aspartate/tyrosine/aromatic aminotransferase	TIGR01141	hisC: histidinol-phosphate transaminase;TIGR03542	DAPAT_plant: LL-diaminopimelate aminotransferase;TIGR04544	3metArgNH2trans: beta-methylarginine biosynthesis bifunctional aminotransferase;TIGR01140	L_thr_O3P_dcar: threonine-phosphate decarboxylase	-	Aspartate/tyrosine/aromatic aminotransferase	assembly_04911`K00832	Amino acid metabolism` Cysteine and methionine metabolism;Biosynthesis of other secondary metabolites` Isoquinoline alkaloid biosynthesis;Amino acid metabolism` Phenylalanine, tyrosine and tryptophan biosynthesis;Amino acid metabolism` Tyrosine metabolism;Global and overview maps` Biosynthesis of amino acids;Biosynthesis of other secondary metabolites` Novobiocin biosynthesis;Amino acid metabolism` Phenylalanine metabolism;Biosynthesis of other secondary metabolites` Tropane, piperidine and pyridine alkaloid biosynthesis	GO:0030170`pyridoxal phosphate binding`molecular_function;GO:0080130`L-phenylalanine:2-oxoglutarate aminotransferase activity`molecular_function;GO:0004838`L-tyrosine:2-oxoglutarate aminotransferase activity`molecular_function;GO:0019509`L-methionine biosynthetic process from methylthioadenosine`biological_process;GO:0004069`L-aspartate:2-oxoglutarate aminotransferase activity`molecular_function
assembly_04963	Indolepyruvate oxidoreductase subunit IorA`	TPP_enzyme_C`Thiamine pyrophosphate enzyme, C-terminal TPP binding domain`;POR`Pyruvate ferredoxin/flavodoxin oxidoreductase`	WP_039393818.1`indolepyruvate ferredoxin oxidoreductase family protein	TIGR03336	IOR_alpha: indolepyruvate ferredoxin oxidoreductase, alpha subunit;TIGR02175	PorC_KorC: 2-oxoacid:acceptor oxidoreductase, gamma subunit, pyruvate/2-ketoisovalerate family;TIGR03334	IOR_beta: indolepyruvate ferredoxin oxidoreductase, beta subunit	-	TPP-dependent indolepyruvate ferredoxin oxidoreductase, alpha subunit	assembly_04963`K04090	-	GO:0051539`4 iron, 4 sulfur cluster binding`molecular_function;GO:0043805`indolepyruvate ferredoxin oxidoreductase activity`molecular_function;GO:0030976`thiamine pyrophosphate binding`molecular_function;GO:0046872`metal ion binding`molecular_function
assembly_02904	-	DUF2946`Protein of unknown function (DUF2946)`	WP_052252795.1`DUF2946 domain-containing protein	-	-	-	-	-	-
assembly_00181	7-carboxy-7-deazaguanine synthase`	Fer4_14`4Fe-4S single cluster domain`;Radical_SAM`Radical SAM superfamily`	WP_039394610.1`7-carboxy-7-deazaguanine synthase	TIGR03365	Bsubt_queE: 7-cyano-7-deazaguanosine (preQ0) biosynthesis protein QueE;TIGR02493	PFLA: pyruvate formate-lyase 1-activating enzyme;TIGR04508	queE_Cx14CxxC: 7-carboxy-7-deazaguanine synthase;TIGR03963	rSAM_QueE_Clost: putative 7-cyano-7-deazaguanosine (preQ0) biosynthesis protein QueE;TIGR04322	rSAM_QueE_Ecoli: putative 7-cyano-7-deazaguanosine (preQ0) biosynthesis protein QueE;TIGR04349	rSAM_QueE_gams: putative 7-cyano-7-deazaguanosine (preQ0) biosynthesis protein QueE	-	-	-	-	GO:0042803`protein homodimerization activity`molecular_function;GO:0000287`magnesium ion binding`molecular_function;GO:0042802`identical protein binding`molecular_function;GO:0016840`carbon-nitrogen lyase activity`molecular_function;GO:0051539`4 iron, 4 sulfur cluster binding`molecular_function;GO:0008616`queuosine biosynthetic process`biological_process;GO:1904047`S-adenosyl-L-methionine binding`molecular_function
assembly_00441	-	Rhodanese`Rhodanese-like domain`	WP_039395229.1`rhodanese-like domain-containing protein	-	-	-	-	-	-
assembly_02743	Glycine cleavage system transcriptional activator`	LysR_substrate`LysR substrate binding domain`;HTH_1`Bacterial regulatory helix-turn-helix protein, lysR family`	WP_039398118.1`LysR family transcriptional regulator	TIGR03418	chol_sulf_TF: putative choline sulfate-utilization transcription factor;TIGR02424	TF_pcaQ: pca operon transcription factor PcaQ;TIGR03298	argP: transcriptional regulator, ArgP family;TIGR03339	phn_lysR: aminoethylphosphonate catabolism associated LysR family transcriptional regulator;TIGR02036	dsdC: D-serine deaminase transcriptional activator	-	-	-	-	GO:0003700`transcription factor activity, sequence-specific DNA binding`molecular_function;GO:0005737`cytoplasm`cellular_component;GO:0003677`DNA binding`molecular_function
assembly_01074	-	ACPS`4'-phosphopantetheinyl transferase superfamily`	WP_084103933.1`4'-phosphopantetheinyl transferase superfamily protein	-	-	-	assembly_01074`K06133	Metabolism of cofactors and vitamins` Pantothenate and CoA biosynthesis	-
assembly_04621	-	-	-	-	-	-	-	-	-
assembly_00638	Putative aldehyde dehydrogenase family 7 member A1 homolog`	Aldedh`Aldehyde dehydrogenase family`	WP_039395692.1`aldehyde dehydrogenase family protein	TIGR01780	SSADH: succinate-semialdehyde dehydrogenase;TIGR03250	PhnAcAld_DH: putative phosphonoacetaldehyde dehydrogenase;TIGR02299	HpaE: 5-carboxymethyl-2-hydroxymuconate semialdehyde dehydrogenase;TIGR02288	PaaN_2: phenylacetic acid degradation protein paaN;TIGR04284	aldehy_Rv0768: aldehyde dehydrogenase, Rv0768 family;TIGR02518	EutH_ACDH: acetaldehyde dehydrogenase (acetylating);TIGR01237	D1pyr5carbox2: putative delta-1-pyrroline-5-carboxylate dehydrogenase;TIGR02278	PaaN-DH: phenylacetic acid degradation protein paaN;TIGR03374	ABALDH: 1-pyrroline dehydrogenase;TIGR01722	MMSDH: methylmalonate-semialdehyde dehydrogenase (acylating);TIGR03216	OH_muco_semi_DH: 2-hydroxymuconic semialdehyde dehydrogenase;TIGR01804	BADH: betaine-aldehyde dehydrogenase;TIGR03240	arg_catab_astD: succinylglutamate-semialdehyde dehydrogenase;TIGR01236	D1pyr5carbox1: 1-pyrroline-5-carboxylate dehydrogenase;TIGR01238	D1pyr5carbox3: delta-1-pyrroline-5-carboxylate dehydrogenase	-	Acyl-CoA reductase or other NAD-dependent aldehyde dehydrogenase	assembly_00638`K00128	Lipid metabolism` Glycerolipid metabolism;Carbohydrate metabolism` Ascorbate and aldarate metabolism;Metabolism of terpenoids and polyketides` Limonene and pinene degradation;Amino acid metabolism` Histidine metabolism;Lipid metabolism` Fatty acid degradation;Metabolism of other amino acids` beta-Alanine metabolism;Amino acid metabolism` Lysine degradation;Carbohydrate metabolism` Glycolysis / Gluconeogenesis;Amino acid metabolism` Tryptophan metabolism;Amino acid metabolism` Arginine and proline metabolism;Carbohydrate metabolism` Pyruvate metabolism;Xenobiotics biodegradation and metabolism` Chloroalkane and chloroalkene degradation;Carbohydrate metabolism` Pentose and glucuronate interconversions;Amino acid metabolism` Valine, leucine and isoleucine degradation	GO:0006081`cellular aldehyde metabolic process`biological_process;GO:0004029`aldehyde dehydrogenase (NAD) activity`molecular_function;GO:0043878`glyceraldehyde-3-phosphate dehydrogenase (NAD+) (non-phosphorylating) activity`molecular_function
assembly_02348	HTH-type transcriptional regulator SyrM 1`	LysR_substrate`LysR substrate binding domain`;HTH_1`Bacterial regulatory helix-turn-helix protein, lysR family`	WP_039398644.1`MULTISPECIES: LysR family transcriptional regulator	TIGR03418	chol_sulf_TF: putative choline sulfate-utilization transcription factor;TIGR03298	argP: transcriptional regulator, ArgP family;TIGR02424	TF_pcaQ: pca operon transcription factor PcaQ;TIGR03339	phn_lysR: aminoethylphosphonate catabolism associated LysR family transcriptional regulator	-	-	-	-	GO:0003677`DNA binding`molecular_function;GO:0009877`nodulation`biological_process;GO:0003700`transcription factor activity, sequence-specific DNA binding`molecular_function
assembly_04636	Uncharacterized protein YhiI`	HlyD_D23`Barrel-sandwich domain of CusB or HlyD membrane-fusion`;Biotin_lipoyl`Biotin-requiring enzyme`;Peptidase_M23`Peptidase family M23`;Biotin_lipoyl_2`Biotin-lipoyl like`;HlyD_3`HlyD family secretion protein`	WP_039393393.1`HlyD family efflux transporter periplasmic adaptor subunit	TIGR01730	RND_mfp: efflux transporter, RND family, MFP subunit;TIGR03794	NHLM_micro_HlyD: NHLM bacteriocin system secretion protein;TIGR02971	heterocyst_DevB: ABC exporter membrane fusion protein, DevB family;TIGR00999	8a0102: membrane fusion protein cluster 2 protein;TIGR01843	type_I_hlyD: type I secretion membrane fusion protein, HlyD family;TIGR00998	8a0101: efflux pump membrane protein	-	-	assembly_04636`K01993	-	GO:0005886`plasma membrane`cellular_component
assembly_02298	Putative phosphoenolpyruvate synthase regulatory protein`	Kinase-PPPase`Kinase/pyrophosphorylase`	WP_084104225.1`kinase/pyrophosphorylase	-	-	Regulator of PEP synthase PpsR, kinase-PPPase family (combines ADP:protein kinase and phosphorylase activities)	assembly_02298`K09773	-	GO:0016776`phosphotransferase activity, phosphate group as acceptor`molecular_function;GO:0043531`ADP binding`molecular_function;GO:0006470`protein dephosphorylation`biological_process;GO:0004674`protein serine/threonine kinase activity`molecular_function;GO:0005524`ATP binding`molecular_function
assembly_05035	Endolytic peptidoglycan transglycosylase RlpA`	DPBB_1`Lytic transglycolase`	WP_095178582.1`septal ring lytic transglycosylase RlpA family protein	TIGR00413	rlpA: rare lipoprotein A	-	-	assembly_05035`K03642	-	GO:0016829`lyase activity`molecular_function;GO:0000270`peptidoglycan metabolic process`biological_process;GO:0071555`cell wall organization`biological_process;GO:0042834`peptidoglycan binding`molecular_function;GO:0008932`lytic endotransglycosylase activity`molecular_function
assembly_01803	High-affinity branched-chain amino acid transport ATP-binding protein BraF`	BCA_ABC_TP_C`Branched-chain amino acid ATP-binding cassette transporter`;AAA_29`P-loop containing region of AAA domain`;ABC_tran`ABC transporter`;AAA_23`AAA domain`;AAA_21`AAA domain, putative AbiEii toxin, Type IV TA system`;AAA_15`AAA ATPase domain`	WP_039399418.1`ABC transporter ATP-binding protein	TIGR04406	LPS_export_lptB: LPS export ABC transporter ATP-binding protein;TIGR02315	ABC_phnC: phosphonate ABC transporter, ATP-binding protein;TIGR02203	MsbA_lipidA: lipid A export permease/ATP-binding protein MsbA;TIGR01978	sufC: FeS assembly ATPase SufC;TIGR03797	NHLM_micro_ABC2: NHLM bacteriocin system ABC transporter, ATP-binding protein;TIGR03410	urea_trans_UrtE: urea ABC transporter, ATP-binding protein UrtE;TIGR03719	ABC_ABC_ChvD: ATP-binding cassette protein, ChvD family;TIGR03740	galliderm_ABC: lantibiotic protection ABC transporter, ATP-binding subunit;TIGR01194	cyc_pep_trnsptr: cyclic peptide transporter;TIGR01193	bacteriocin_ABC: ABC-type bacteriocin transporter;TIGR01184	ntrCD: nitrate ABC transporter, ATP-binding proteins C and D;TIGR02982	heterocyst_DevA: ABC exporter ATP-binding subunit, DevA family;TIGR02204	MsbA_rel: ABC transporter, permease/ATP-binding protein;TIGR03005	ectoine_ehuA: ectoine/hydroxyectoine ABC transporter, ATP-binding protein EhuA;TIGR01189	ccmA: heme ABC exporter, ATP-binding protein CcmA;TIGR00958	3a01208: antigen peptide transporter 2;TIGR02314	ABC_MetN: D-methionine ABC transporter, ATP-binding protein;TIGR02142	modC_ABC: molybdate ABC transporter, ATP-binding protein;TIGR03375	type_I_sec_LssB: type I secretion system ATPase;TIGR00968	3a0106s01: sulfate ABC transporter, ATP-binding protein;TIGR03864	PQQ_ABC_ATP: ABC transporter, ATP-binding subunit, PQQ-dependent alcohol dehydrogenase system;TIGR01257	rim_protein: rim ABC transporter;TIGR00955	3a01204: pigment precursor permease;TIGR00630	uvra: excinuclease ABC subunit A;TIGR03411	urea_trans_UrtD: urea ABC transporter, ATP-binding protein UrtD;TIGR02633	xylG: D-xylose ABC transporter, ATP-binding protein;TIGR02770	nickel_nikD: nickel import ATP-binding protein NikD;TIGR04520	ECF_ATPase_1: energy-coupling factor transporter ATPase;TIGR01271	CFTR_protein: cystic fibrosis transmembrane conductor regulator (CFTR);TIGR02324	CP_lyasePhnL: phosphonate C-P lyase system protein PhnL;TIGR01192	chvA: glucan exporter ATP-binding protein;TIGR03415	ABC_choXWV_ATP: choline ABC transporter, ATP-binding protein;TIGR01166	cbiO: cobalt ABC transporter, ATP-binding protein;TIGR03771	anch_rpt_ABC: anchored repeat-type ABC transporter, ATP-binding subunit;TIGR03265	PhnT2: putative 2-aminoethylphosphonate ABC transporter, ATP-binding protein;TIGR03608	L_ocin_972_ABC: putative bacteriocin export ABC transporter, lactococcin 972 group;TIGR02857	CydD: thiol reductant ABC exporter, CydD subunit;TIGR03873	F420-0_ABC_ATP: proposed F420-0 ABC transporter, ATP-binding protein;TIGR01842	type_I_sec_PrtD: type I secretion system ATPase;TIGR03796	NHLM_micro_ABC1: NHLM bacteriocin system ABC transporter, peptidase/ATP-binding protein;TIGR03269	met_CoM_red_A2: methyl coenzyme M reductase system, component A2;TIGR01846	type_I_sec_HlyB: type I secretion system ATPase;TIGR04521	ECF_ATPase_2: energy-coupling factor transporter ATPase;TIGR01187	potA: polyamine ABC transporter, ATP-binding protein;TIGR00954	3a01203: peroxysomal long chain fatty acyl transporter;TIGR02323	CP_lyasePhnK: phosphonate C-P lyase system protein PhnK;TIGR03522	GldA_ABC_ATP: gliding motility-associated ABC transporter ATP-binding subunit GldA;TIGR02769	nickel_nikE: nickel import ATP-binding protein NikE;TIGR01288	nodI: nodulation ABC transporter NodI;TIGR01277	thiQ: thiamine ABC transporter, ATP-binding protein;TIGR02211	LolD_lipo_ex: lipoprotein releasing system, ATP-binding protein;TIGR00957	MRP_assoc_pro: multi drug resistance-associated protein (MRP);TIGR00972	3a0107s01c2: phosphate ABC transporter, ATP-binding protein;TIGR03258	PhnT: 2-aminoethylphosphonate ABC transport system, ATP-binding component PhnT;TIGR01186	proV: glycine betaine/L-proline transport ATP binding subunit;TIGR01188	drrA: daunorubicin resistance ABC transporter, ATP-binding protein;TIGR02673	FtsE: cell division ATP-binding protein FtsE;TIGR02868	CydC: thiol reductant ABC exporter, CydC subunit	-	ABC-type branched-chain amino acid transport system, ATPase component	assembly_01803`K01995	Membrane transport` ABC transporters	GO:0042941`D-alanine transport`biological_process;GO:1903806`L-isoleucine import into cell`biological_process;GO:0015808`L-alanine transport`biological_process;GO:1903805`L-valine import into cell`biological_process;GO:0016887`ATPase activity`molecular_function;GO:0015188`L-isoleucine transmembrane transporter activity`molecular_function;GO:0015192`L-phenylalanine transmembrane transporter activity`molecular_function;GO:0005524`ATP binding`molecular_function;GO:0098713`leucine import across plasma membrane`biological_process;GO:0005304`L-valine transmembrane transporter activity`molecular_function;GO:0015190`L-leucine transmembrane transporter activity`molecular_function;GO:0005886`plasma membrane`cellular_component
assembly_01977	-	Colicin_V`Colicin V production protein`	WP_052252957.1`CvpA family protein	-	-	-	assembly_01977`K03558	-	-
assembly_03531	-	-	WP_039397074.1`hypothetical protein	-	-	-	-	-	-
assembly_03292	-	DUF2474`Protein of unknown function (DUF2474)`	WP_139133123.1`hypothetical protein	-	-	-	-	-	-
assembly_01920	NADH dehydrogenase [ubiquinone] flavoprotein 2, mitochondrial`	2Fe-2S_thioredx`Thioredoxin-like [2Fe-2S] ferredoxin`	WP_039399242.1`NADH-quinone oxidoreductase subunit NuoE	TIGR01958	nuoE_fam: NADH-quinone oxidoreductase, E subunit	-	NADH:ubiquinone oxidoreductase 24 kD subunit (chain E)	assembly_01920`K00334	Energy metabolism` Oxidative phosphorylation	GO:0007399`nervous system development`biological_process;GO:0051537`2 iron, 2 sulfur cluster binding`molecular_function;GO:0048738`cardiac muscle tissue development`biological_process;GO:0006120`mitochondrial electron transport, NADH to ubiquinone`biological_process;GO:0046872`metal ion binding`molecular_function;GO:0005739`mitochondrion`cellular_component;GO:0005747`mitochondrial respiratory chain complex I`cellular_component;GO:0008137`NADH dehydrogenase (ubiquinone) activity`molecular_function
assembly_02798	Homogentisate 1,2-dioxygenase`	HgmA`homogentisate 1,2-dioxygenase`	WP_046292137.1`homogentisate 1,2-dioxygenase	TIGR01015	hmgA: homogentisate 1,2-dioxygenase	-	Homogentisate 1,2-dioxygenase	assembly_02798`K00451	Amino acid metabolism` Tyrosine metabolism;Xenobiotics biodegradation and metabolism` Styrene degradation	GO:0006559`L-phenylalanine catabolic process`biological_process;GO:0005506`iron ion binding`molecular_function;GO:0004411`homogentisate 1,2-dioxygenase activity`molecular_function;GO:0006572`tyrosine catabolic process`biological_process
assembly_02738	Glutathione S-transferase 3`	GST_N`Glutathione S-transferase, N-terminal domain`;GST_C_3`Glutathione S-transferase, C-terminal domain`;GST_N_2`Glutathione S-transferase, N-terminal domain`;GST_C`Glutathione S-transferase, C-terminal domain`;GST_N_3`Glutathione S-transferase, N-terminal domain`	WP_039403091.1`glutathione S-transferase	TIGR01262	maiA: maleylacetoacetate isomerase	-	-	assembly_02738`K00799	Cancer: overview` Chemical carcinogenesis;Xenobiotics biodegradation and metabolism` Metabolism of xenobiotics by cytochrome P450;Metabolism of other amino acids` Glutathione metabolism;Xenobiotics biodegradation and metabolism` Drug metabolism - cytochrome P450	GO:0004602`glutathione peroxidase activity`molecular_function;GO:0005783`endoplasmic reticulum`cellular_component;GO:0005737`cytoplasm`cellular_component;GO:0006749`glutathione metabolic process`biological_process;GO:0043295`glutathione binding`molecular_function;GO:0019430`removal of superoxide radicals`biological_process;GO:0004364`glutathione transferase activity`molecular_function
assembly_03203	-	-	WP_130026331.1`hypothetical protein	-	-	-	-	-	-
assembly_05199	tRNA 5-methylaminomethyl-2-thiouridine biosynthesis bifunctional protein MnmC`	Methyltransf_30`S-adenosyl-L-methionine-dependent methyltransferase`;Pyr_redox_2`Pyridine nucleotide-disulphide oxidoreductase`;NAD_binding_8`NAD(P)-binding Rossmann-like domain`;DAO`FAD dependent oxidoreductase`;NAD_binding_9`FAD-NAD(P)-binding`	WP_039394231.1`bifunctional tRNA (5-methylaminomethyl-2-thiouridine)(34)-methyltransferase MnmD/FAD-dependent 5-carboxymethylaminomethyl-2-thiouridine(34) oxidoreductase MnmC	TIGR03364	HpnW_proposed: FAD dependent oxidoreductase TIGR03364;TIGR03467	HpnE: squalene-associated FAD-dependent desaturase;TIGR02352	thiamin_ThiO: glycine oxidase ThiO;TIGR03197	MnmC_Cterm: tRNA U-34 5-methylaminomethyl-2-thiouridine biosynthesis protein MnmC, C-terminal domain;TIGR02032	GG-red-SF: geranylgeranyl reductase family;TIGR02734	crtI_fam: phytoene desaturase	-	Glycine/D-amino acid oxidase (deaminating);tRNA U34 5-methylaminomethyl-2-thiouridine-forming methyltransferase MnmC	assembly_05199`K15461	-	GO:0016645`oxidoreductase activity, acting on the CH-NH group of donors`molecular_function;GO:0004808`tRNA (5-methylaminomethyl-2-thiouridylate)-methyltransferase activity`molecular_function;GO:0005737`cytoplasm`cellular_component;GO:0002097`tRNA wobble base modification`biological_process;GO:0050660`flavin adenine dinucleotide binding`molecular_function
assembly_03217	-	Acetyltransf_1`Acetyltransferase (GNAT) family`;Acetyltransf_3`Acetyltransferase (GNAT) domain`	WP_046292409.1`GNAT family N-acetyltransferase	-	-	-	-	-	-
assembly_01435	5,5'-dehydrodivanillate O-demethylase oxygenase subunit`	Rieske`Rieske [2Fe-2S] domain`	WP_039399903.1`aromatic ring-hydroxylating dioxygenase subunit alpha	-	-	Phenylpropionate dioxygenase or related ring-hydroxylating dioxygenase, large terminal subunit	assembly_01435`K15060	Xenobiotics biodegradation and metabolism` Aminobenzoate degradation	GO:0005506`iron ion binding`molecular_function;GO:0004497`monooxygenase activity`molecular_function;GO:0051537`2 iron, 2 sulfur cluster binding`molecular_function
assembly_03228	Linear gramicidin synthase subunit C`	HxxPF_rpt`HxxPF-repeated domain`;AMP-binding_C`AMP-binding enzyme C-terminal domain`;Condensation`Condensation domain`;AMP-binding`AMP-binding enzyme`;PP-binding`Phosphopantetheine attachment site`	WP_052252676.1`non-ribosomal peptide synthetase	TIGR01720	NRPS-para261: non-ribosomal peptide synthase domain TIGR01720;TIGR01734	D-ala-DACP-lig: D-alanine--poly(phosphoribitol) ligase, subunit 1;TIGR02275	DHB_AMP_lig: (2,3-dihydroxybenzoyl)adenylate synthase;TIGR03098	ligase_PEP_1: acyl-CoA ligase (AMP-forming), exosortase A-associated;TIGR01923	menE: O-succinylbenzoate-CoA ligase;TIGR03443	alpha_am_amid: L-aminoadipate-semialdehyde dehydrogenase;TIGR02316	propion_prpE: propionate--CoA ligase;TIGR02188	Ac_CoA_lig_AcsA: acetate--CoA ligase;TIGR01733	AA-adenyl-dom: amino acid adenylation domain;TIGR01217	ac_ac_CoA_syn: acetoacetate-CoA ligase;TIGR03205	pimA: dicarboxylate--CoA ligase PimA;TIGR02262	benz_CoA_lig: benzoate-CoA ligase family;TIGR02372	4_coum_CoA_lig: 4-coumarate--CoA ligase;TIGR03208	cyc_hxne_CoA_lg: cyclohexanecarboxylate-CoA ligase	-	-	-	-	GO:0016874`ligase activity`molecular_function;GO:0016853`isomerase activity`molecular_function;GO:0031177`phosphopantetheine binding`molecular_function;GO:0017000`antibiotic biosynthetic process`biological_process
assembly_03115	Potassium binding protein Kbp`	LysM`LysM domain`;BON`BON domain`	WP_039397637.1`peptidoglycan-binding protein LysM	-	-	Nucleoid-associated protein YgaU, contains BON and LysM domains	-	-	GO:0005737`cytoplasm`cellular_component
assembly_03295	Fatty acid resistance protein FarA`	LPAM_2`Prokaryotic lipoprotein-attachment site`;HlyD_D23`Barrel-sandwich domain of CusB or HlyD membrane-fusion`;Biotin_lipoyl`Biotin-requiring enzyme`;Biotin_lipoyl_2`Biotin-lipoyl like`;HlyD_3`HlyD family secretion protein`	WP_039402764.1`HlyD family efflux transporter periplasmic adaptor subunit	TIGR01843	type_I_hlyD: type I secretion membrane fusion protein, HlyD family;TIGR00998	8a0101: efflux pump membrane protein;TIGR02971	heterocyst_DevB: ABC exporter membrane fusion protein, DevB family;TIGR00999	8a0102: membrane fusion protein cluster 2 protein;TIGR01730	RND_mfp: efflux transporter, RND family, MFP subunit;TIGR03794	NHLM_micro_HlyD: NHLM bacteriocin system secretion protein	-	Multidrug resistance efflux pump	assembly_03295`K01993	-	GO:0016021`integral component of membrane`cellular_component;GO:0005886`plasma membrane`cellular_component
assembly_03866	-	Glycos_transf_2`Glycosyl transferase family 2`;Glyco_trans_2_3`Glycosyl transferase family group 2`;Glyco_tranf_2_3`Glycosyltransferase like family 2`	WP_039396517.1`glycosyltransferase	TIGR03965	mycofact_glyco: mycofactocin system glycosyltransferase;TIGR04283	glyco_like_mftF: transferase 2, rSAM/selenodomain-associated	-	-	-	-	-
assembly_01389	Probable transposase for insertion sequence element ISRM3-like`	-	-	-	-	-	-	-	-
assembly_04342	Uncharacterized signaling protein PA3311`	HAMP`HAMP domain`;GGDEF`Diguanylate cyclase, GGDEF domain`;CHASE8`Periplasmic sensor domain`	WP_084104016.1`diguanylate cyclase	TIGR01386	cztS_silS_copS: heavy metal sensor kinase;TIGR00254	GGDEF: diguanylate cyclase (GGDEF) domain	-	-	-	-	GO:0005886`plasma membrane`cellular_component;GO:0016021`integral component of membrane`cellular_component;GO:0071732`cellular response to nitric oxide`biological_process;GO:0071111`cyclic-guanylate-specific phosphodiesterase activity`molecular_function
assembly_04176	Putative potassium channel protein RPA4233`	DZR`Double zinc ribbon`;Ion_trans_2`Ion channel`;Ion_trans`Ion transport protein`;zf-ribbon_3`zinc-ribbon domain`	WP_039401053.1`ion transporter	-	-	cAMP-binding domain of CRP or a regulatory subunit of cAMP-dependent protein kinases;Voltage-gated potassium channel Kch	assembly_04176`K10716	-	GO:0005249`voltage-gated potassium channel activity`molecular_function;GO:0008076`voltage-gated potassium channel complex`cellular_component
assembly_01919	NADH-quinone oxidoreductase subunit D`	Complex1_49kDa`Respiratory-chain NADH dehydrogenase, 49 Kd subunit`	WP_039399245.1`NADH-quinone oxidoreductase subunit D	TIGR01962	NuoD: NADH dehydrogenase (quinone), D subunit	-	NADH:ubiquinone oxidoreductase 49 kD subunit (chain D)	assembly_01919`K00333	Energy metabolism` Oxidative phosphorylation	GO:0051287`NAD binding`molecular_function;GO:0048038`quinone binding`molecular_function;GO:0005886`plasma membrane`cellular_component;GO:0050136`NADH dehydrogenase (quinone) activity`molecular_function
assembly_00170	Protein Smf`	DNA_processg_A`DNA recombination-mediator protein A`	WP_084104129.1`DNA-protecting protein DprA	TIGR00732	dprA: DNA protecting protein DprA	-	Predicted Rossmann fold nucleotide-binding protein DprA/Smf involved in DNA uptake	assembly_00170`K04096	-	GO:0009294`DNA mediated transformation`biological_process
assembly_03225	Acyl-homoserine lactone acylase PvdQ`	Penicil_amidase`Penicillin amidase`	WP_084103569.1`hypothetical protein	-	-	Acyl-homoserine lactone (AHL) acylase PvdQ	assembly_03225`K07116	-	GO:0009372`quorum sensing`biological_process;GO:0042597`periplasmic space`cellular_component;GO:0017000`antibiotic biosynthetic process`biological_process;GO:0016811`hydrolase activity, acting on carbon-nitrogen (but not peptide) bonds, in linear amides`molecular_function
assembly_01962	Citrate synthase`	Citrate_synt`Citrate synthase, C-terminal domain`	WP_039399168.1`citrate (Si)-synthase	TIGR01800	cit_synth_II: 2-methylcitrate synthase/citrate synthase II;TIGR01793	cit_synth_euk: citrate (Si)-synthase, eukaryotic;TIGR01798	cit_synth_I: citrate (Si)-synthase	-	Citrate synthase	assembly_01962`K01647	Carbohydrate metabolism` Glyoxylate and dicarboxylate metabolism;Global and overview maps` 2-Oxocarboxylic acid metabolism;Global and overview maps` Biosynthesis of amino acids;Carbohydrate metabolism` Citrate cycle (TCA cycle);Global and overview maps` Carbon metabolism	GO:0004108`citrate (Si)-synthase activity`molecular_function;GO:0006099`tricarboxylic acid cycle`biological_process;GO:0005737`cytoplasm`cellular_component
assembly_02297	Uncharacterized tRNA/rRNA methyltransferase slr1673`	SpoU_methylase`SpoU rRNA Methylase family`	WP_039398712.1`RNA methyltransferase	TIGR00185	tRNA_yibK_trmL: tRNA (cytidine(34)-2'-O)-methyltransferase;TIGR00050	rRNA_methyl_1: RNA methyltransferase, TrmH family, group 1;TIGR00186	rRNA_methyl_3: RNA methyltransferase, TrmH family, group 3	-	-	assembly_02297`K03437	-	GO:0006396`RNA processing`biological_process;GO:0008173`RNA methyltransferase activity`molecular_function;GO:0003723`RNA binding`molecular_function
assembly_02527	-	Nitroreductase`Nitroreductase family`;TM1586_NiRdase`Putative TM nitroreductase`	WP_084103686.1`nitroreductase	-	-	-	-	-	-
assembly_01908	-	-	WP_052252964.1`hypothetical protein	-	-	-	-	-	-
assembly_00172	-	-	WP_052252424.1`hypothetical protein	-	-	-	-	-	-
assembly_03290	Cytochrome bd ubiquinol oxidase subunit 1`	Cyt_bd_oxida_I`Cytochrome bd terminal oxidase subunit I`	WP_052252631.1`cytochrome ubiquinol oxidase subunit I	-	-	Cytochrome bd-type quinol oxidase, subunit 1	assembly_03290`K00425	Signal transduction` Two-component system;Energy metabolism` Oxidative phosphorylation	GO:0020037`heme binding`molecular_function;GO:0016021`integral component of membrane`cellular_component;GO:0019646`aerobic electron transport chain`biological_process;GO:0070069`cytochrome complex`cellular_component;GO:0005886`plasma membrane`cellular_component;GO:0016682`oxidoreductase activity, acting on diphenols and related substances as donors, oxygen as acceptor`molecular_function;GO:0046872`metal ion binding`molecular_function;GO:0009055`electron carrier activity`molecular_function
assembly_03552	-	DUF3563`Protein of unknown function (DUF3563)`	WP_072617503.1`MULTISPECIES: DUF3563 domain-containing protein	-	-	-	-	-	-
assembly_00259	-	Esterase`Putative esterase`;Abhydrolase_1`alpha/beta hydrolase fold`;Hydrolase_4`Serine aminopeptidase, S33`;LIDHydrolase`Lipid-droplet associated hydrolase`;Abhydrolase_6`Alpha/beta hydrolase family`;Abhydrolase_5`Alpha/beta hydrolase family`;Abhydrolase_3`alpha/beta hydrolase fold`;Thioesterase`Thioesterase domain`	WP_039394847.1`alpha/beta hydrolase	TIGR03611	RutD: pyrimidine utilization protein D;TIGR03695	menH_SHCHC: 2-succinyl-6-hydroxy-2,4-cyclohexadiene-1-carboxylate synthase;TIGR01250	pro_imino_pep_2: proline-specific peptidase;TIGR03343	biphenyl_bphD: 2-hydroxy-6-oxo-6-phenylhexa-2,4-dienoate hydrolase;TIGR02427	protocat_pcaD: 3-oxoadipate enol-lactonase;TIGR01738	bioH: pimelyl-[acyl-carrier protein] methyl ester esterase	-	-	-	-	-
assembly_00122	-	SIS`SIS domain`;HTH_6`Helix-turn-helix domain, rpiR family`	WP_052252415.1`MurR/RpiR family transcriptional regulator	-	-	-	-	-	-
assembly_03929	Probable acyl-CoA dehydrogenase YngJ`	Acyl-CoA_dh_2`Acyl-CoA dehydrogenase, C-terminal domain`;Acyl-CoA_dh_M`Acyl-CoA dehydrogenase, middle domain`;Acyl-CoA_dh_1`Acyl-CoA dehydrogenase, C-terminal domain`;Acyl-CoA_dh_N`Acyl-CoA dehydrogenase, N-terminal domain`	WP_039400581.1`acyl-CoA dehydrogenase	TIGR03203	pimD_small: pimeloyl-CoA dehydrogenase, small subunit;TIGR03204	pimC_large: pimeloyl-CoA dehydrogenase, large subunit;TIGR03207	cyc_hxne_CoA_dh: cyclohexanecarboxyl-CoA dehydrogenase;TIGR04022	sulfur_SfnB: sulfur acquisition oxidoreductase, SfnB family	-	Acyl-CoA dehydrogenase related to the alkylation response protein AidB	assembly_03929`K06446	Xenobiotics biodegradation and metabolism` Caprolactam degradation	GO:0005886`plasma membrane`cellular_component;GO:0050660`flavin adenine dinucleotide binding`molecular_function;GO:0003995`acyl-CoA dehydrogenase activity`molecular_function;GO:0052890`oxidoreductase activity, acting on the CH-CH group of donors, with a flavin as acceptor`molecular_function
assembly_01970	N-(5'-phosphoribosyl)anthranilate isomerase`	PRAI`N-(5'phosphoribosyl)anthranilate (PRA) isomerase`	WP_095178456.1`phosphoribosylanthranilate isomerase	-	-	Phosphoribosylanthranilate isomerase	assembly_01970`K01817	Global and overview maps` Biosynthesis of amino acids;Amino acid metabolism` Phenylalanine, tyrosine and tryptophan biosynthesis	GO:0004640`phosphoribosylanthranilate isomerase activity`molecular_function;GO:0000162`tryptophan biosynthetic process`biological_process
assembly_02126	-	-	-	-	-	-	-	-	-
assembly_02120	-	PSII_BNR`Photosynthesis system II assembly factor YCF48`;BNR`BNR/Asp-box repeat`;Sortilin-Vps10`Sortilin, neurotensin receptor 3,`;BNR_6`BNR-Asp box repeat`	WP_039398981.1`sialidase	-	-	-	-	-	-
assembly_04106	-	ExbD`Biopolymer transport protein ExbD/TolR`	WP_039400918.1`biopolymer transporter ExbD	TIGR02804	ExbD_2: TonB system transport protein ExbD;TIGR02803	ExbD_1: TonB system transport protein ExbD;TIGR02801	tolR: protein TolR	-	-	assembly_04106`K03559	-	-
assembly_03752	Acyl-coenzyme A oxidase 4, peroxisomal`	Acyl-CoA_dh_1`Acyl-CoA dehydrogenase, C-terminal domain`;Acyl-CoA_dh_M`Acyl-CoA dehydrogenase, middle domain`;Acyl-CoA_dh_N`Acyl-CoA dehydrogenase, N-terminal domain`;Acyl-CoA_dh_2`Acyl-CoA dehydrogenase, C-terminal domain`	WP_052252558.1`acyl-CoA dehydrogenase	TIGR04022	sulfur_SfnB: sulfur acquisition oxidoreductase, SfnB family;TIGR03207	cyc_hxne_CoA_dh: cyclohexanecarboxyl-CoA dehydrogenase;TIGR03203	pimD_small: pimeloyl-CoA dehydrogenase, small subunit	-	Acyl-CoA dehydrogenase related to the alkylation response protein AidB	-	-	GO:0006635`fatty acid beta-oxidation`biological_process;GO:0050660`flavin adenine dinucleotide binding`molecular_function;GO:0009514`glyoxysome`cellular_component;GO:0005777`peroxisome`cellular_component;GO:0003995`acyl-CoA dehydrogenase activity`molecular_function;GO:0046459`short-chain fatty acid metabolic process`biological_process;GO:0009793`embryo development ending in seed dormancy`biological_process;GO:0003997`acyl-CoA oxidase activity`molecular_function
assembly_02286	Isoprenyl transferase`	Prenyltransf`Putative undecaprenyl diphosphate synthase`	WP_039398730.1`di-trans,poly-cis-decaprenylcistransferase	TIGR00055	uppS: di-trans,poly-cis-decaprenylcistransferase	-	Undecaprenyl pyrophosphate synthase	assembly_02286`K00806	Metabolism of terpenoids and polyketides` Terpenoid backbone biosynthesis	GO:0000287`magnesium ion binding`molecular_function;GO:0004659`prenyltransferase activity`molecular_function
assembly_01370	-	-	-	-	-	-	-	-	-
assembly_03812	Glycine cleavage system transcriptional activator`	HTH_5`Bacterial regulatory protein, arsR family`;HTH_1`Bacterial regulatory helix-turn-helix protein, lysR family`;LysR_substrate`LysR substrate binding domain`	WP_039396574.1`LysR family transcriptional regulator	TIGR03418	chol_sulf_TF: putative choline sulfate-utilization transcription factor;TIGR03339	phn_lysR: aminoethylphosphonate catabolism associated LysR family transcriptional regulator;TIGR02036	dsdC: D-serine deaminase transcriptional activator;TIGR03298	argP: transcriptional regulator, ArgP family;TIGR02424	TF_pcaQ: pca operon transcription factor PcaQ	-	-	assembly_03812`K03566	-	GO:0003677`DNA binding`molecular_function;GO:0005737`cytoplasm`cellular_component;GO:0003700`transcription factor activity, sequence-specific DNA binding`molecular_function
assembly_04856	-	LPAM_2`Prokaryotic lipoprotein-attachment site`	WP_039393675.1`lipoprotein	-	-	-	-	-	-
assembly_03065	Phenylalanine--tRNA ligase alpha subunit`	Phe_tRNA-synt_N`Aminoacyl tRNA synthetase class II, N-terminal domain`;tRNA-synt_2d`tRNA synthetases class II core domain (F)`	WP_039397704.1`MULTISPECIES: phenylalanine--tRNA ligase subunit alpha	TIGR00469	pheS_mito: phenylalanine--tRNA ligase;TIGR00468	pheS: phenylalanine--tRNA ligase, alpha subunit;TIGR00470	sepS: O-phosphoserine--tRNA ligase	-	-	assembly_03065`K01889	Translation` Aminoacyl-tRNA biosynthesis	GO:0000287`magnesium ion binding`molecular_function;GO:0004826`phenylalanine-tRNA ligase activity`molecular_function;GO:0006432`phenylalanyl-tRNA aminoacylation`biological_process;GO:0005737`cytoplasm`cellular_component;GO:0000049`tRNA binding`molecular_function;GO:0005524`ATP binding`molecular_function
assembly_02055	Protein HflC`	Band_7`SPFH domain / Band 7 family`;Band_7_1`SPFH domain-Band 7 family`	WP_039399063.1`protease modulator HflC	TIGR01933	hflK: HflK protein;TIGR01932	hflC: HflC protein	-	Regulator of protease activity HflC, stomatin/prohibitin superfamily	assembly_02055`K04087	-	GO:0016021`integral component of membrane`cellular_component;GO:0052547`regulation of peptidase activity`biological_process
assembly_01972	Modification methylase RsrI`	Methyltransf_11`Methyltransferase domain`;N6_N4_Mtase`DNA methylase`;UPF0020`Putative RNA methylase family UPF0020`;Methyltransf_15`RNA cap guanine-N2 methyltransferase`;Methyltransf_25`Methyltransferase domain`	WP_084070485.1`site-specific DNA-methyltransferase	-	-	-	assembly_01972`K00571	-	GO:0009007`site-specific DNA-methyltransferase (adenine-specific) activity`molecular_function;GO:0008170`N-methyltransferase activity`molecular_function;GO:0003677`DNA binding`molecular_function;GO:0009307`DNA restriction-modification system`biological_process
assembly_03613	-	DUF3100`Protein of unknown function (DUF3100)`	WP_095178418.1`DUF3100 domain-containing protein	-	-	-	-	-	-
assembly_02504	-	-	WP_039398459.1`hypothetical protein	-	-	-	-	-	-
assembly_03834	Transcriptional activator protein CzcR`	Trans_reg_C`Transcriptional regulatory protein, C terminal`;Response_reg`Response regulator receiver domain`	WP_010804857.1`response regulator	TIGR03787	marine_sort_RR: proteobacterial dedicated sortase system response regulator;TIGR02154	PhoB: phosphate regulon transcriptional regulatory protein PhoB;TIGR01387	cztR_silR_copR: heavy metal response regulator;TIGR02875	spore_0_A: sporulation transcription factor Spo0A;TIGR01818	ntrC: nitrogen regulation protein NR(I);TIGR02956	TMAO_torS: TMAO reductase sytem sensor TorS	-	-	assembly_03834`K07665	Signal transduction` Two-component system	GO:0003677`DNA binding`molecular_function;GO:0000160`phosphorelay signal transduction system`biological_process;GO:0006355`regulation of transcription, DNA-templated`biological_process;GO:0005737`cytoplasm`cellular_component
assembly_04184	4-hydroxybenzoate octaprenyltransferase`	UbiA`UbiA prenyltransferase family`	WP_039401063.1`4-hydroxybenzoate octaprenyltransferase	TIGR01474	ubiA_proteo: 4-hydroxybenzoate polyprenyl transferase;TIGR01475	ubiA_other: putative 4-hydroxybenzoate polyprenyltransferase;TIGR01473	cyoE_ctaB: protoheme IX farnesyltransferase	-	4-hydroxybenzoate polyprenyltransferase	assembly_04184`K03179	Metabolism of cofactors and vitamins` Ubiquinone and other terpenoid-quinone biosynthesis	GO:0008412`4-hydroxybenzoate octaprenyltransferase activity`molecular_function;GO:0016021`integral component of membrane`cellular_component;GO:0006744`ubiquinone biosynthetic process`biological_process;GO:0005886`plasma membrane`cellular_component
assembly_03278	-	HTH_AraC`Bacterial regulatory helix-turn-helix proteins, AraC family`;Cass2`Integron-associated effector binding protein`;GyrI-like`GyrI-like small molecule binding domain`;HTH_18`Helix-turn-helix domain`	WP_039397452.1`AraC family transcriptional regulator	-	-	-	assembly_03278`K13652	-	-
assembly_05168	HTH-type transcriptional regulator XapR`	HTH_1`Bacterial regulatory helix-turn-helix protein, lysR family`;LysR_substrate`LysR substrate binding domain`	WP_039394156.1`LysR family transcriptional regulator	TIGR03418	chol_sulf_TF: putative choline sulfate-utilization transcription factor;TIGR03298	argP: transcriptional regulator, ArgP family;TIGR02424	TF_pcaQ: pca operon transcription factor PcaQ;TIGR03339	phn_lysR: aminoethylphosphonate catabolism associated LysR family transcriptional regulator;TIGR02036	dsdC: D-serine deaminase transcriptional activator	-	-	-	-	GO:0003677`DNA binding`molecular_function;GO:0045893`positive regulation of transcription, DNA-templated`biological_process;GO:0003700`transcription factor activity, sequence-specific DNA binding`molecular_function
assembly_03885	Diguanylate cyclase DgcM`	GGDEF`Diguanylate cyclase, GGDEF domain`	WP_039396456.1`GGDEF domain-containing protein	TIGR00254	GGDEF: diguanylate cyclase (GGDEF) domain	-	PAS domain;GGDEF domain, diguanylate cyclase (c-di-GMP synthetase) or its enzymatically inactive variants	-	-	GO:0005525`GTP binding`molecular_function;GO:0052621`diguanylate cyclase activity`molecular_function;GO:0046872`metal ion binding`molecular_function
assembly_00006	-	DUF262`Protein of unknown function DUF262`	WP_089435817.1`DUF262 domain-containing protein	-	-	-	-	-	-
assembly_02537	Universal stress protein YxiE`	Usp`Universal stress protein family`	WP_084103680.1`universal stress protein	-	-	Nucleotide-binding universal stress protein,  UspA family	-	-	-
assembly_00650	Outer membrane porin protein BP0840`	Porin_1`Gram-negative porin`;Porin_4`Gram-negative porin`	WP_084070331.1`porin	-	-	-	-	-	GO:0015288`porin activity`molecular_function;GO:0009279`cell outer membrane`cellular_component;GO:0046930`pore complex`cellular_component;GO:0006811`ion transport`biological_process
assembly_03057	-	-	WP_039397718.1`hypothetical protein	-	-	-	-	-	-
assembly_01966	3-isopropylmalate dehydrogenase`	Iso_dh`Isocitrate/isopropylmalate dehydrogenase`	WP_039399163.1`MULTISPECIES: 3-isopropylmalate dehydrogenase	TIGR00169	leuB: 3-isopropylmalate dehydrogenase;TIGR02089	TTC: tartrate dehydrogenase;TIGR00175	mito_nad_idh: isocitrate dehydrogenase, NAD-dependent;TIGR02088	LEU3_arch: isopropylmalate/isohomocitrate dehydrogenases;TIGR00183	prok_nadp_idh: isocitrate dehydrogenase, NADP-dependent;TIGR02924	ICDH_alpha: isocitrate dehydrogenase	-	Isocitrate/isopropylmalate dehydrogenase	assembly_01966`K00052	Global and overview maps` Biosynthesis of amino acids;Carbohydrate metabolism` C5-Branched dibasic acid metabolism;Global and overview maps` 2-Oxocarboxylic acid metabolism;Amino acid metabolism` Valine, leucine and isoleucine biosynthesis	GO:0005737`cytoplasm`cellular_component;GO:0003862`3-isopropylmalate dehydrogenase activity`molecular_function;GO:0009098`leucine biosynthetic process`biological_process;GO:0051287`NAD binding`molecular_function;GO:0000287`magnesium ion binding`molecular_function
assembly_00511	N-(2-amino-2-carboxyethyl)-L-glutamate synthase`	Glyco_trans_4_4`Glycosyl transferase 4-like domain`;PALP`Pyridoxal-phosphate dependent enzyme`;DFP`DNA / pantothenate metabolism flavoprotein`	WP_084103401.1`2,3-diaminopropionate biosynthesis protein SbnA	TIGR01124	ilvA_2Cterm: threonine ammonia-lyase, biosynthetic;TIGR03945	PLP_SbnA_fam: 2,3-diaminopropionate biosynthesis protein SbnA;TIGR01137	cysta_beta: cystathionine beta-synthase;TIGR01138	cysM: cysteine synthase B;TIGR01136	cysKM: cysteine synthase;TIGR01127	ilvA_1Cterm: threonine ammonia-lyase;TIGR02991	ectoine_eutB: ectoine utilization protein EutB;TIGR01139	cysK: cysteine synthase A	-	-	assembly_00511`K01738	Amino acid metabolism` Cysteine and methionine metabolism;Global and overview maps` Carbon metabolism;Global and overview maps` Biosynthesis of amino acids;Energy metabolism` Sulfur metabolism	GO:0016740`transferase activity`molecular_function;GO:0006535`cysteine biosynthetic process from serine`biological_process
assembly_00674	HTH-type transcriptional activator AaeR`	HTH_1`Bacterial regulatory helix-turn-helix protein, lysR family`;LysR_substrate`LysR substrate binding domain`;HTH_30`PucR C-terminal helix-turn-helix domain`	WP_084103425.1`LysR family transcriptional regulator	TIGR02036	dsdC: D-serine deaminase transcriptional activator;TIGR03339	phn_lysR: aminoethylphosphonate catabolism associated LysR family transcriptional regulator;TIGR02424	TF_pcaQ: pca operon transcription factor PcaQ;TIGR03298	argP: transcriptional regulator, ArgP family;TIGR03418	chol_sulf_TF: putative choline sulfate-utilization transcription factor	-	-	-	-	GO:0003700`transcription factor activity, sequence-specific DNA binding`molecular_function;GO:0003677`DNA binding`molecular_function
assembly_02317	Nodulation protein D 1`	HTH_1`Bacterial regulatory helix-turn-helix protein, lysR family`;HTH_30`PucR C-terminal helix-turn-helix domain`;LysR_substrate`LysR substrate binding domain`	WP_039403398.1`LysR family transcriptional regulator	TIGR02424	TF_pcaQ: pca operon transcription factor PcaQ;TIGR03339	phn_lysR: aminoethylphosphonate catabolism associated LysR family transcriptional regulator	-	-	-	-	GO:0003700`transcription factor activity, sequence-specific DNA binding`molecular_function;GO:0003677`DNA binding`molecular_function;GO:0009877`nodulation`biological_process
assembly_03568	-	XdhC_C`XdhC Rossmann domain`;XdhC_CoxI`XdhC and CoxI family`	WP_039397029.1`xanthine dehydrogenase accessory protein XdhC	TIGR02964	xanthine_xdhC: xanthine dehydrogenase accessory protein XdhC	-	-	assembly_03568`K07402	-	-
assembly_01869	Protein IscX`	Fe-S_assembly`Iron-sulphur cluster assembly`	WP_039399317.1`MULTISPECIES: Fe-S cluster assembly protein IscX	TIGR03412	iscX_yfhJ: FeS assembly protein IscX	-	Fe-S-cluster formation regulator IscX/YfhJ	-	-	GO:0016226`iron-sulfur cluster assembly`biological_process
assembly_02877	Probable septum site-determining protein MinC`	MinC_C`Septum formation inhibitor MinC, C-terminal domain`;DUF342`Protein of unknown function (DUF342)`;MinC_N`Septum formation inhibitor MinC, N-terminal domain`	WP_039397954.1`septum site-determining protein MinC	TIGR01222	minC: septum site-determining protein MinC	-	Septum formation inhibitor MinC	assembly_02877`K03610	-	GO:1901891`regulation of cell septum assembly`biological_process;GO:0000902`cell morphogenesis`biological_process;GO:0000917`barrier septum assembly`biological_process
assembly_02217	30S ribosomal protein S18`	Ribosomal_S18`Ribosomal protein S18`	WP_010803800.1`MULTISPECIES: 30S ribosomal protein S18	TIGR00165	S18: ribosomal protein bS18	-	-	assembly_02217`K02963	Translation` Ribosome	GO:0005840`ribosome`cellular_component;GO:0019843`rRNA binding`molecular_function;GO:0006412`translation`biological_process;GO:0003735`structural constituent of ribosome`molecular_function
assembly_00871	-	DUF502`Protein of unknown function (DUF502)`	WP_039396100.1`DUF502 domain-containing protein	-	-	-	-	-	-
assembly_00984	Succinate--hydroxymethylglutarate CoA-transferase`	CoA_transf_3`CoA-transferase family III`	WP_039396396.1`CoA transferase	TIGR03253	oxalate_frc: formyl-CoA transferase;TIGR04253	mesacon_CoA_iso: mesaconyl-CoA isomerase	-	Crotonobetainyl-CoA:carnitine CoA-transferase CaiB and related acyl-CoA transferases	-	-	GO:0047369`succinate-hydroxymethylglutarate CoA-transferase activity`molecular_function;GO:0005739`mitochondrion`cellular_component
assembly_04909	-	Autotransporter`Autotransporter beta-domain`	WP_039393745.1`autotransporter outer membrane beta-barrel domain-containing protein	TIGR01414	autotrans_barl: outer membrane autotransporter barrel domain	-	-	-	-	-
assembly_01352	Low calcium response locus protein D`	FHIPEP`FHIPEP family`	WP_129165109.1`EscV/YscV/HrcV family type III secretion system export apparatus protein	TIGR01399	hrcV: type III secretion protein, HrcV family;TIGR01398	FlhA: flagellar biosynthesis protein FlhA	-	-	assembly_01352`K03230	Membrane transport` Bacterial secretion system	GO:0009306`protein secretion`biological_process;GO:0009405`pathogenesis`biological_process;GO:0016021`integral component of membrane`cellular_component;GO:0005886`plasma membrane`cellular_component
assembly_04653	-	Trypsin_2`Trypsin-like peptidase domain`;Trypsin`Trypsin`	WP_039373948.1`trypsin-like peptidase domain-containing protein	-	-	-	-	-	-
assembly_00553	Ribose-phosphate pyrophosphokinase`	Pribosyltran`Phosphoribosyl transferase domain`;Pribosyl_synth`Phosphoribosyl synthetase-associated domain`;Pribosyltran_N`N-terminal domain of ribose phosphate pyrophosphokinase`;UPRTase`Uracil phosphoribosyltransferase`	WP_039395490.1`MULTISPECIES: ribose-phosphate pyrophosphokinase	TIGR01251	ribP_PPkin: ribose-phosphate diphosphokinase;TIGR01367	pyrE_Therm: orotate phosphoribosyltransferase;TIGR00201	comF: comF family protein	-	Phosphoribosylpyrophosphate synthetase	assembly_00553`K00948	Global and overview maps` Biosynthesis of amino acids;Carbohydrate metabolism` Pentose phosphate pathway;Nucleotide metabolism` Purine metabolism;Global and overview maps` Carbon metabolism	GO:0005737`cytoplasm`cellular_component;GO:0009116`nucleoside metabolic process`biological_process;GO:0004749`ribose phosphate diphosphokinase activity`molecular_function;GO:0005524`ATP binding`molecular_function;GO:0016301`kinase activity`molecular_function;GO:0009156`ribonucleoside monophosphate biosynthetic process`biological_process;GO:0000287`magnesium ion binding`molecular_function;GO:0009165`nucleotide biosynthetic process`biological_process;GO:0006015`5-phosphoribose 1-diphosphate biosynthetic process`biological_process
assembly_03379	-	-	WP_052252618.1`hypothetical protein	-	-	-	-	-	-
assembly_01549	1-deoxy-D-xylulose-5-phosphate synthase`	Transketolase_C`Transketolase, C-terminal domain`;TPP_enzyme_C`Thiamine pyrophosphate enzyme, C-terminal TPP binding domain`;Transket_pyr`Transketolase, pyrimidine binding domain`;Transketolase_N`Transketolase, thiamine diphosphate binding domain`;E1_dh`Dehydrogenase E1 component`;DXP_synthase_N`1-deoxy-D-xylulose-5-phosphate synthase`	WP_039399734.1`1-deoxy-D-xylulose-5-phosphate synthase	TIGR03181	PDH_E1_alph_x: pyruvate dehydrogenase (acetyl-transferring) E1 component, alpha subunit;TIGR00204	dxs: 1-deoxy-D-xylulose-5-phosphate synthase;TIGR03182	PDH_E1_alph_y: pyruvate dehydrogenase (acetyl-transferring) E1 component, alpha subunit;TIGR00232	tktlase_bact: transketolase	-	Deoxyxylulose-5-phosphate synthase	assembly_01549`K01662	Metabolism of terpenoids and polyketides` Terpenoid backbone biosynthesis;Metabolism of cofactors and vitamins` Thiamine metabolism	GO:0016114`terpenoid biosynthetic process`biological_process;GO:0009228`thiamine biosynthetic process`biological_process;GO:0000287`magnesium ion binding`molecular_function;GO:0030976`thiamine pyrophosphate binding`molecular_function;GO:0052865`1-deoxy-D-xylulose 5-phosphate biosynthetic process`biological_process;GO:0008661`1-deoxy-D-xylulose-5-phosphate synthase activity`molecular_function
assembly_04770	-	zf-ribbon_3`zinc-ribbon domain`;Zn-ribbon_8`Zinc ribbon domain`	-	-	-	-	-	-	-
assembly_04811	1-(5-phosphoribosyl)-5-[(5-phosphoribosylamino)methylideneamino] imidazole-4-carboxamide isomerase`	His_biosynth`Histidine biosynthesis protein`;IMPDH`IMP dehydrogenase / GMP reductase domain`;Dus`Dihydrouridine synthase (Dus)`;ThiG`Thiazole biosynthesis protein ThiG`;NMO`Nitronate monooxygenase`	WP_039393603.1`1-(5-phosphoribosyl)-5-[(5-phosphoribosylamino)methylideneamino]imidazole-4-carboxamide isomerase	TIGR00737	nifR3_yhdG: putative TIM-barrel protein, nifR3 family;TIGR00735	hisF: imidazoleglycerol phosphate synthase, cyclase subunit;TIGR02129	hisA_euk: phosphoribosylformimino-5-aminoimidazole carboxamide ribotide isomerase;TIGR00734	hisAF_rel: hisA/hisF family protein;TIGR03572	WbuZ: glycosyl amidation-associated protein WbuZ;TIGR01919	hisA-trpF: bifunctional HisA/TrpF protein;TIGR00007	TIGR00007: 1-(5-phosphoribosyl)-5-[(5-phosphoribosylamino)methylideneamino]imidazole-4-carboxamide isomerase	-	Phosphoribosylformimino-5-aminoimidazole carboxamide ribonucleotide (ProFAR) isomerase	assembly_04811`K01814	Amino acid metabolism` Histidine metabolism;Global and overview maps` Biosynthesis of amino acids	GO:0000105`histidine biosynthetic process`biological_process;GO:0003949`1-(5-phosphoribosyl)-5-[(5-phosphoribosylamino)methylideneamino]imidazole-4-carboxamide isomerase activity`molecular_function;GO:0005737`cytoplasm`cellular_component
assembly_02383	Putative molybdopterin biosynthesis protein MJ0886`	SBP_bac_11`Bacterial extracellular solute-binding protein`;Phosphonate-bd`ABC transporter, phosphonate, periplasmic substrate-binding protein`;LysR_substrate`LysR substrate binding domain`;PBP_like`PBP superfamily domain`;HTH_1`Bacterial regulatory helix-turn-helix protein, lysR family`	WP_039398591.1`LysR family transcriptional regulator	TIGR00637	ModE_repress: ModE molybdate transport repressor domain	-	Periplasmic molybdate-binding protein/domain;Molybdopterin biosynthesis enzyme	-	-	GO:0061598`molybdopterin adenylyltransferase activity`molecular_function;GO:0061599`molybdopterin molybdotransferase activity`molecular_function;GO:0032324`molybdopterin cofactor biosynthetic process`biological_process;GO:0006777`Mo-molybdopterin cofactor biosynthetic process`biological_process;GO:0005737`cytoplasm`cellular_component;GO:0018315`molybdenum incorporation into molybdenum-molybdopterin complex`biological_process
assembly_03054	-	DUF3717`Protein of unknown function (DUF3717)`	WP_039397724.1`DUF3717 domain-containing protein	-	-	-	-	-	-
assembly_03560	Putative cation/proton antiporter YbaL`	Na_H_Exchanger`Sodium/hydrogen exchanger family`	WP_039397043.1`cation:proton antiporter	TIGR00932	2a37: transporter, monovalent cation:proton antiporter-2 (CPA2) family	-	Predicted Kef-type K+ transport protein, K+/H+ antiporter domain;Voltage-gated potassium channel Kch	assembly_03560`K03455	-	GO:0015299`solute:proton antiporter activity`molecular_function;GO:0006813`potassium ion transport`biological_process;GO:0000166`nucleotide binding`molecular_function;GO:0016021`integral component of membrane`cellular_component;GO:0005886`plasma membrane`cellular_component
assembly_00579	Alpha-D-ribose 1-methylphosphonate 5-triphosphate synthase subunit PhnL`	AAA_25`AAA domain`;AAA_33`AAA domain`;SMC_N`RecF/RecN/SMC N terminal domain`;AAA_22`AAA domain`;DUF258`Protein of unknown function, DUF258`;AAA_16`AAA ATPase domain`;AAA_21`AAA domain, putative AbiEii toxin, Type IV TA system`;IstB_IS21`IstB-like ATP binding protein`;AAA_29`P-loop containing region of AAA domain`;ABC_tran`ABC transporter`	WP_084009577.1`phosphonate C-P lyase system protein PhnL	TIGR02982	heterocyst_DevA: ABC exporter ATP-binding subunit, DevA family;TIGR00958	3a01208: antigen peptide transporter 2;TIGR02314	ABC_MetN: D-methionine ABC transporter, ATP-binding protein;TIGR03005	ectoine_ehuA: ectoine/hydroxyectoine ABC transporter, ATP-binding protein EhuA;TIGR01189	ccmA: heme ABC exporter, ATP-binding protein CcmA;TIGR02204	MsbA_rel: ABC transporter, permease/ATP-binding protein;TIGR00968	3a0106s01: sulfate ABC transporter, ATP-binding protein;TIGR03375	type_I_sec_LssB: type I secretion system ATPase;TIGR02142	modC_ABC: molybdate ABC transporter, ATP-binding protein;TIGR03411	urea_trans_UrtD: urea ABC transporter, ATP-binding protein UrtD;TIGR00630	uvra: excinuclease ABC subunit A;TIGR01257	rim_protein: rim ABC transporter;TIGR00955	3a01204: pigment precursor permease;TIGR03864	PQQ_ABC_ATP: ABC transporter, ATP-binding subunit, PQQ-dependent alcohol dehydrogenase system;TIGR02203	MsbA_lipidA: lipid A export permease/ATP-binding protein MsbA;TIGR02315	ABC_phnC: phosphonate ABC transporter, ATP-binding protein;TIGR04406	LPS_export_lptB: LPS export ABC transporter ATP-binding protein;TIGR03719	ABC_ABC_ChvD: ATP-binding cassette protein, ChvD family;TIGR01978	sufC: FeS assembly ATPase SufC;TIGR03797	NHLM_micro_ABC2: NHLM bacteriocin system ABC transporter, ATP-binding protein;TIGR03410	urea_trans_UrtE: urea ABC transporter, ATP-binding protein UrtE;TIGR03740	galliderm_ABC: lantibiotic protection ABC transporter, ATP-binding subunit;TIGR01184	ntrCD: nitrate ABC transporter, ATP-binding proteins C and D;TIGR01193	bacteriocin_ABC: ABC-type bacteriocin transporter;TIGR01194	cyc_pep_trnsptr: cyclic peptide transporter;TIGR00957	MRP_assoc_pro: multi drug resistance-associated protein (MRP);TIGR01277	thiQ: thiamine ABC transporter, ATP-binding protein;TIGR02211	LolD_lipo_ex: lipoprotein releasing system, ATP-binding protein;TIGR02769	nickel_nikE: nickel import ATP-binding protein NikE;TIGR01288	nodI: nodulation ABC transporter NodI;TIGR00972	3a0107s01c2: phosphate ABC transporter, ATP-binding protein;TIGR03258	PhnT: 2-aminoethylphosphonate ABC transport system, ATP-binding component PhnT;TIGR02868	CydC: thiol reductant ABC exporter, CydC subunit;TIGR02673	FtsE: cell division ATP-binding protein FtsE;TIGR01186	proV: glycine betaine/L-proline transport ATP binding subunit;TIGR01188	drrA: daunorubicin resistance ABC transporter, ATP-binding protein;TIGR02770	nickel_nikD: nickel import ATP-binding protein NikD;TIGR04520	ECF_ATPase_1: energy-coupling factor transporter ATPase;TIGR02633	xylG: D-xylose ABC transporter, ATP-binding protein;TIGR03771	anch_rpt_ABC: anchored repeat-type ABC transporter, ATP-binding subunit;TIGR01166	cbiO: cobalt ABC transporter, ATP-binding protein;TIGR03415	ABC_choXWV_ATP: choline ABC transporter, ATP-binding protein;TIGR01192	chvA: glucan exporter ATP-binding protein;TIGR02324	CP_lyasePhnL: phosphonate C-P lyase system protein PhnL;TIGR01271	CFTR_protein: cystic fibrosis transmembrane conductor regulator (CFTR);TIGR03873	F420-0_ABC_ATP: proposed F420-0 ABC transporter, ATP-binding protein;TIGR02857	CydD: thiol reductant ABC exporter, CydD subunit;TIGR01842	type_I_sec_PrtD: type I secretion system ATPase;TIGR03608	L_ocin_972_ABC: putative bacteriocin export ABC transporter, lactococcin 972 group;TIGR03265	PhnT2: putative 2-aminoethylphosphonate ABC transporter, ATP-binding protein;TIGR02323	CP_lyasePhnK: phosphonate C-P lyase system protein PhnK;TIGR03522	GldA_ABC_ATP: gliding motility-associated ABC transporter ATP-binding subunit GldA;TIGR04521	ECF_ATPase_2: energy-coupling factor transporter ATPase;TIGR01187	potA: polyamine ABC transporter, ATP-binding protein;TIGR00954	3a01203: peroxysomal long chain fatty acyl transporter;TIGR03269	met_CoM_red_A2: methyl coenzyme M reductase system, component A2;TIGR01846	type_I_sec_HlyB: type I secretion system ATPase;TIGR00956	3a01205: pleiotropic drug resistance family protein;TIGR03796	NHLM_micro_ABC1: NHLM bacteriocin system ABC transporter, peptidase/ATP-binding protein	-	Alpha-D-ribose 1-methylphosphonate 5-triphosphate synthase subunit PhnL	assembly_00579`K05780	Metabolism of other amino acids` Phosphonate and phosphinate metabolism	GO:0019700`organic phosphonate catabolic process`biological_process;GO:0005524`ATP binding`molecular_function;GO:0016887`ATPase activity`molecular_function;GO:0061693`alpha-D-ribose 1-methylphosphonate 5-triphosphate synthase activity`molecular_function;GO:0061694`alpha-D-ribose 1-methylphosphonate 5-triphosphate synthase complex`cellular_component
assembly_04060	High-affinity branched-chain amino acid transport system permease protein BraE`	BPD_transp_2`Branched-chain amino acid transport system / permease component`	WP_042112630.1`ABC transporter ATP-binding protein	TIGR03622	urea_t_UrtB_arc: urea ABC transporter, permease protein UrtB;TIGR03408	urea_trans_UrtC: urea ABC transporter, permease protein UrtC;TIGR03409	urea_trans_UrtB: urea ABC transporter, permease protein UrtB;TIGR03727	urea_t_UrtC_arc: urea ABC transporter, permease protein UrtC	-	ABC-type branched-chain amino acid transport system, permease component	assembly_04060`K01998	Membrane transport` ABC transporters	GO:0042941`D-alanine transport`biological_process;GO:0015803`branched-chain amino acid transport`biological_process;GO:0005886`plasma membrane`cellular_component;GO:0015658`branched-chain amino acid transmembrane transporter activity`molecular_function;GO:0016021`integral component of membrane`cellular_component
assembly_02116	S-formylglutathione hydrolase`	Esterase_phd`Esterase PHB depolymerase`;Peptidase_S9`Prolyl oligopeptidase family`;Abhydrolase_1`alpha/beta hydrolase fold`;Hydrolase_4`Serine aminopeptidase, S33`;Abhydrolase_2`Phospholipase/Carboxylesterase`;DLH`Dienelactone hydrolase family`;Esterase`Putative esterase`;Chlorophyllase2`Chlorophyllase enzyme`;Abhydrolase_3`alpha/beta hydrolase fold`	WP_039398988.1`S-formylglutathione hydrolase	TIGR02821	fghA_ester_D: S-formylglutathione hydrolase	-	S-formylglutathione hydrolase FrmB	assembly_02116`K01070	Global and overview maps` Carbon metabolism;Energy metabolism` Methane metabolism	GO:0016788`hydrolase activity, acting on ester bonds`molecular_function;GO:0052689`carboxylic ester hydrolase activity`molecular_function;GO:0047374`methylumbelliferyl-acetate deacetylase activity`molecular_function;GO:0070062`extracellular exosome`cellular_component;GO:0042802`identical protein binding`molecular_function;GO:0031410`cytoplasmic vesicle`cellular_component;GO:0005788`endoplasmic reticulum lumen`cellular_component;GO:0018738`S-formylglutathione hydrolase activity`molecular_function;GO:0046294`formaldehyde catabolic process`biological_process;GO:1901687`glutathione derivative biosynthetic process`biological_process;GO:0005829`cytosol`cellular_component
assembly_01360	Yop proteins translocation protein R`	FliP`FliP family`	WP_129165624.1`EscR/YscR/HrcR family type III secretion system export apparatus protein	TIGR01102	yscR: type III secretion apparatus protein, YscR/HrcR family;TIGR01103	fliP: flagellar biosynthetic protein FliP	-	-	assembly_01360`K03226	Membrane transport` Bacterial secretion system	GO:0016021`integral component of membrane`cellular_component;GO:0005886`plasma membrane`cellular_component;GO:0009306`protein secretion`biological_process;GO:0009405`pathogenesis`biological_process
assembly_01690	-	DUF3649`Protein of unknown function (DUF3649)`	WP_084103818.1`DUF3649 domain-containing protein	-	-	-	-	-	-
assembly_03544	Error-prone DNA polymerase`	PHP`PHP domain`;tRNA_anti-codon`OB-fold nucleic acid binding domain`;DNA_pol3_alpha`Bacterial DNA polymerase III alpha subunit`;HHH_6`Helix-hairpin-helix motif`	WP_084103522.1`error-prone DNA polymerase	TIGR01405	polC_Gram_pos: DNA polymerase III, alpha subunit, Gram-positive type;TIGR00594	polc: DNA polymerase III, alpha subunit	-	DNA polymerase III, alpha subunit	assembly_03544`K14162	-	GO:0008408`3'-5' exonuclease activity`molecular_function;GO:0006281`DNA repair`biological_process;GO:0006260`DNA replication`biological_process;GO:0003887`DNA-directed DNA polymerase activity`molecular_function;GO:0005737`cytoplasm`cellular_component
assembly_04978	-	Beta-lactamase`Beta-lactamase`	WP_084104102.1`serine hydrolase	-	-	-	-	-	-
assembly_05203	Multidrug export protein EmrB`	MFS_1`Major Facilitator Superfamily`;OATP`Organic Anion Transporter Polypeptide (OATP) family`;Sugar_tr`Sugar (and other) transporter`	WP_039394239.1`DHA2 family efflux MFS transporter permease subunit	TIGR00881	2A0104: phosphoglycerate transporter family protein;TIGR00892	2A0113: monocarboxylate transporter;TIGR00894	2A0114euk: Na(+)-dependent inorganic phosphate cotransporter;TIGR00891	2A0112: MFS transporter, sialate:H+ symporter (SHS) family;TIGR00710	efflux_Bcr_CflA: drug resistance transporter, Bcr/CflA subfamily;TIGR00893	2A0114: D-galactonate transporter;TIGR00880	2_A_01_02: multidrug resistance protein;TIGR00895	2A0115: MFS transporter, aromatic acid:H+ symporter (AAHS) family;TIGR00711	efflux_EmrB: drug resistance MFS transporter, drug:H+ antiporter-2 (14 Spanner) (DHA2) family	-	-	assembly_05203`K03446	-	GO:0046677`response to antibiotic`biological_process;GO:0005886`plasma membrane`cellular_component;GO:0016021`integral component of membrane`cellular_component;GO:0022857`transmembrane transporter activity`molecular_function
assembly_01846	Inner membrane protein YdcO`	BenE`Benzoate membrane transport protein`	WP_039399358.1`benzoate/H(+) symporter BenE family transporter	TIGR00843	benE: benzoate transporter	-	Predicted benzoate:H+ symporter BenE	assembly_01846`K05782	-	GO:0005886`plasma membrane`cellular_component;GO:0016021`integral component of membrane`cellular_component;GO:0042925`benzoate transporter activity`molecular_function
assembly_04367	-	-	WP_039401342.1`glyoxalase	-	-	-	-	-	-
assembly_01201	Sulfate adenylyltransferase subunit 1`	MMR_HSR1`50S ribosome-binding GTPase`;SRPRB`Signal recognition particle receptor beta subunit`;GTP_EFTU_D2`Elongation factor Tu domain 2`;GTP_EFTU`Elongation factor Tu GTP binding domain`;GTP_EFTU_D3`Elongation factor Tu C-terminal domain`;Ras`Ras family`	WP_039400148.1`sulfate adenylyltransferase	TIGR00231	small_GTP: small GTP-binding protein domain;TIGR02034	CysN: sulfate adenylyltransferase, large subunit;TIGR03594	GTPase_EngA: ribosome-associated GTPase EngA;TIGR01393	lepA: elongation factor 4;TIGR00487	IF-2: translation initiation factor IF-2;TIGR00485	EF-Tu: translation elongation factor Tu;TIGR00475	selB: selenocysteine-specific translation elongation factor;TIGR00483	EF-1_alpha: translation elongation factor EF-1, subunit alpha;TIGR03680	eif2g_arch: translation initiation factor 2, gamma subunit;TIGR01394	TypA_BipA: GTP-binding protein TypA/BipA	-	Sulfate adenylyltransferase subunit 1, EFTu-like GTPase family	assembly_01201`K00956	Metabolism of other amino acids` Selenocompound metabolism;Nucleotide metabolism` Purine metabolism;Biosynthesis of other secondary metabolites` Monobactam biosynthesis;Energy metabolism` Sulfur metabolism	GO:0000103`sulfate assimilation`biological_process;GO:0070814`hydrogen sulfide biosynthetic process`biological_process;GO:0005525`GTP binding`molecular_function;GO:0005524`ATP binding`molecular_function;GO:0003924`GTPase activity`molecular_function;GO:0004781`sulfate adenylyltransferase (ATP) activity`molecular_function
assembly_02330	High-affinity branched-chain amino acid transport system permease protein LivH`	BPD_transp_2`Branched-chain amino acid transport system / permease component`	WP_039403374.1`branched-chain amino acid ABC transporter permease	TIGR03409	urea_trans_UrtB: urea ABC transporter, permease protein UrtB;TIGR03622	urea_t_UrtB_arc: urea ABC transporter, permease protein UrtB	-	Branched-chain amino acid ABC-type transport system, permease component	assembly_02330`K01997	Membrane transport` ABC transporters	GO:0006865`amino acid transport`biological_process;GO:0022857`transmembrane transporter activity`molecular_function;GO:0016021`integral component of membrane`cellular_component;GO:0005886`plasma membrane`cellular_component
assembly_03025	-	-	WP_084656134.1`hypothetical protein	-	-	-	-	-	-
assembly_00494	-	GshA`Glutamate-cysteine ligase`	WP_039395348.1`glutamate--cysteine ligase	TIGR02049	gshA_ferroox: glutamate--cysteine ligase	-	-	assembly_00494`K01919	Metabolism of other amino acids` Glutathione metabolism;Amino acid metabolism` Cysteine and methionine metabolism	-
assembly_01852	-	EamA`EamA-like transporter family`	WP_084103792.1`DMT family transporter	TIGR03340	phn_DUF6: phosphonate utilization associated putative membrane protein;TIGR00950	2A78: carboxylate/amino acid/amine transporter	-	-	-	-	-
assembly_00892	-	-	-	-	-	-	-	-	-
assembly_02274	Chromosome partition protein Smc`	SMC_N`RecF/RecN/SMC N terminal domain`;SMC_hinge`SMC proteins Flexible Hinge Domain`;Spc7`Spc7 kinetochore protein`;AAA_29`P-loop containing region of AAA domain`;ABC_tran`ABC transporter`;AAA_23`AAA domain`;AAA_15`AAA ATPase domain`;AAA_21`AAA domain, putative AbiEii toxin, Type IV TA system`	WP_039398754.1`chromosome segregation protein SMC	TIGR03411	urea_trans_UrtD: urea ABC transporter, ATP-binding protein UrtD;TIGR04521	ECF_ATPase_2: energy-coupling factor transporter ATPase;TIGR00618	sbcc: exonuclease SbcC;TIGR02168	SMC_prok_B: chromosome segregation protein SMC;TIGR03608	L_ocin_972_ABC: putative bacteriocin export ABC transporter, lactococcin 972 group;TIGR01166	cbiO: cobalt ABC transporter, ATP-binding protein;TIGR02169	SMC_prok_A: chromosome segregation protein SMC;TIGR01978	sufC: FeS assembly ATPase SufC;TIGR04520	ECF_ATPase_1: energy-coupling factor transporter ATPase	-	-	assembly_02274`K03529	-	GO:0007062`sister chromatid cohesion`biological_process;GO:0006260`DNA replication`biological_process;GO:0003677`DNA binding`molecular_function;GO:0005694`chromosome`cellular_component;GO:0005737`cytoplasm`cellular_component;GO:0005524`ATP binding`molecular_function;GO:0030261`chromosome condensation`biological_process
assembly_03759	Tryptophan 2,3-dioxygenase`	Trp_dioxygenase`Tryptophan 2,3-dioxygenase`	WP_039396685.1`tryptophan 2,3-dioxygenase	TIGR03036	trp_2_3_diox: tryptophan 2,3-dioxygenase	-	Tryptophan 2,3-dioxygenase (vermilion)	assembly_03759`K00453	Amino acid metabolism` Tryptophan metabolism	GO:0051289`protein homotetramerization`biological_process;GO:0004833`tryptophan 2,3-dioxygenase activity`molecular_function;GO:0019441`tryptophan catabolic process to kynurenine`biological_process;GO:0020037`heme binding`molecular_function;GO:0046872`metal ion binding`molecular_function
assembly_01659	-	LysE`LysE type translocator`	WP_039399613.1`LysE family translocator	TIGR00949	2A76: homoserine/Threonine efflux protein	-	-	-	-	-
assembly_01410	-	SMC_N`RecF/RecN/SMC N terminal domain`;DUF2813`Protein of unknown function (DUF2813)`;AAA_23`AAA domain`;AAA_15`AAA ATPase domain`;AAA_21`AAA domain, putative AbiEii toxin, Type IV TA system`	WP_011694076.1`AAA family ATPase	TIGR00611	recf: DNA replication and repair protein RecF	-	-	-	-	-
assembly_03543	-	HTH_19`Helix-turn-helix domain`;HTH_3`Helix-turn-helix`	WP_039397058.1`HigA family addiction module antidote protein	TIGR02607	antidote_HigA: addiction module antidote protein, HigA family	-	-	-	-	-
assembly_04152	Response regulator MprA`;Transcriptional regulatory protein CutR`	Trans_reg_C`Transcriptional regulatory protein, C terminal`;Response_reg`Response regulator receiver domain`	WP_039401011.1`response regulator transcription factor	TIGR02956	TMAO_torS: TMAO reductase sytem sensor TorS;TIGR02915	PEP_resp_reg: PEP-CTERM-box response regulator transcription factor;TIGR03787	marine_sort_RR: proteobacterial dedicated sortase system response regulator;TIGR02154	PhoB: phosphate regulon transcriptional regulatory protein PhoB;TIGR01387	cztR_silR_copR: heavy metal response regulator;TIGR01818	ntrC: nitrogen regulation protein NR(I);TIGR02875	spore_0_A: sporulation transcription factor Spo0A	-	-	assembly_04152`K07774	Signal transduction` Two-component system	GO:0000976`transcription regulatory region sequence-specific DNA binding`molecular_function;GO:0032993`protein-DNA complex`cellular_component;GO:0000156`phosphorelay response regulator activity`molecular_function;GO:0005829`cytosol`cellular_component;GO:0001216`bacterial-type RNA polymerase transcriptional activator activity, sequence-specific DNA binding`molecular_function;GO:0003700`transcription factor activity, sequence-specific DNA binding`molecular_function
assembly_04538	Nicotinamide-nucleotide amidohydrolase PncC`	CinA`Competence-damaged protein`	WP_039393234.1`MULTISPECIES: CinA family protein	TIGR00200	cinA_nterm: competence/damage-inducible protein CinA N-terminal domain;TIGR00199	PncC_domain: amidohydrolase, PncC family	-	Nicotinamide mononucleotide (NMN) deamidase PncC	assembly_04538`K03743	Metabolism of cofactors and vitamins` Nicotinate and nicotinamide metabolism	GO:0019159`nicotinamide-nucleotide amidase activity`molecular_function;GO:0019363`pyridine nucleotide biosynthetic process`biological_process
assembly_02128	-	-	WP_039398969.1`MULTISPECIES: hypothetical protein	-	-	-	-	-	-
assembly_00062	Putative epoxide hydrolase`	Abhydrolase_1`alpha/beta hydrolase fold`;EHN`Epoxide hydrolase N terminus`	WP_039394357.1`epoxide hydrolase	-	-	Pimeloyl-ACP methyl ester carboxylesterase	-	-	GO:0019439`aromatic compound catabolic process`biological_process;GO:0033961`cis-stilbene-oxide hydrolase activity`molecular_function;GO:0004301`epoxide hydrolase activity`molecular_function
assembly_02869	Acyl-coenzyme A dehydrogenase`	Acyl-CoA_dh_N`Acyl-CoA dehydrogenase, N-terminal domain`;Acyl-CoA_dh_M`Acyl-CoA dehydrogenase, middle domain`;Acyl-CoA_dh_1`Acyl-CoA dehydrogenase, C-terminal domain`;DUF1974`Domain of unknown function (DUF1974)`	WP_095178435.1`acyl-CoA dehydrogenase	TIGR03207	cyc_hxne_CoA_dh: cyclohexanecarboxyl-CoA dehydrogenase;TIGR03204	pimC_large: pimeloyl-CoA dehydrogenase, large subunit;TIGR03203	pimD_small: pimeloyl-CoA dehydrogenase, small subunit	-	Acyl-CoA dehydrogenase related to the alkylation response protein AidB	assembly_02869`K06445	Global and overview maps` Fatty acid metabolism;Lipid metabolism` Fatty acid degradation	GO:0003995`acyl-CoA dehydrogenase activity`molecular_function;GO:0033539`fatty acid beta-oxidation using acyl-CoA dehydrogenase`biological_process;GO:0050660`flavin adenine dinucleotide binding`molecular_function;GO:0005886`plasma membrane`cellular_component;GO:0052890`oxidoreductase activity, acting on the CH-CH group of donors, with a flavin as acceptor`molecular_function
assembly_02694	-	AAA_22`AAA domain`;AAA`ATPase family associated with various cellular activities (AAA)`	WP_039398188.1`AAA family ATPase	-	-	-	-	-	-
assembly_01180	-	Glyoxalase`Glyoxalase/Bleomycin resistance protein/Dioxygenase superfamily`;Glyoxalase_4`Glyoxalase/Bleomycin resistance protein/Dioxygenase superfamily`	WP_039400212.1`glyoxalase	TIGR03211	catechol_2_3: catechol 2,3 dioxygenase;TIGR03213	23dbph12diox: 2,3-dihydroxybiphenyl 1,2-dioxygenase;TIGR02295	HpaD: 3,4-dihydroxyphenylacetate 2,3-dioxygenase	-	-	-	-	-
assembly_01709	-	Cupin_5`Cupin superfamily (DUF985)`	WP_039399560.1`cupin domain-containing protein	-	-	-	assembly_01709`K09705	-	-
assembly_00473	-	DUF2917`Protein of unknown function (DUF2917)`	WP_052252452.1`DUF2917 domain-containing protein	-	-	-	-	-	-
assembly_01609	sn-glycerol-3-phosphate import ATP-binding protein UgpC`	TOBE_2`TOBE domain`;AAA_33`AAA domain`;SMC_N`RecF/RecN/SMC N terminal domain`;ABC_tran`ABC transporter`;AAA_29`P-loop containing region of AAA domain`;AAA_21`AAA domain, putative AbiEii toxin, Type IV TA system`;AAA_19`Part of AAA domain`;DUF258`Protein of unknown function, DUF258`;TOBE`TOBE domain`;AAA_16`AAA ATPase domain`	WP_084103835.1`ABC transporter ATP-binding protein	TIGR03864	PQQ_ABC_ATP: ABC transporter, ATP-binding subunit, PQQ-dependent alcohol dehydrogenase system;TIGR01257	rim_protein: rim ABC transporter;TIGR00955	3a01204: pigment precursor permease;TIGR03411	urea_trans_UrtD: urea ABC transporter, ATP-binding protein UrtD;TIGR00630	uvra: excinuclease ABC subunit A;TIGR02142	modC_ABC: molybdate ABC transporter, ATP-binding protein;TIGR00968	3a0106s01: sulfate ABC transporter, ATP-binding protein;TIGR03375	type_I_sec_LssB: type I secretion system ATPase;TIGR02204	MsbA_rel: ABC transporter, permease/ATP-binding protein;TIGR03005	ectoine_ehuA: ectoine/hydroxyectoine ABC transporter, ATP-binding protein EhuA;TIGR01189	ccmA: heme ABC exporter, ATP-binding protein CcmA;TIGR02314	ABC_MetN: D-methionine ABC transporter, ATP-binding protein;TIGR00958	3a01208: antigen peptide transporter 2;TIGR02982	heterocyst_DevA: ABC exporter ATP-binding subunit, DevA family;TIGR01194	cyc_pep_trnsptr: cyclic peptide transporter;TIGR01193	bacteriocin_ABC: ABC-type bacteriocin transporter;TIGR01184	ntrCD: nitrate ABC transporter, ATP-binding proteins C and D;TIGR03740	galliderm_ABC: lantibiotic protection ABC transporter, ATP-binding subunit;TIGR01978	sufC: FeS assembly ATPase SufC;TIGR03797	NHLM_micro_ABC2: NHLM bacteriocin system ABC transporter, ATP-binding protein;TIGR03410	urea_trans_UrtE: urea ABC transporter, ATP-binding protein UrtE;TIGR03719	ABC_ABC_ChvD: ATP-binding cassette protein, ChvD family;TIGR04406	LPS_export_lptB: LPS export ABC transporter ATP-binding protein;TIGR02315	ABC_phnC: phosphonate ABC transporter, ATP-binding protein;TIGR02203	MsbA_lipidA: lipid A export permease/ATP-binding protein MsbA;TIGR01186	proV: glycine betaine/L-proline transport ATP binding subunit;TIGR01188	drrA: daunorubicin resistance ABC transporter, ATP-binding protein;TIGR02673	FtsE: cell division ATP-binding protein FtsE;TIGR02868	CydC: thiol reductant ABC exporter, CydC subunit;TIGR03258	PhnT: 2-aminoethylphosphonate ABC transport system, ATP-binding component PhnT;TIGR00972	3a0107s01c2: phosphate ABC transporter, ATP-binding protein;TIGR02769	nickel_nikE: nickel import ATP-binding protein NikE;TIGR01288	nodI: nodulation ABC transporter NodI;TIGR01277	thiQ: thiamine ABC transporter, ATP-binding protein;TIGR02211	LolD_lipo_ex: lipoprotein releasing system, ATP-binding protein;TIGR00957	MRP_assoc_pro: multi drug resistance-associated protein (MRP);TIGR03796	NHLM_micro_ABC1: NHLM bacteriocin system ABC transporter, peptidase/ATP-binding protein;TIGR00956	3a01205: pleiotropic drug resistance family protein;TIGR01846	type_I_sec_HlyB: type I secretion system ATPase;TIGR03269	met_CoM_red_A2: methyl coenzyme M reductase system, component A2;TIGR04521	ECF_ATPase_2: energy-coupling factor transporter ATPase;TIGR01187	potA: polyamine ABC transporter, ATP-binding protein;TIGR00954	3a01203: peroxysomal long chain fatty acyl transporter;TIGR02323	CP_lyasePhnK: phosphonate C-P lyase system protein PhnK;TIGR03522	GldA_ABC_ATP: gliding motility-associated ABC transporter ATP-binding subunit GldA;TIGR03265	PhnT2: putative 2-aminoethylphosphonate ABC transporter, ATP-binding protein;TIGR03608	L_ocin_972_ABC: putative bacteriocin export ABC transporter, lactococcin 972 group;TIGR03873	F420-0_ABC_ATP: proposed F420-0 ABC transporter, ATP-binding protein;TIGR02857	CydD: thiol reductant ABC exporter, CydD subunit;TIGR01842	type_I_sec_PrtD: type I secretion system ATPase;TIGR01271	CFTR_protein: cystic fibrosis transmembrane conductor regulator (CFTR);TIGR02324	CP_lyasePhnL: phosphonate C-P lyase system protein PhnL;TIGR01192	chvA: glucan exporter ATP-binding protein;TIGR03415	ABC_choXWV_ATP: choline ABC transporter, ATP-binding protein;TIGR03771	anch_rpt_ABC: anchored repeat-type ABC transporter, ATP-binding subunit;TIGR01166	cbiO: cobalt ABC transporter, ATP-binding protein;TIGR02633	xylG: D-xylose ABC transporter, ATP-binding protein;TIGR02770	nickel_nikD: nickel import ATP-binding protein NikD;TIGR04520	ECF_ATPase_1: energy-coupling factor transporter ATPase	-	ABC-type sugar transport system, ATPase component	assembly_01609`K05816	Membrane transport` ABC transporters	GO:0043190`ATP-binding cassette (ABC) transporter complex`cellular_component;GO:0015430`glycerol-3-phosphate-transporting ATPase activity`molecular_function;GO:0005524`ATP binding`molecular_function;GO:0001407`glycerophosphodiester transport`biological_process;GO:0008643`carbohydrate transport`biological_process;GO:0016887`ATPase activity`molecular_function
assembly_01215	HTH-type transcriptional regulator IlvR`	LysR_substrate`LysR substrate binding domain`;HTH_1`Bacterial regulatory helix-turn-helix protein, lysR family`	WP_039400116.1`LysR family transcriptional regulator	TIGR03418	chol_sulf_TF: putative choline sulfate-utilization transcription factor;TIGR03339	phn_lysR: aminoethylphosphonate catabolism associated LysR family transcriptional regulator;TIGR02036	dsdC: D-serine deaminase transcriptional activator;TIGR03298	argP: transcriptional regulator, ArgP family;TIGR02424	TF_pcaQ: pca operon transcription factor PcaQ	-	-	-	-	GO:0003700`transcription factor activity, sequence-specific DNA binding`molecular_function;GO:0009082`branched-chain amino acid biosynthetic process`biological_process;GO:0003677`DNA binding`molecular_function
assembly_03198	Aconitate hydratase B`	Aconitase_B_N`Aconitate B N-terminal domain`;Aconitase_2_N`Aconitate hydratase 2 N-terminus`;Aconitase`Aconitase family (aconitate hydratase)`	WP_039397518.1`bifunctional aconitate hydratase 2/2-methylisocitrate dehydratase	TIGR02083	LEU2: 3-isopropylmalate dehydratase, large subunit;TIGR01341	aconitase_1: aconitate hydratase 1;TIGR01343	hacA_fam: homoaconitate hydratase family protein;TIGR01340	aconitase_mito: aconitate hydratase, mitochondrial;TIGR00117	acnB: aconitate hydratase 2;TIGR00170	leuC: 3-isopropylmalate dehydratase, large subunit;TIGR00139	h_aconitase: homoaconitase;TIGR02086	IPMI_arch: 3-isopropylmalate dehydratase, large subunit;TIGR01342	acon_putative: putative aconitate hydratase	-	Aconitase B	assembly_03198`K01682	Carbohydrate metabolism` Glyoxylate and dicarboxylate metabolism;Global and overview maps` 2-Oxocarboxylic acid metabolism;Global and overview maps` Biosynthesis of amino acids;Global and overview maps` Carbon metabolism;Carbohydrate metabolism` Citrate cycle (TCA cycle);Energy metabolism` Carbon fixation pathways in prokaryotes;Carbohydrate metabolism` Propanoate metabolism	GO:0006099`tricarboxylic acid cycle`biological_process;GO:0003729`mRNA binding`molecular_function;GO:0003730`mRNA 3'-UTR binding`molecular_function;GO:0005829`cytosol`cellular_component;GO:0046872`metal ion binding`molecular_function;GO:0019629`propionate catabolic process, 2-methylcitrate cycle`biological_process;GO:0003994`aconitate hydratase activity`molecular_function;GO:0047456`2-methylisocitrate dehydratase activity`molecular_function;GO:0051539`4 iron, 4 sulfur cluster binding`molecular_function
assembly_03100	-	Metal_resist`Heavy-metal resistance`;Pilus_CpaD`Pilus biogenesis CpaD protein (pilus_cpaD)`	WP_039397655.1`hypothetical protein	-	-	-	-	-	-
assembly_04673	Glutamyl-tRNA reductase`	GlutR_N`Glutamyl-tRNAGlu reductase, N-terminal domain`;GlutR_dimer`Glutamyl-tRNAGlu reductase, dimerisation domain`;F420_oxidored`NADP oxidoreductase coenzyme F420-dependent`;Shikimate_DH`Shikimate / quinate 5-dehydrogenase`	WP_039393438.1`glutamyl-tRNA reductase	TIGR01035	hemA: glutamyl-tRNA reductase;TIGR00507	aroE: shikimate dehydrogenase	-	Glutamyl-tRNA reductase	assembly_04673`K02492	Metabolism of cofactors and vitamins` Porphyrin and chlorophyll metabolism	GO:0008883`glutamyl-tRNA reductase activity`molecular_function;GO:0050661`NADP binding`molecular_function;GO:0006782`protoporphyrinogen IX biosynthetic process`biological_process
assembly_03836	-	RFX_DNA_binding`RFX DNA-binding domain`	WP_081814411.1`hypothetical protein	TIGR01613	primase_Cterm: phage/plasmid primase, P4 family, C-terminal domain	-	-	assembly_03836`K06919	-	-
assembly_03653	Uncharacterized HTH-type transcriptional regulator YhjC`	HTH_1`Bacterial regulatory helix-turn-helix protein, lysR family`;LysR_substrate`LysR substrate binding domain`	WP_052252572.1`LysR family transcriptional regulator	TIGR03418	chol_sulf_TF: putative choline sulfate-utilization transcription factor;TIGR02424	TF_pcaQ: pca operon transcription factor PcaQ;TIGR03298	argP: transcriptional regulator, ArgP family;TIGR02036	dsdC: D-serine deaminase transcriptional activator;TIGR03339	phn_lysR: aminoethylphosphonate catabolism associated LysR family transcriptional regulator	-	-	-	-	GO:0006351`transcription, DNA-templated`biological_process;GO:0003677`DNA binding`molecular_function;GO:0003700`transcription factor activity, sequence-specific DNA binding`molecular_function
assembly_04472	-	-	WP_139133205.1`hypothetical protein	-	-	-	-	-	-
assembly_04186	Ferrous iron permease EfeU`	FTR1`Iron permease FTR1 family`	WP_039401066.1`FTR1 family iron permease	TIGR00145	TIGR00145: FTR1 family protein	-	-	assembly_04186`K07243	-	GO:0055072`iron ion homeostasis`biological_process;GO:0033573`high-affinity iron permease complex`cellular_component;GO:0005381`iron ion transmembrane transporter activity`molecular_function
assembly_01455	D-alanyl-D-alanine carboxypeptidase`	DAP_B`D-aminopeptidase, domain B`;Beta-lactamase`Beta-lactamase`	WP_039399862.1`serine hydrolase	-	-	-	-	-	GO:0008360`regulation of cell shape`biological_process;GO:0009002`serine-type D-Ala-D-Ala carboxypeptidase activity`molecular_function;GO:0005576`extracellular region`cellular_component;GO:0071555`cell wall organization`biological_process;GO:0009252`peptidoglycan biosynthetic process`biological_process
assembly_05043	Uncharacterized protein YccU`	CoA_binding`CoA binding domain`;CoA_binding_2`CoA binding domain`	WP_039393924.1`MULTISPECIES: CoA-binding protein	-	-	Predicted CoA-binding protein	assembly_05043`K06929	-	GO:0048037`cofactor binding`molecular_function;GO:0005829`cytosol`cellular_component
assembly_03825	-	LysR_substrate`LysR substrate binding domain`	WP_094806464.1`LysR family transcriptional regulator	-	-	-	-	-	-
assembly_00840	Citrate-proton symporter`	MFS_1`Major Facilitator Superfamily`;Sugar_tr`Sugar (and other) transporter`	WP_039396016.1`MFS transporter	TIGR00887	2A0109: phosphate:H+ symporter;TIGR00898	2A0119: cation transport protein;TIGR00891	2A0112: MFS transporter, sialate:H+ symporter (SHS) family;TIGR00879	SP: MFS transporter, sugar porter (SP) family;TIGR00895	2A0115: MFS transporter, aromatic acid:H+ symporter (AAHS) family;TIGR00883	2A0106: MFS transporter, metabolite:H+ symporter (MHS) family protein;TIGR00880	2_A_01_02: multidrug resistance protein	-	-	-	-	GO:0005886`plasma membrane`cellular_component;GO:0006101`citrate metabolic process`biological_process;GO:0015293`symporter activity`molecular_function;GO:0016021`integral component of membrane`cellular_component
assembly_01004	-	FecR`FecR protein`;DUF4880`Domain of unknown function (DUF4880)`;DUF4974`Domain of unknown function (DUF4974)`	WP_084103461.1`DUF4974 domain-containing protein	-	-	-	assembly_01004`K07165	-	-
assembly_04491	Glutathione-specific gamma-glutamylcyclotransferase`	ChaC`ChaC-like protein`	WP_039393141.1`gamma-glutamylcyclotransferase	-	-	Cation transport regulator ChaC	assembly_04491`K07232	-	GO:0006751`glutathione catabolic process`biological_process;GO:0003839`gamma-glutamylcyclotransferase activity`molecular_function;GO:0071973`bacterial-type flagellum-dependent cell motility`biological_process
assembly_01648	Uncharacterized HTH-type transcriptional regulator YdhC`	FCD`FCD domain`;T3SS_needle_E`Type III secretion system, cytoplasmic E component of needle`;GntR`Bacterial regulatory proteins, gntR family`	WP_084103830.1`GntR family transcriptional regulator	TIGR02812	fadR_gamma: fatty acid metabolism transcriptional regulator FadR;TIGR03338	phnR_burk: phosphonate utilization associated transcriptional regulator	-	DNA-binding transcriptional regulator, GntR family	-	-	GO:0003700`transcription factor activity, sequence-specific DNA binding`molecular_function;GO:0043565`sequence-specific DNA binding`molecular_function
assembly_00676	Putative aldolase class 2 protein CC_1201`	Aldolase_II`Class II Aldolase and Adducin N-terminal domain`	WP_039395773.1`aldolase	TIGR00760	araD: L-ribulose-5-phosphate 4-epimerase;TIGR03328	salvage_mtnB: methylthioribulose-1-phosphate dehydratase	-	Ribulose-5-phosphate 4-epimerase/Fuculose-1-phosphate aldolase	-	-	GO:0046872`metal ion binding`molecular_function
assembly_02336	Uric acid degradation bifunctional protein PucL`	OHCU_decarbox`OHCU decarboxylase`	WP_039398662.1`2-oxo-4-hydroxy-4-carboxy-5-ureidoimidazoline decarboxylase	TIGR03164	UHCUDC: OHCU decarboxylase;TIGR03180	UraD_2: OHCU decarboxylase	-	Uricase (urate oxidase);2-oxo-4-hydroxy-4-carboxy--5-ureidoimidazoline (OHCU) decarboxylase	assembly_02336`K13485	Nucleotide metabolism` Purine metabolism	GO:0016831`carboxy-lyase activity`molecular_function;GO:0019428`allantoin biosynthetic process`biological_process;GO:0004846`urate oxidase activity`molecular_function;GO:0019628`urate catabolic process`biological_process;GO:0006144`purine nucleobase metabolic process`biological_process
assembly_00070	-	-	WP_039394382.1`hypothetical protein	-	-	-	-	-	-
assembly_04972	Pantothenate precursors transporter PanS`	SBF`Sodium Bile acid symporter family`;SBF_like`SBF-like CPA transporter family (DUF4137)`	WP_039393833.1`bile acid:sodium symporter family protein	TIGR00832	acr3: arsenical-resistance protein;TIGR00841	bass: bile acid transporter	-	Predicted Na+-dependent transporter	assembly_04972`K03453	-	GO:0016021`integral component of membrane`cellular_component;GO:0005886`plasma membrane`cellular_component
assembly_03917	-	-	WP_039404015.1`hypothetical protein	-	-	-	-	-	-
assembly_03882	Haloalkane dehalogenase`	DUF915`Alpha/beta hydrolase of unknown function (DUF915)`;Abhydrolase_3`alpha/beta hydrolase fold`;Ndr`Ndr family`;DUF1057`Alpha/beta hydrolase of unknown function (DUF1057)`;Abhydrolase_6`Alpha/beta hydrolase family`;Chlorophyllase2`Chlorophyllase enzyme`;Hydrolase_4`Serine aminopeptidase, S33`;Abhydrolase_1`alpha/beta hydrolase fold`	WP_095178413.1`alpha/beta hydrolase	TIGR01249	pro_imino_pep_1: prolyl aminopeptidase;TIGR03695	menH_SHCHC: 2-succinyl-6-hydroxy-2,4-cyclohexadiene-1-carboxylate synthase;TIGR03611	RutD: pyrimidine utilization protein D;TIGR01738	bioH: pimelyl-[acyl-carrier protein] methyl ester esterase;TIGR02427	protocat_pcaD: 3-oxoadipate enol-lactonase;TIGR03056	bchO_mg_che_rel: putative magnesium chelatase accessory protein;TIGR02240	PHA_depoly_arom: poly(3-hydroxyalkanoate) depolymerase;TIGR01392	homoserO_Ac_trn: homoserine O-acetyltransferase;TIGR03343	biphenyl_bphD: 2-hydroxy-6-oxo-6-phenylhexa-2,4-dienoate hydrolase;TIGR01250	pro_imino_pep_2: proline-specific peptidase	-	-	-	-	GO:0018786`haloalkane dehalogenase activity`molecular_function
assembly_01922	NADH-quinone oxidoreductase subunit G`	NADH-G_4Fe-4S_3`NADH-ubiquinone oxidoreductase-G iron-sulfur binding region`;Fer2`2Fe-2S iron-sulfur cluster binding domain`;Molybdopterin`Molybdopterin oxidoreductase`;Fer2_4`2Fe-2S iron-sulfur cluster binding domain`	WP_039399239.1`NADH-quinone oxidoreductase subunit G	TIGR01973	NuoG: NADH dehydrogenase (quinone), G subunit;TIGR01706	NAPA: periplasmic nitrate reductase, large subunit;TIGR01591	Fdh-alpha: formate dehydrogenase, alpha subunit	-	NADH dehydrogenase/NADH:ubiquinone oxidoreductase 75 kD subunit (chain G)	assembly_01922`K00336	Energy metabolism` Oxidative phosphorylation	GO:0009055`electron carrier activity`molecular_function;GO:0042773`ATP synthesis coupled electron transport`biological_process;GO:0046872`metal ion binding`molecular_function;GO:0016020`membrane`cellular_component;GO:0008137`NADH dehydrogenase (ubiquinone) activity`molecular_function;GO:0048038`quinone binding`molecular_function;GO:0051539`4 iron, 4 sulfur cluster binding`molecular_function;GO:0051537`2 iron, 2 sulfur cluster binding`molecular_function
assembly_01039	-	CheX`Chemotaxis phosphatase CheX`	WP_039400477.1`hypothetical protein	-	-	-	-	-	-
assembly_04349	-	Cupin_6`Cupin`;Cupin_1`Cupin`;Cupin_3`Protein of unknown function (DUF861)`;ARD`ARD/ARD' family`;AraC_binding`AraC-like ligand binding domain`;Cupin_2`Cupin domain`	WP_039392993.1`cupin domain-containing protein	-	-	-	-	-	-
assembly_00380	-	Collagen`Collagen triple helix repeat (20 copies)`	WP_044453539.1`hypothetical protein	-	-	-	-	-	-
assembly_04149	Deoxyguanosine kinase`	AAA_22`AAA domain`;AAA_28`AAA domain`;AAA_16`AAA ATPase domain`;NACHT`NACHT domain`;AAA_33`AAA domain`;dNK`Deoxynucleoside kinase`;AAA_18`AAA domain`;AAA`ATPase family associated with various cellular activities (AAA)`	WP_039401002.1`deoxynucleoside kinase	-	-	Deoxyadenosine/deoxycytidine kinase	-	-	GO:0005524`ATP binding`molecular_function;GO:0005737`cytoplasm`cellular_component;GO:0019136`deoxynucleoside kinase activity`molecular_function;GO:0004138`deoxyguanosine kinase activity`molecular_function
assembly_04044	Na(+)-malate symporter`	2HCT`2-hydroxycarboxylate transporter family`	WP_039400796.1`2-hydroxycarboxylate transporter family protein	TIGR00783	ccs: citrate carrier protein, CCS family	-	Na+/citrate or Na+/malate symporter	assembly_04044`K11616	Signal transduction` Two-component system	GO:0008514`organic anion transmembrane transporter activity`molecular_function;GO:0016021`integral component of membrane`cellular_component;GO:0006814`sodium ion transport`biological_process;GO:0005886`plasma membrane`cellular_component;GO:0015293`symporter activity`molecular_function
assembly_02982	-	-	-	-	-	-	-	-	-
assembly_04366	Arylamine N-acetyltransferase`	Acetyltransf_2`N-acetyltransferase`	WP_039393014.1`arylamine N-acetyltransferase	-	-	Arylamine N-acetyltransferase	assembly_04366`K00675	-	GO:0004060`arylamine N-acetyltransferase activity`molecular_function;GO:0005737`cytoplasm`cellular_component;GO:0046990`N-hydroxyarylamine O-acetyltransferase activity`molecular_function
assembly_01402	Uncharacterized HTH-type transcriptional regulator YcaN`	LysR_substrate`LysR substrate binding domain`;HTH_1`Bacterial regulatory helix-turn-helix protein, lysR family`	WP_058375399.1`LysR family transcriptional regulator	TIGR03418	chol_sulf_TF: putative choline sulfate-utilization transcription factor;TIGR03298	argP: transcriptional regulator, ArgP family;TIGR02424	TF_pcaQ: pca operon transcription factor PcaQ;TIGR02036	dsdC: D-serine deaminase transcriptional activator;TIGR03339	phn_lysR: aminoethylphosphonate catabolism associated LysR family transcriptional regulator	-	-	-	-	GO:0003700`transcription factor activity, sequence-specific DNA binding`molecular_function;GO:0003677`DNA binding`molecular_function;GO:0006351`transcription, DNA-templated`biological_process
assembly_03035	Phytochrome-like protein cph2`	dCache_1`Cache domain`;GGDEF`Diguanylate cyclase, GGDEF domain`	WP_084103600.1`GGDEF domain-containing protein	TIGR00254	GGDEF: diguanylate cyclase (GGDEF) domain	-	-	-	-	GO:0006355`regulation of transcription, DNA-templated`biological_process;GO:0009584`detection of visible light`biological_process;GO:0009883`red or far-red light photoreceptor activity`molecular_function;GO:0018298`protein-chromophore linkage`biological_process;GO:0009585`red, far-red light phototransduction`biological_process
assembly_00276	16S/23S rRNA (cytidine-2'-O)-methyltransferase TlyA`	FtsJ`FtsJ-like methyltransferase`;S4`S4 domain`	WP_039394885.1`TlyA family RNA methyltransferase	TIGR00478	tly: TlyA family rRNA methyltransferase/putative hemolysin	-	-	assembly_00276`K06442	-	GO:0016020`membrane`cellular_component;GO:0005576`extracellular region`cellular_component;GO:0003723`RNA binding`molecular_function;GO:0006364`rRNA processing`biological_process;GO:0008168`methyltransferase activity`molecular_function;GO:0005737`cytoplasm`cellular_component;GO:0005618`cell wall`cellular_component;GO:0020002`host cell plasma membrane`cellular_component;GO:0044179`hemolysis in other organism`biological_process
assembly_02455	Transcriptional regulatory protein QseB`	Response_reg`Response regulator receiver domain`;Trans_reg_C`Transcriptional regulatory protein, C terminal`	WP_039398505.1`MULTISPECIES: response regulator transcription factor	TIGR02915	PEP_resp_reg: PEP-CTERM-box response regulator transcription factor;TIGR02956	TMAO_torS: TMAO reductase sytem sensor TorS;TIGR01818	ntrC: nitrogen regulation protein NR(I);TIGR02875	spore_0_A: sporulation transcription factor Spo0A;TIGR02154	PhoB: phosphate regulon transcriptional regulatory protein PhoB;TIGR01387	cztR_silR_copR: heavy metal response regulator;TIGR03787	marine_sort_RR: proteobacterial dedicated sortase system response regulator	-	-	-	-	GO:0003677`DNA binding`molecular_function;GO:0000160`phosphorelay signal transduction system`biological_process;GO:0006355`regulation of transcription, DNA-templated`biological_process;GO:0005737`cytoplasm`cellular_component
assembly_01492	Uncharacterized HTH-type transcriptional regulator MTH_1285`	HTH_Crp_2`Crp-like helix-turn-helix domain`;HxlR`HxlR-like helix-turn-helix`;MarR`MarR family`;PadR`Transcriptional regulator PadR-like family`	WP_052253289.1`helix-turn-helix transcriptional regulator	-	-	DNA-binding transcriptional regulator, HxlR family	-	-	GO:0003677`DNA binding`molecular_function
assembly_03839	Riboflavin transporter RibZ`	MFS_1`Major Facilitator Superfamily`	WP_063598893.1`MULTISPECIES: MFS transporter	TIGR00710	efflux_Bcr_CflA: drug resistance transporter, Bcr/CflA subfamily;TIGR00881	2A0104: phosphoglycerate transporter family protein;TIGR00880	2_A_01_02: multidrug resistance protein;TIGR00894	2A0114euk: Na(+)-dependent inorganic phosphate cotransporter;TIGR00895	2A0115: MFS transporter, aromatic acid:H+ symporter (AAHS) family;TIGR00711	efflux_EmrB: drug resistance MFS transporter, drug:H+ antiporter-2 (14 Spanner) (DHA2) family	-	-	-	-	GO:0016021`integral component of membrane`cellular_component;GO:0022857`transmembrane transporter activity`molecular_function;GO:0005886`plasma membrane`cellular_component
assembly_03463	Putative ATP-binding protein BAB2_1147`	SMC_N`RecF/RecN/SMC N terminal domain`;AAA_25`AAA domain`;AAA_29`P-loop containing region of AAA domain`;ABC_tran`ABC transporter`;AAA_23`AAA domain`;AAA_21`AAA domain, putative AbiEii toxin, Type IV TA system`;AAA_16`AAA ATPase domain`;DUF258`Protein of unknown function, DUF258`;AAA_22`AAA domain`	WP_039397178.1`ABC transporter ATP-binding protein	TIGR01277	thiQ: thiamine ABC transporter, ATP-binding protein;TIGR02211	LolD_lipo_ex: lipoprotein releasing system, ATP-binding protein;TIGR00957	MRP_assoc_pro: multi drug resistance-associated protein (MRP);TIGR02769	nickel_nikE: nickel import ATP-binding protein NikE;TIGR01288	nodI: nodulation ABC transporter NodI;TIGR00972	3a0107s01c2: phosphate ABC transporter, ATP-binding protein;TIGR03258	PhnT: 2-aminoethylphosphonate ABC transport system, ATP-binding component PhnT;TIGR02868	CydC: thiol reductant ABC exporter, CydC subunit;TIGR01188	drrA: daunorubicin resistance ABC transporter, ATP-binding protein;TIGR01186	proV: glycine betaine/L-proline transport ATP binding subunit;TIGR02673	FtsE: cell division ATP-binding protein FtsE;TIGR02633	xylG: D-xylose ABC transporter, ATP-binding protein;TIGR04520	ECF_ATPase_1: energy-coupling factor transporter ATPase;TIGR02770	nickel_nikD: nickel import ATP-binding protein NikD;TIGR03415	ABC_choXWV_ATP: choline ABC transporter, ATP-binding protein;TIGR01166	cbiO: cobalt ABC transporter, ATP-binding protein;TIGR03771	anch_rpt_ABC: anchored repeat-type ABC transporter, ATP-binding subunit;TIGR01271	CFTR_protein: cystic fibrosis transmembrane conductor regulator (CFTR);TIGR01192	chvA: glucan exporter ATP-binding protein;TIGR02324	CP_lyasePhnL: phosphonate C-P lyase system protein PhnL;TIGR03608	L_ocin_972_ABC: putative bacteriocin export ABC transporter, lactococcin 972 group;TIGR03265	PhnT2: putative 2-aminoethylphosphonate ABC transporter, ATP-binding protein;TIGR03873	F420-0_ABC_ATP: proposed F420-0 ABC transporter, ATP-binding protein;TIGR01842	type_I_sec_PrtD: type I secretion system ATPase;TIGR02857	CydD: thiol reductant ABC exporter, CydD subunit;TIGR04521	ECF_ATPase_2: energy-coupling factor transporter ATPase;TIGR00954	3a01203: peroxysomal long chain fatty acyl transporter;TIGR01187	potA: polyamine ABC transporter, ATP-binding protein;TIGR03522	GldA_ABC_ATP: gliding motility-associated ABC transporter ATP-binding subunit GldA;TIGR02323	CP_lyasePhnK: phosphonate C-P lyase system protein PhnK;TIGR03796	NHLM_micro_ABC1: NHLM bacteriocin system ABC transporter, peptidase/ATP-binding protein;TIGR00956	3a01205: pleiotropic drug resistance family protein;TIGR03269	met_CoM_red_A2: methyl coenzyme M reductase system, component A2;TIGR01846	type_I_sec_HlyB: type I secretion system ATPase;TIGR02982	heterocyst_DevA: ABC exporter ATP-binding subunit, DevA family;TIGR00958	3a01208: antigen peptide transporter 2;TIGR02314	ABC_MetN: D-methionine ABC transporter, ATP-binding protein;TIGR02204	MsbA_rel: ABC transporter, permease/ATP-binding protein;TIGR03005	ectoine_ehuA: ectoine/hydroxyectoine ABC transporter, ATP-binding protein EhuA;TIGR01189	ccmA: heme ABC exporter, ATP-binding protein CcmA;TIGR03375	type_I_sec_LssB: type I secretion system ATPase;TIGR00968	3a0106s01: sulfate ABC transporter, ATP-binding protein;TIGR02142	modC_ABC: molybdate ABC transporter, ATP-binding protein;TIGR01257	rim_protein: rim ABC transporter;TIGR00955	3a01204: pigment precursor permease;TIGR03411	urea_trans_UrtD: urea ABC transporter, ATP-binding protein UrtD;TIGR03864	PQQ_ABC_ATP: ABC transporter, ATP-binding subunit, PQQ-dependent alcohol dehydrogenase system;TIGR02315	ABC_phnC: phosphonate ABC transporter, ATP-binding protein;TIGR02203	MsbA_lipidA: lipid A export permease/ATP-binding protein MsbA;TIGR04406	LPS_export_lptB: LPS export ABC transporter ATP-binding protein;TIGR03719	ABC_ABC_ChvD: ATP-binding cassette protein, ChvD family;TIGR03410	urea_trans_UrtE: urea ABC transporter, ATP-binding protein UrtE;TIGR03797	NHLM_micro_ABC2: NHLM bacteriocin system ABC transporter, ATP-binding protein;TIGR01978	sufC: FeS assembly ATPase SufC;TIGR03740	galliderm_ABC: lantibiotic protection ABC transporter, ATP-binding subunit;TIGR01193	bacteriocin_ABC: ABC-type bacteriocin transporter;TIGR01184	ntrCD: nitrate ABC transporter, ATP-binding proteins C and D;TIGR01194	cyc_pep_trnsptr: cyclic peptide transporter	-	-	assembly_03463`K02049	-	GO:0005886`plasma membrane`cellular_component;GO:0016887`ATPase activity`molecular_function;GO:0005524`ATP binding`molecular_function
assembly_01342	-	T2SSG`Type II secretion system (T2SS), protein G`;N_methyl_3`Prokaryotic N-terminal methylation site`	WP_105814700.1`prepilin-type N-terminal cleavage/methylation domain-containing protein	TIGR01710	typeII_sec_gspG: type II secretion system protein G	-	-	assembly_01342`K02456	Membrane transport` Bacterial secretion system	-
assembly_00140	N-carbamoyl-L-amino-acid hydrolase`	Peptidase_M20`Peptidase family M20/M25/M40`;Peptidase_M28`Peptidase family M28`;M20_dimer`Peptidase dimerisation domain`	WP_039394526.1`Zn-dependent hydrolase	TIGR01879	hydantase: amidase, hydantoinase/carbamoylase family;TIGR01891	amidohydrolases: amidohydrolase;TIGR03176	AllC: allantoate amidohydrolase	-	Acetylornithine deacetylase/Succinyl-diaminopimelate desuccinylase or related deacylase	assembly_00140`K06016	-	GO:0008652`cellular amino acid biosynthetic process`biological_process;GO:0016813`hydrolase activity, acting on carbon-nitrogen (but not peptide) bonds, in linear amidines`molecular_function;GO:0050538`N-carbamoyl-L-amino-acid hydrolase activity`molecular_function;GO:0046872`metal ion binding`molecular_function
assembly_04523	4-hydroxy-tetrahydrodipicolinate reductase`	DapB_N`Dihydrodipicolinate reductase, N-terminus`;DapB_C`Dihydrodipicolinate reductase, C-terminus`;Gp_dh_N`Glyceraldehyde 3-phosphate dehydrogenase, NAD binding domain`	WP_039401415.1`4-hydroxy-tetrahydrodipicolinate reductase	TIGR00036	dapB: 4-hydroxy-tetrahydrodipicolinate reductase;TIGR02130	dapB_plant: dihydrodipicolinate reductase	-	Dihydrodipicolinate reductase	assembly_04523`K00215	Biosynthesis of other secondary metabolites` Monobactam biosynthesis;Global and overview maps` Biosynthesis of amino acids;Amino acid metabolism` Lysine biosynthesis	GO:0019877`diaminopimelate biosynthetic process`biological_process;GO:0008839`4-hydroxy-tetrahydrodipicolinate reductase`molecular_function;GO:0009089`lysine biosynthetic process via diaminopimelate`biological_process;GO:0016726`oxidoreductase activity, acting on CH or CH2 groups, NAD or NADP as acceptor`molecular_function;GO:0005737`cytoplasm`cellular_component;GO:0050661`NADP binding`molecular_function;GO:0051287`NAD binding`molecular_function
assembly_03152	Na(+)/H(+) antiporter NhaS4`	Usp`Universal stress protein family`;Na_H_Exchanger`Sodium/hydrogen exchanger family`	WP_052252702.1`hypothetical protein	TIGR00932	2a37: transporter, monovalent cation:proton antiporter-2 (CPA2) family	-	-	-	-	GO:0016021`integral component of membrane`cellular_component;GO:0006814`sodium ion transport`biological_process;GO:0015299`solute:proton antiporter activity`molecular_function
assembly_04071	-	FA_desaturase`Fatty acid desaturase`;DDE_Tnp_ISL3`Transposase`	WP_039400845.1`aminotransferase	-	-	-	assembly_04071`K00507	Lipid metabolism` Biosynthesis of unsaturated fatty acids;Global and overview maps` Fatty acid metabolism;Signal transduction` AMPK signaling pathway;Endocrine system` PPAR signaling pathway	-
assembly_02122	-	-	WP_046291661.1`hypothetical protein	-	-	-	-	-	-
assembly_03754	2,5-dihydroxypyridine 5,6-dioxygenase`	-	WP_039396697.1`peptidase M29	-	-	Leucyl aminopeptidase (aminopeptidase T)	assembly_03754`K18028	Metabolism of cofactors and vitamins` Nicotinate and nicotinamide metabolism	GO:0047075`2,5-dihydroxypyridine 5,6-dioxygenase activity`molecular_function;GO:0055114`oxidation-reduction process`biological_process;GO:0046872`metal ion binding`molecular_function;GO:0019439`aromatic compound catabolic process`biological_process
assembly_03674	-	-	WP_095178416.1`hypothetical protein	-	-	-	-	-	-
assembly_04326	-	GntR`Bacterial regulatory proteins, gntR family`;FCD`FCD domain`	WP_084104012.1`GntR family transcriptional regulator	TIGR03338	phnR_burk: phosphonate utilization associated transcriptional regulator	-	-	-	-	-
assembly_04616	-	DUF3047`Protein of unknown function (DUF3047)`	WP_084104050.1`DUF3047 domain-containing protein	-	-	-	-	-	-
assembly_00157	-	Patatin`Patatin-like phospholipase`	WP_039394562.1`patatin-like phospholipase family protein	-	-	-	-	-	-
assembly_02239	Molybdopterin synthase sulfur carrier subunit`	ThiS`ThiS family`	WP_039398793.1`MULTISPECIES: molybdopterin converting factor subunit 1	TIGR01687	moaD_arch: MoaD family protein;TIGR01682	moaD: molybdopterin converting factor, subunit 1	-	Molybdopterin converting factor, small subunit	assembly_02239`K03636	Metabolism of cofactors and vitamins` Folate biosynthesis;Folding, sorting and degradation` Sulfur relay system	GO:0000166`nucleotide binding`molecular_function;GO:0006777`Mo-molybdopterin cofactor biosynthetic process`biological_process;GO:0005829`cytosol`cellular_component
assembly_01363	-	IncA`IncA protein`;YscO`Type III secretion protein YscO`;TBCC_N`Tubulin-specific chaperone C N-terminal domain`	-	-	-	-	-	-	-
assembly_01016	Methionine import ATP-binding protein MetN 2`	AAA_30`AAA domain`;SMC_N`RecF/RecN/SMC N terminal domain`;AAA_25`AAA domain`;AAA_16`AAA ATPase domain`;AAA_22`AAA domain`;SbcCD_C`Putative exonuclease SbcCD, C subunit`;DUF258`Protein of unknown function, DUF258`;ABC_ATPase`Predicted ATPase of the ABC class`;ABC_tran`ABC transporter`;AAA_29`P-loop containing region of AAA domain`;AAA_21`AAA domain, putative AbiEii toxin, Type IV TA system`	WP_052253063.1`ATP-binding cassette domain-containing protein	TIGR02982	heterocyst_DevA: ABC exporter ATP-binding subunit, DevA family;TIGR03005	ectoine_ehuA: ectoine/hydroxyectoine ABC transporter, ATP-binding protein EhuA;TIGR01189	ccmA: heme ABC exporter, ATP-binding protein CcmA;TIGR02204	MsbA_rel: ABC transporter, permease/ATP-binding protein;TIGR00958	3a01208: antigen peptide transporter 2;TIGR02314	ABC_MetN: D-methionine ABC transporter, ATP-binding protein;TIGR02142	modC_ABC: molybdate ABC transporter, ATP-binding protein;TIGR00968	3a0106s01: sulfate ABC transporter, ATP-binding protein;TIGR03375	type_I_sec_LssB: type I secretion system ATPase;TIGR03864	PQQ_ABC_ATP: ABC transporter, ATP-binding subunit, PQQ-dependent alcohol dehydrogenase system;TIGR00630	uvra: excinuclease ABC subunit A;TIGR03411	urea_trans_UrtD: urea ABC transporter, ATP-binding protein UrtD;TIGR00955	3a01204: pigment precursor permease;TIGR01257	rim_protein: rim ABC transporter;TIGR04406	LPS_export_lptB: LPS export ABC transporter ATP-binding protein;TIGR02315	ABC_phnC: phosphonate ABC transporter, ATP-binding protein;TIGR02203	MsbA_lipidA: lipid A export permease/ATP-binding protein MsbA;TIGR01978	sufC: FeS assembly ATPase SufC;TIGR03797	NHLM_micro_ABC2: NHLM bacteriocin system ABC transporter, ATP-binding protein;TIGR03410	urea_trans_UrtE: urea ABC transporter, ATP-binding protein UrtE;TIGR03719	ABC_ABC_ChvD: ATP-binding cassette protein, ChvD family;TIGR03740	galliderm_ABC: lantibiotic protection ABC transporter, ATP-binding subunit;TIGR01194	cyc_pep_trnsptr: cyclic peptide transporter;TIGR01184	ntrCD: nitrate ABC transporter, ATP-binding proteins C and D;TIGR01193	bacteriocin_ABC: ABC-type bacteriocin transporter;TIGR02769	nickel_nikE: nickel import ATP-binding protein NikE;TIGR01288	nodI: nodulation ABC transporter NodI;TIGR00957	MRP_assoc_pro: multi drug resistance-associated protein (MRP);TIGR02211	LolD_lipo_ex: lipoprotein releasing system, ATP-binding protein;TIGR01277	thiQ: thiamine ABC transporter, ATP-binding protein;TIGR00972	3a0107s01c2: phosphate ABC transporter, ATP-binding protein;TIGR03258	PhnT: 2-aminoethylphosphonate ABC transport system, ATP-binding component PhnT;TIGR02673	FtsE: cell division ATP-binding protein FtsE;TIGR01186	proV: glycine betaine/L-proline transport ATP binding subunit;TIGR01188	drrA: daunorubicin resistance ABC transporter, ATP-binding protein;TIGR02868	CydC: thiol reductant ABC exporter, CydC subunit;TIGR02770	nickel_nikD: nickel import ATP-binding protein NikD;TIGR04520	ECF_ATPase_1: energy-coupling factor transporter ATPase;TIGR02633	xylG: D-xylose ABC transporter, ATP-binding protein;TIGR01192	chvA: glucan exporter ATP-binding protein;TIGR02324	CP_lyasePhnL: phosphonate C-P lyase system protein PhnL;TIGR01271	CFTR_protein: cystic fibrosis transmembrane conductor regulator (CFTR);TIGR03771	anch_rpt_ABC: anchored repeat-type ABC transporter, ATP-binding subunit;TIGR01166	cbiO: cobalt ABC transporter, ATP-binding protein;TIGR03415	ABC_choXWV_ATP: choline ABC transporter, ATP-binding protein;TIGR02857	CydD: thiol reductant ABC exporter, CydD subunit;TIGR03873	F420-0_ABC_ATP: proposed F420-0 ABC transporter, ATP-binding protein;TIGR01842	type_I_sec_PrtD: type I secretion system ATPase;TIGR03265	PhnT2: putative 2-aminoethylphosphonate ABC transporter, ATP-binding protein;TIGR03608	L_ocin_972_ABC: putative bacteriocin export ABC transporter, lactococcin 972 group;TIGR01846	type_I_sec_HlyB: type I secretion system ATPase;TIGR03269	met_CoM_red_A2: methyl coenzyme M reductase system, component A2;TIGR03796	NHLM_micro_ABC1: NHLM bacteriocin system ABC transporter, peptidase/ATP-binding protein;TIGR00956	3a01205: pleiotropic drug resistance family protein;TIGR02323	CP_lyasePhnK: phosphonate C-P lyase system protein PhnK;TIGR03522	GldA_ABC_ATP: gliding motility-associated ABC transporter ATP-binding subunit GldA;TIGR01187	potA: polyamine ABC transporter, ATP-binding protein;TIGR04521	ECF_ATPase_2: energy-coupling factor transporter ATPase;TIGR00954	3a01203: peroxysomal long chain fatty acyl transporter	-	ABC-type methionine transport system, ATPase component	assembly_01016`K02071	Membrane transport` ABC transporters	GO:0005886`plasma membrane`cellular_component;GO:0015424`amino acid-transporting ATPase activity`molecular_function;GO:0016887`ATPase activity`molecular_function;GO:0015821`methionine transport`biological_process;GO:0005524`ATP binding`molecular_function;GO:0042626`ATPase activity, coupled to transmembrane movement of substances`molecular_function
assembly_02466	2,4-dienoyl-CoA reductase`	DAO`FAD dependent oxidoreductase`;GIDA`Glucose inhibited division protein A`;FAD_oxidored`FAD dependent oxidoreductase`;AP_endonuc_2`Xylose isomerase-like TIM barrel`;3HCDH_N`3-hydroxyacyl-CoA dehydrogenase, NAD binding domain`;NAD_binding_7`Putative NAD(P)-binding`;AlaDh_PNT_C`Alanine dehydrogenase/PNT, C-terminal domain`;UDPG_MGDP_dh_N`UDP-glucose/GDP-mannose dehydrogenase family, NAD binding domain`;NAD_binding_8`NAD(P)-binding Rossmann-like domain`;Oxidored_FMN`NADH:flavin oxidoreductase / NADH oxidase family`;Pyr_redox_3`Pyridine nucleotide-disulphide oxidoreductase`;Amino_oxidase`Flavin containing amine oxidoreductase`;FAD_binding_2`FAD binding domain`;Pyr_redox_2`Pyridine nucleotide-disulphide oxidoreductase`;NAD_Gly3P_dh_N`NAD-dependent glycerol-3-phosphate dehydrogenase N-terminus`;Pyr_redox`Pyridine nucleotide-disulphide oxidoreductase`;HI0933_like`HI0933-like protein`;Thi4`Thi4 family`;FAD_binding_3`FAD binding domain`	WP_039398493.1`NADPH-dependent 2,4-dienoyl-CoA reductase	TIGR00275	TIGR00275: flavoprotein, HI0933 family;TIGR03315	Se_ygfK: putative selenate reductase, YgfK subunit;TIGR01316	gltA: glutamate synthase (NADPH), homotetrameric;TIGR03385	CoA_CoA_reduc: CoA-disulfide reductase;TIGR01372	soxA: sarcosine oxidase, alpha subunit family;TIGR01318	gltD_gamma_fam: glutamate synthase, small subunit;TIGR02374	nitri_red_nirB: nitrite reductase [NAD(P)H], large subunit;TIGR01317	GOGAT_sm_gam: glutamate synthase, NADH/NADPH, small subunit;TIGR02352	thiamin_ThiO: glycine oxidase ThiO;TIGR03997	mycofact_OYE_2: mycofactocin system FadH/OYE family oxidoreductase 2;TIGR02734	crtI_fam: phytoene desaturase;TIGR02053	MerA: mercury(II) reductase;TIGR03467	HpnE: squalene-associated FAD-dependent desaturase;TIGR04018	Bthiol_YpdA: putative bacillithiol system oxidoreductase, YpdA family;TIGR01350	lipoamide_DH: dihydrolipoyl dehydrogenase;TIGR03140	AhpF: alkyl hydroperoxide reductase subunit F;TIGR03996	mycofact_OYE_1: mycofactocin system FadH/OYE family oxidoreductase 1;TIGR02733	desat_CrtD: C-3',4' desaturase CrtD;TIGR01292	TRX_reduct: thioredoxin-disulfide reductase	-	2,4-dienoyl-CoA reductase or related NADH-dependent reductase, Old Yellow Enzyme (OYE) family;NADPH-dependent 2,4-dienoyl-CoA reductase, sulfur reductase, or a related oxidoreductase	assembly_02466`K00219	-	GO:0033543`fatty acid beta-oxidation, unsaturated, even number, reductase/isomerase pathway`biological_process;GO:0008670`2,4-dienoyl-CoA reductase (NADPH) activity`molecular_function;GO:0071949`FAD binding`molecular_function;GO:0046872`metal ion binding`molecular_function;GO:0051539`4 iron, 4 sulfur cluster binding`molecular_function;GO:0010181`FMN binding`molecular_function
assembly_04026	-	Sulf_transp`Sulphur transport`	WP_039400763.1`YeeE/YedE family protein	-	-	-	assembly_04026`K07112	-	-
assembly_01077	HTH-type transcriptional regulator IlvR`	LysR_substrate`LysR substrate binding domain`;HTH_1`Bacterial regulatory helix-turn-helix protein, lysR family`	WP_039400407.1`LysR family transcriptional regulator	TIGR02424	TF_pcaQ: pca operon transcription factor PcaQ;TIGR03298	argP: transcriptional regulator, ArgP family;TIGR03339	phn_lysR: aminoethylphosphonate catabolism associated LysR family transcriptional regulator;TIGR02036	dsdC: D-serine deaminase transcriptional activator;TIGR03418	chol_sulf_TF: putative choline sulfate-utilization transcription factor	-	-	-	-	GO:0003677`DNA binding`molecular_function;GO:0009082`branched-chain amino acid biosynthetic process`biological_process;GO:0003700`transcription factor activity, sequence-specific DNA binding`molecular_function
assembly_01374	-	Yop-YscD_cpl`Inner membrane component of T3SS, cytoplasmic domain`	WP_086071707.1`EscD/YscD/HrpQ family type III secretion system inner membrane ring protein	TIGR02500	type_III_yscD: type III secretion apparatus protein, YscD/HrpQ family	-	-	-	-	-
assembly_04163	Ferrochelatase`	Ferrochelatase`Ferrochelatase`;CbiX`CbiX`	WP_072633342.1`ferrochelatase	TIGR00109	hemH: ferrochelatase	-	-	assembly_04163`K01772	Metabolism of cofactors and vitamins` Porphyrin and chlorophyll metabolism	GO:0046872`metal ion binding`molecular_function;GO:0004325`ferrochelatase activity`molecular_function;GO:0006783`heme biosynthetic process`biological_process;GO:0005737`cytoplasm`cellular_component
assembly_03137	Uncharacterized ABC transporter permease YbbP`	FtsX`FtsX-like permease family`	WP_039397605.1`FtsX-like permease family protein	-	-	Predicted ABC-type transport system involved in lysophospholipase L1 biosynthesis, permease component	assembly_03137`K02004	-	GO:0005886`plasma membrane`cellular_component;GO:0016021`integral component of membrane`cellular_component
assembly_03548	-	DUF4810`Domain of unknown function (DUF4810)`	WP_039397056.1`DUF4810 domain-containing protein	-	-	-	-	-	-
assembly_01683	ATP-binding protein SyrD`	ABC_tran`ABC transporter`;AAA_19`Part of AAA domain`;AAA_21`AAA domain, putative AbiEii toxin, Type IV TA system`;AAA_16`AAA ATPase domain`;SMC_N`RecF/RecN/SMC N terminal domain`;ABC_membrane`ABC transporter transmembrane region`	WP_039399589.1`cyclic peptide export ABC transporter	TIGR00958	3a01208: antigen peptide transporter 2;TIGR02314	ABC_MetN: D-methionine ABC transporter, ATP-binding protein;TIGR02204	MsbA_rel: ABC transporter, permease/ATP-binding protein;TIGR01189	ccmA: heme ABC exporter, ATP-binding protein CcmA;TIGR03005	ectoine_ehuA: ectoine/hydroxyectoine ABC transporter, ATP-binding protein EhuA;TIGR02982	heterocyst_DevA: ABC exporter ATP-binding subunit, DevA family;TIGR01257	rim_protein: rim ABC transporter;TIGR00955	3a01204: pigment precursor permease;TIGR03411	urea_trans_UrtD: urea ABC transporter, ATP-binding protein UrtD;TIGR03864	PQQ_ABC_ATP: ABC transporter, ATP-binding subunit, PQQ-dependent alcohol dehydrogenase system;TIGR03375	type_I_sec_LssB: type I secretion system ATPase;TIGR00968	3a0106s01: sulfate ABC transporter, ATP-binding protein;TIGR02142	modC_ABC: molybdate ABC transporter, ATP-binding protein;TIGR03719	ABC_ABC_ChvD: ATP-binding cassette protein, ChvD family;TIGR03410	urea_trans_UrtE: urea ABC transporter, ATP-binding protein UrtE;TIGR03797	NHLM_micro_ABC2: NHLM bacteriocin system ABC transporter, ATP-binding protein;TIGR01978	sufC: FeS assembly ATPase SufC;TIGR02203	MsbA_lipidA: lipid A export permease/ATP-binding protein MsbA;TIGR02315	ABC_phnC: phosphonate ABC transporter, ATP-binding protein;TIGR04406	LPS_export_lptB: LPS export ABC transporter ATP-binding protein;TIGR01193	bacteriocin_ABC: ABC-type bacteriocin transporter;TIGR01184	ntrCD: nitrate ABC transporter, ATP-binding proteins C and D;TIGR01194	cyc_pep_trnsptr: cyclic peptide transporter;TIGR03740	galliderm_ABC: lantibiotic protection ABC transporter, ATP-binding subunit;TIGR01277	thiQ: thiamine ABC transporter, ATP-binding protein;TIGR02211	LolD_lipo_ex: lipoprotein releasing system, ATP-binding protein;TIGR00957	MRP_assoc_pro: multi drug resistance-associated protein (MRP);TIGR01288	nodI: nodulation ABC transporter NodI;TIGR02769	nickel_nikE: nickel import ATP-binding protein NikE;TIGR02868	CydC: thiol reductant ABC exporter, CydC subunit;TIGR01188	drrA: daunorubicin resistance ABC transporter, ATP-binding protein;TIGR01186	proV: glycine betaine/L-proline transport ATP binding subunit;TIGR02673	FtsE: cell division ATP-binding protein FtsE;TIGR03258	PhnT: 2-aminoethylphosphonate ABC transport system, ATP-binding component PhnT;TIGR03415	ABC_choXWV_ATP: choline ABC transporter, ATP-binding protein;TIGR03771	anch_rpt_ABC: anchored repeat-type ABC transporter, ATP-binding subunit;TIGR01166	cbiO: cobalt ABC transporter, ATP-binding protein;TIGR01271	CFTR_protein: cystic fibrosis transmembrane conductor regulator (CFTR);TIGR01192	chvA: glucan exporter ATP-binding protein;TIGR02324	CP_lyasePhnL: phosphonate C-P lyase system protein PhnL;TIGR02633	xylG: D-xylose ABC transporter, ATP-binding protein;TIGR04520	ECF_ATPase_1: energy-coupling factor transporter ATPase;TIGR02770	nickel_nikD: nickel import ATP-binding protein NikD;TIGR04521	ECF_ATPase_2: energy-coupling factor transporter ATPase;TIGR01187	potA: polyamine ABC transporter, ATP-binding protein;TIGR03522	GldA_ABC_ATP: gliding motility-associated ABC transporter ATP-binding subunit GldA;TIGR03796	NHLM_micro_ABC1: NHLM bacteriocin system ABC transporter, peptidase/ATP-binding protein;TIGR03269	met_CoM_red_A2: methyl coenzyme M reductase system, component A2;TIGR01846	type_I_sec_HlyB: type I secretion system ATPase;TIGR03265	PhnT2: putative 2-aminoethylphosphonate ABC transporter, ATP-binding protein;TIGR03608	L_ocin_972_ABC: putative bacteriocin export ABC transporter, lactococcin 972 group;TIGR02857	CydD: thiol reductant ABC exporter, CydD subunit;TIGR03873	F420-0_ABC_ATP: proposed F420-0 ABC transporter, ATP-binding protein;TIGR01842	type_I_sec_PrtD: type I secretion system ATPase	-	ABC-type siderophore export system, fused ATPase and permease components	assembly_01683`K06160	Membrane transport` ABC transporters	GO:0005524`ATP binding`molecular_function;GO:0042626`ATPase activity, coupled to transmembrane movement of substances`molecular_function;GO:0017000`antibiotic biosynthetic process`biological_process;GO:0005886`plasma membrane`cellular_component;GO:0016887`ATPase activity`molecular_function;GO:0016021`integral component of membrane`cellular_component;GO:0015833`peptide transport`biological_process
assembly_04397	-	-	-	-	-	-	-	-	-
assembly_00177	Nitrogen regulation protein NtrY`	PAS_8`PAS domain`;PAS_4`PAS fold`;HisKA`His Kinase A (phospho-acceptor) domain`;PAS_7`PAS fold`;HATPase_c`Histidine kinase-, DNA gyrase B-, and HSP90-like ATPase`;HAMP`HAMP domain`;HATPase_c_2`Histidine kinase-like ATPase domain`	WP_039401913.1`PAS domain-containing sensor histidine kinase	TIGR01386	cztS_silS_copS: heavy metal sensor kinase;TIGR02966	phoR_proteo: phosphate regulon sensor kinase PhoR;TIGR03785	marine_sort_HK: proteobacterial dedicated sortase system histidine kinase;TIGR02916	PEP_his_kin: putative PEP-CTERM system histidine kinase;TIGR02956	TMAO_torS: TMAO reductase sytem sensor TorS;TIGR02938	nifL_nitrog: nitrogen fixation negative regulator NifL	-	Signal transduction histidine kinase involved in nitrogen fixation and metabolism regulation	-	-	GO:0005886`plasma membrane`cellular_component;GO:0016021`integral component of membrane`cellular_component;GO:0009399`nitrogen fixation`biological_process;GO:0006355`regulation of transcription, DNA-templated`biological_process;GO:0005524`ATP binding`molecular_function;GO:0000155`phosphorelay sensor kinase activity`molecular_function
assembly_02521	-	Usp`Universal stress protein family`;GARS_N`Phosphoribosylglycinamide synthetase, N domain`	WP_084103690.1`universal stress protein	-	-	-	-	-	-
assembly_00960	Biopolymer transport protein exbD1`	ExbD`Biopolymer transport protein ExbD/TolR`	WP_039396348.1`MULTISPECIES: biopolymer transporter ExbD	TIGR02803	ExbD_1: TonB system transport protein ExbD;TIGR02804	ExbD_2: TonB system transport protein ExbD;TIGR02801	tolR: protein TolR	-	-	assembly_00960`K03559	-	GO:0015031`protein transport`biological_process;GO:0022857`transmembrane transporter activity`molecular_function;GO:0016021`integral component of membrane`cellular_component;GO:0005886`plasma membrane`cellular_component
assembly_01948	-	-	WP_052252960.1`hypothetical protein	-	-	-	-	-	-
assembly_02666	Uncharacterized amino acid permease YtnA`	AA_permease`Amino acid permease`;AA_permease_2`Amino acid permease`	WP_039398227.1`amino acid permease	TIGR01773	GABAperm: GABA permease;TIGR04298	his_histam_anti: histidine-histamine antiporter;TIGR00905	2A0302: transporter, basic amino acid/polyamine antiporter (APA) family;TIGR00911	2A0308: L-type amino acid transporter;TIGR00906	2A0303: cationic amino acid transport permease;TIGR00908	2A0305: ethanolamine permease;TIGR00913	2A0310: amino acid permease (yeast);TIGR03810	arg_ornith_anti: arginine-ornithine antiporter;TIGR00909	2A0306: amino acid transporter	-	L-asparagine transporter and related permeases	-	-	GO:0003333`amino acid transmembrane transport`biological_process;GO:0015171`amino acid transmembrane transporter activity`molecular_function;GO:0005886`plasma membrane`cellular_component;GO:0016021`integral component of membrane`cellular_component
assembly_02356	Uncharacterized transporter in cobO 3'region`	EamA`EamA-like transporter family`;Mg_trans_NIPA`Magnesium transporter NIPA`	WP_039398626.1`EamA family transporter	TIGR03340	phn_DUF6: phosphonate utilization associated putative membrane protein;TIGR00950	2A78: carboxylate/amino acid/amine transporter	-	-	assembly_02356`K08978	-	GO:0016021`integral component of membrane`cellular_component;GO:0005886`plasma membrane`cellular_component
assembly_04112	-	DUF962`Protein of unknown function (DUF962)`	WP_084009879.1`DUF962 domain-containing protein	-	-	-	-	-	-
assembly_02392	Uncharacterized sodium-dependent transporter YocR`	SNF`Sodium:neurotransmitter symporter family`	WP_084103710.1`sodium-dependent transporter	-	-	Na+-dependent transporter, SNF family	assembly_02392`K03308	-	GO:0005328`neurotransmitter:sodium symporter activity`molecular_function;GO:0005886`plasma membrane`cellular_component;GO:0016021`integral component of membrane`cellular_component
[truncated: 3,127,267 more chars]
