# Supplementary material for: Detecting and characterizing new endofungal bacteria in new hosts: Pandoraea sputorum and Mycetohabitans endofungorum in Rhizopus arrhizus
Source: Front Microbiol. 2024 Feb 29;15:1346252. doi: 10.3389/fmicb.2024.1346252 (PMC10939042; doi:10.3389/fmicb.2024.1346252)
Supplement: Supplementary file 1 [file Data_Sheet_1.ZIP › Supplementary_materials/File S4.txt]

id	VFDBannotation
assembly_00044	(fleQ/flrC) FleQ protein [ND (AI144)] [Aeromonas hydrophila subsp. hydrophila ATCC 7966]
assembly_00049	(cheD) methyl-accepting chemotaxis protein CheD [peritrichous flagella (AI145)] [Yersinia enterocolitica subsp. enterocolitica 8081]
assembly_00059	(ptxR) transcriptional regulator PtxR [pyoverdine (IA001)] [Pseudomonas aeruginosa PAO1]
assembly_00065	(ptxR) transcriptional regulator PtxR [pyoverdine (IA001)] [Pseudomonas aeruginosa PAO1]
assembly_00069	(hitC) iron(III) ABC transporter, ATP-binding protein [HitABC (VF0268)] [Haemophilus influenzae Rd KW20]
assembly_00073	(clbP) precolibactin peptidase ClbP [Colibactin (VF0573)] [Klebsiella pneumoniae subsp. pneumoniae 1084]
assembly_00081	(fpvA) ferripyoverdine receptor FpvA [Pyoverdine (VF0094)] [Pseudomonas aeruginosa PAO1]
assembly_00090	(lap) Listeria adhesion protein Lap [Lap (VF0444)] [Listeria monocytogenes EGD-e]
assembly_00117	(cdpA) cyclic di-GMP phosphodiesterase [CdpA (VF0432)] [Burkholderia pseudomallei K96243]
assembly_00123	(pvdH) diaminobutyrate-2-oxoglutarate aminotransferase PvdH [pyoverdine (IA001)] [Pseudomonas aeruginosa PAO1]
assembly_00125	(pilJ) twitching motility protein PilJ [Type IV pili (VF0082)] [Pseudomonas aeruginosa PAO1]
assembly_00127	(cheR) chemotaxis protein methyltransferase [Flagella (VF0430)] [Burkholderia pseudomallei K96243]
assembly_00129	(chpA) still frameshift probable component of chemotactic signal transduction system [Type IV pili (VF0082)] [Pseudomonas aeruginosa PAO1]
assembly_00130	(cheB) chemotaxis-specific methylesterase CheB [peritrichous flagella (AI145)] [Yersinia enterocolitica subsp. enterocolitica 8081]
assembly_00141	(hitC) iron(III) ABC transporter, ATP-binding protein [HitABC (VF0268)] [Haemophilus influenzae Rd KW20]
assembly_00142	(cylA) ABC (ATP-binding cassette) transporter CylA [Beta-hemolysin/cytolysin (CVF171)] [Streptococcus agalactiae 2603V/R]
assembly_00151	(shuA) outer membrane heme/hemoglobin receptor ShuA [Shu (VF0256)] [Shigella dysenteriae Sd197]
assembly_00162	(bprB) two-component response regulator [Bsa T3SS (VF0428)] [Burkholderia pseudomallei K96243]
assembly_00167	(ptxR) transcriptional regulator PtxR [pyoverdine (IA001)] [Pseudomonas aeruginosa PAO1]
assembly_00177	(pilS) two-component sensor PilS [Type IV pili (VF0082)] [Pseudomonas aeruginosa PAO1]
assembly_00178	(pilR) two-component response regulator PilR [Type IV pili (VF0082)] [Pseudomonas aeruginosa PAO1]
assembly_00185	(prgH) type III secretion system outer MS ring protein PrgH [TTSS(SPI-1 encode) (VF0116)] [Salmonella enterica subsp. enterica serovar Typhimurium str. LT2]
assembly_00188	(prgK) type III secretion system inner MS ring protein PrgK [TTSS(SPI-1 encode) (VF0116)] [Salmonella enterica subsp. enterica serovar Typhimurium str. LT2]
assembly_00192	(invF) type III secretion system regulatory protein InvF [TTSS(SPI-1 encode) (VF0116)] [Salmonella enterica subsp. enterica serovar Typhimurium str. LT2]
assembly_00193	(invG) type III secretion system secretin invG [TTSS(SPI-1 encode) (VF0116)] [Salmonella enterica subsp. enterica serovar Typhimurium str. LT2]
assembly_00194	(invE) type III secretion system gatekeeper invE [TTSS(SPI-1 encode) (VF0116)] [Salmonella enterica subsp. enterica serovar Typhimurium str. LT2]
assembly_00208	(adeF) membrane-fusion protein [AdeFGH efflux pump (VF0504)] [Acinetobacter baumannii ACICU]
assembly_00209	(adeG) cation/multidrug efflux pump [AdeFGH efflux pump (VF0504)] [Acinetobacter baumannii ACICU]
assembly_00212	(pilN) type IV pilus inner membrane platform protein PilN [Type IV pili (VF0431)] [Burkholderia pseudomallei K96243]
assembly_00215	(pilB) type IV pilus assembly protein [Type IV pili (VF0431)] [Burkholderia pseudomallei K96243]
assembly_00217	(tapD) prepilin peptidase, pilD-like [Tap type IV pili (CVF783)] [Aeromonas hydrophila subsp. hydrophila ATCC 7966]
assembly_00232	(chuA) Outer membrane heme/hemoglobin receptor ChuA [Chu (VF0227)] [Escherichia coli CFT073]
assembly_00235	(algB) two-component response regulator AlgB [Alginate (VF0091)] [Pseudomonas aeruginosa PAO1]
assembly_00236	(fleS/flrB) two-component sensor kinase [ND (AI144)] [Aeromonas hydrophila subsp. hydrophila ATCC 7966]
assembly_00254	(cylA) ABC (ATP-binding cassette) transporter CylA [Beta-hemolysin/cytolysin (CVF171)] [Streptococcus agalactiae 2603V/R]
assembly_00255	(fbpC) iron(III) ABC transporter, ATP-binding protein [FbpABC (VF0272)] [Neisseria meningitidis MC58]
assembly_00261	(porB) major outer membrane protein PIB [Porin (VF0081)] [Neisseria meningitidis MC58]
assembly_00281	(fbpC) iron(III) ABC transporter, ATP-binding protein [FbpABC (VF0272)] [Neisseria meningitidis MC58]
assembly_00282	(fbpC) iron(III) ABC transporter, ATP-binding protein [FbpABC (VF0272)] [Neisseria meningitidis MC58]
assembly_00284	(ureG) urease accessory protein (ureG) [Urease (VF0050)] [Helicobacter pylori 26695]
assembly_00287	(ureB) urease beta subunit UreB, urea amidohydrolase [Urease (VF0050)] [Helicobacter pylori 26695]
assembly_00289	(ureA) urease alpha subunit UreA [Urease (VF0050)] [Helicobacter pylori 26695]
assembly_00291	(ureA) urease alpha subunit UreA [Urease (VF0050)] [Helicobacter pylori 26695]
assembly_00292	(fbpC) iron(III) ABC transporter, ATP-binding protein [FbpABC (VF0272)] [Neisseria meningitidis MC58]
assembly_00296	(fbpC) iron(III) ABC transporter, ATP-binding protein [FbpABC (VF0272)] [Neisseria meningitidis MC58]
assembly_00297	(pchI) ABC transporter ATP-binding protein [Pyochelin (VF0095)] [Pseudomonas aeruginosa PAO1]
assembly_00328	(ipgF) type III secretion system protein IpgF [TTSS (VF0118)] [Shigella flexneri 2a str. 301]
assembly_00330	(porB) major outer membrane protein PIB [Porin (VF0081)] [Neisseria meningitidis MC58]
assembly_00331	(hitC) iron(III) ABC transporter, ATP-binding protein [HitABC (VF0268)] [Haemophilus influenzae Rd KW20]
assembly_00334	(phoP) Possible two component system response transcriptional positive regulator PhoP [PhoP (VF0286)] [Mycobacterium tuberculosis H37Rv]
assembly_00335	(pilS) two-component sensor PilS [Type IV pili (VF0082)] [Pseudomonas aeruginosa PAO1]
assembly_00338	(katA) catalase [KatA (VF0454)] [Neisseria meningitidis MC58]
assembly_00355	(ptxR) transcriptional regulator PtxR [pyoverdine (IA001)] [Pseudomonas aeruginosa PAO1]
assembly_00363	(plc) phospholipase C [Phospholipase C (VF0470)] [Acinetobacter baumannii ACICU]
assembly_00375	(phzF1) phenazine biosynthesis protein PhzF, isomerase [Phenazines biosynthesis (CVF536)] [Pseudomonas aeruginosa PAO1]
assembly_00387	(clbD) colibactin biosynthesis dehydrogenase ClbD [Colibactin (VF0573)] [Klebsiella pneumoniae subsp. pneumoniae 1084]
assembly_00426	(clbF) colibactin biosynthesis dehydrogenase ClbF [Colibactin (VF0573)] [Klebsiella pneumoniae subsp. pneumoniae 1084]
assembly_00432	(wcbP) capsular polysaccharide biosynthesis dehydrogenase/reductase [Capsule I (VF0436)] [Burkholderia pseudomallei K96243]
assembly_00438	(mgtC) Mg2+ transport protein [MgtBC (VF0106)] [Salmonella enterica subsp. enterica serovar Typhimurium str. LT2]
assembly_00456	(rfaE) ADP-heptose synthase [LOS (VF0044)] [Haemophilus influenzae Rd KW20]
assembly_00462	(hlyB) Hemolysin B [Hemolysin (VF0225)] [Escherichia coli CFT073]
assembly_00468	(coxH3) Coxiella Dot/Icm type IVB secretion system translocated effector [Dot/Icm (SS051)] [Coxiella burnetii RSA 493]
assembly_00481	(fbpC) iron(III) ABC transporter, ATP-binding protein [FbpABC (VF0272)] [Neisseria meningitidis MC58]
assembly_00483	(fleS/flrB) two-component sensor kinase [ND (AI144)] [Aeromonas hydrophila subsp. hydrophila ATCC 7966]
assembly_00484	(algB) two-component response regulator AlgB [Alginate (VF0091)] [Pseudomonas aeruginosa PAO1]
assembly_00542	(flhF) flagellar biosynthesis protein FlhF [Flagella (VF0273)] [Pseudomonas aeruginosa PAO1]
assembly_00546	(cylA) ABC (ATP-binding cassette) transporter CylA [Beta-hemolysin/cytolysin (CVF171)] [Streptococcus agalactiae 2603V/R]
assembly_00548	(kdtB) lipopolysaccharide core biosynthesis protein [LPS (VF0056)] [Helicobacter pylori 26695]
assembly_00566	(cylA) ABC (ATP-binding cassette) transporter CylA [Beta-hemolysin/cytolysin (CVF171)] [Streptococcus agalactiae 2603V/R]
assembly_00570	(kpsF) D-arabinose 5-phosphate isomerase [Capsule (VF0323)] [Campylobacter jejuni subsp. jejuni NCTC 11168]
assembly_00575	(fbpC) iron(III) ABC transporter, ATP-binding protein [FbpABC (VF0272)] [Neisseria meningitidis MC58]
assembly_00579	(fbpC) iron(III) ABC transporter, ATP-binding protein [FbpABC (VF0272)] [Neisseria meningitidis MC58]
assembly_00580	(cyaB) cyclolysin secretion ATP-binding protein [Cya (VF0028)] [Bordetella pertussis Tohama I]
assembly_00593	(farB) fatty acid efflux system protein FarB [FarAB (VF0450)] [Neisseria meningitidis MC58]
assembly_00596	(shdA) AIDA autotransporter-like protein [ShdA (VF0398)] [Salmonella enterica subsp. enterica serovar Typhimurium str. LT2]
assembly_00599	(hitC) iron(III) ABC transporter, ATP-binding protein [HitABC (VF0268)] [Haemophilus influenzae Rd KW20]
assembly_00612	(lbtC) LbtC inner membrane protein required for import of Legiobactin [Legiobactin (VF0291)] [Legionella pneumophila subsp. pneumophila str. Philadelphia 1]
assembly_00617	(bfmS) signal transduction histidine kinase [BfmRS (VF0463)] [Acinetobacter baumannii ACICU]
assembly_00618	(bfmR) biofilm-controlling response regulator [BfmRS (VF0463)] [Acinetobacter baumannii ACICU]
assembly_00622	(pebA) bifunctional adhesin/ABC transporter aspartate/glutamate-binding protein [PEB1 (VF0327)] [Campylobacter jejuni subsp. jejuni NCTC 11168]
assembly_00624	(fbpC) iron(III) ABC transporter, ATP-binding protein [FbpABC (VF0272)] [Neisseria meningitidis MC58]
assembly_00632	(allC) allantoate amidohydrolase [Allantion utilization (VF0572)] [Klebsiella pneumoniae subsp. pneumoniae NTUH-K2044]
assembly_00645	(ptxR) transcriptional regulator PtxR [pyoverdine (IA001)] [Pseudomonas aeruginosa PAO1]
assembly_00678	(ptxR) transcriptional regulator PtxR [pyoverdine (IA001)] [Pseudomonas aeruginosa PAO1]
assembly_00693	(fbpC) iron(III) ABC transporter, ATP-binding protein [FbpABC (VF0272)] [Neisseria meningitidis MC58]
assembly_00698	(phzS) flavin dependent hydroxylase PhzS [Pyocyanin (VF0100)] [Pseudomonas aeruginosa PAO1]
assembly_00713	(mbtA) Bifunctional enzyme MbtA: salicyl-AMP ligase (SAL-AMP ligase) + salicyl-S-ArCP synthetase [Mycobactin (VF0299)] [Mycobacterium tuberculosis H37Rv]
assembly_00717	(flmH) short chain dehydrogenase/reductase family oxidoreductase [Polar flagella (CVF786)] [Aeromonas hydrophila subsp. hydrophila ATCC 7966]
assembly_00761	(ptxR) transcriptional regulator PtxR [pyoverdine (IA001)] [Pseudomonas aeruginosa PAO1]
assembly_00792	(fbpC) iron(III) ABC transporter, ATP-binding protein [FbpABC (VF0272)] [Neisseria meningitidis MC58]
assembly_00803	(ybtE) yersiniabactin siderophore biosynthetic protein [Yersiniabactin (VF0136)] [Yersinia pestis CO92]
assembly_00808	(phoP) Possible two component system response transcriptional positive regulator PhoP [PhoP (VF0286)] [Mycobacterium tuberculosis H37Rv]
assembly_00809	(phoR) Possible two component system response sensor kinase membrane associated PhoR [PhoP/R (CVF331)] [Mycobacterium tuberculosis H37Rv]
assembly_00813	(fbpC) iron(III) ABC transporter, ATP-binding protein [FbpABC (VF0272)] [Neisseria meningitidis MC58]
assembly_00830	(ptxR) transcriptional regulator PtxR [pyoverdine (IA001)] [Pseudomonas aeruginosa PAO1]
assembly_00874	(plcD) phosphatidylserine/phosphatidylglycerophosphate/cardiolipin synthase [Phospholipase D (VF0469)] [Acinetobacter baumannii ACICU]
assembly_00881	(cyaB) cyclolysin secretion ATP-binding protein [Cya (VF0028)] [Bordetella pertussis Tohama I]
assembly_00887	(hitC) iron(III) ABC transporter, ATP-binding protein [HitABC (VF0268)] [Haemophilus influenzae Rd KW20]
assembly_00911	(kpsF) D-arabinose 5-phosphate isomerase [Capsule (VF0323)] [Campylobacter jejuni subsp. jejuni NCTC 11168]
assembly_00926	(ssaJ) type III secretion system inner MS ring protein SsaJ [TTSS(SPI-2 encode) (VF0321)] [Salmonella enterica subsp. enterica serovar Typhimurium str. LT2]
assembly_00929	(ssaV) type III secretion system major export apparatus protein ssaV [TTSS(SPI-2 encode) (VF0321)] [Salmonella enterica subsp. enterica serovar Typhimurium str. LT2]
assembly_00930	(vscN) type III secretion system ATPase VscN [T3SS1 (VF0408)] [Vibrio parahaemolyticus RIMD 2210633]
assembly_00933	(ssaR) type III secretion system minor export apparatus protein SsaR [TTSS(SPI-2 encode) (VF0321)] [Salmonella enterica subsp. enterica serovar Typhimurium str. LT2]
assembly_00934	(ssaS) type III secretion system minor export apparatus protein SsaS [TTSS(SPI-2 encode) (VF0321)] [Salmonella enterica subsp. enterica serovar Typhimurium str. LT2]
assembly_00935	(ssaT) type III secretion system minor export apparatus protein SsaT [TTSS(SPI-2 encode) (VF0321)] [Salmonella enterica subsp. enterica serovar Typhimurium str. LT2]
assembly_00936	(ssaU) type III secretion system export apparatus switch protein SsaU [TTSS(SPI-2 encode) (VF0321)] [Salmonella enterica subsp. enterica serovar Typhimurium str. LT2]
assembly_00950	(katA) catalase [KatA (VF0454)] [Neisseria meningitidis MC58]
assembly_00952	(napA) neutrophil activating protein NapA [HP-NAP (VF0052)] [Helicobacter pylori 26695]
assembly_00970	(pvdD) pyoverdine synthetase D [Pyoverdine (VF0094)] [Pseudomonas aeruginosa PAO1]
assembly_00977	(shuV) ATP-binding component of hemin transport system [Shu (VF0256)] [Shigella dysenteriae Sd197]
assembly_01016	(cyaB) cyclolysin secretion ATP-binding protein [Cya (VF0028)] [Bordetella pertussis Tohama I]
assembly_01028	(tagT) type six secretion associated protein TagT, ATP-binding component of ABC transporter [HSI-I (VF0334)] [Pseudomonas aeruginosa PAO1]
assembly_01029	(fbpC) iron(III) ABC transporter, ATP-binding protein [FbpABC (VF0272)] [Neisseria meningitidis MC58]
assembly_01033	(dep/capD) gamma-glutamyltranspeptidase, required for polyglutamate anchoring to peptidoglycan [Capsule (VF0141)] [Bacillus anthracis]
assembly_01034	(lbtC) LbtC inner membrane protein required for import of Legiobactin [Legiobactin (VF0291)] [Legionella pneumophila subsp. pneumophila str. Philadelphia 1]
assembly_01035	(phzS) flavin dependent hydroxylase PhzS [Pyocyanin (VF0100)] [Pseudomonas aeruginosa PAO1]
assembly_01037	(chpA) still frameshift probable component of chemotactic signal transduction system [Type IV pili (VF0082)] [Pseudomonas aeruginosa PAO1]
assembly_01038	(acfB) accessory colonization factor AcfB [ACF (VF0127)] [Vibrio cholerae O1 biovar El Tor str. N16961]
assembly_01041	(cheY) chemotaxis protein CheY [Flagella (VF0430)] [Burkholderia pseudomallei K96243]
assembly_01047	(pvdL) peptide synthase PvdL [pyoverdine (IA001)] [Pseudomonas aeruginosa PAO1]
assembly_01076	(fleQ) transcriptional regulator FleQ [Flagella (VF0273)] [Pseudomonas aeruginosa PAO1]
assembly_01080	(pvdD) pyoverdine synthetase D [Pyoverdine (VF0094)] [Pseudomonas aeruginosa PAO1]
assembly_01084	(lap) Listeria adhesion protein Lap [Lap (VF0444)] [Listeria monocytogenes EGD-e]
assembly_01085	(ybtE) yersiniabactin siderophore biosynthetic protein [Yersiniabactin (VF0136)] [Yersinia pestis CO92]
assembly_01089	(fbpC) iron(III) ABC transporter, ATP-binding protein [FbpABC (VF0272)] [Neisseria meningitidis MC58]
assembly_01091	(bfmS) signal transduction histidine kinase [BfmRS (VF0463)] [Acinetobacter baumannii ACICU]
assembly_01092	(bfmR) biofilm-controlling response regulator [BfmRS (VF0463)] [Acinetobacter baumannii ACICU]
assembly_01099	(cheV3) chemotaxis coupling protein CheV3 [Pse5Ac7Ac (AI150)] [Helicobacter pylori 26695]
assembly_01111	(hlyB) Hemolysin B [Hemolysin (VF0225)] [Escherichia coli CFT073]
assembly_01113	(IlpA) immunogenic lipoprotein A [IlpA (VF0513)] [Vibrio vulnificus YJ016]
assembly_01125	(fbpC) iron(III) ABC transporter, ATP-binding protein [FbpABC (VF0272)] [Neisseria meningitidis MC58]
assembly_01126	(cylA) ABC (ATP-binding cassette) transporter CylA [Beta-hemolysin/cytolysin (CVF171)] [Streptococcus agalactiae 2603V/R]
assembly_01142	(mgtB) Mg2+ transport protein [MgtBC (VF0106)] [Salmonella enterica subsp. enterica serovar Typhimurium str. LT2]
assembly_01156	(farB) fatty acid efflux system protein FarB [FarAB (VF0450)] [Neisseria meningitidis MC58]
assembly_01164	(fbpC) iron(III) ABC transporter, ATP-binding protein [FbpABC (VF0272)] [Neisseria meningitidis MC58]
assembly_01166	(cylG) 3-ketoacyl-ACP-reductase CylG [Beta-hemolysin/cytolysin (CVF171)] [Streptococcus agalactiae 2603V/R]
assembly_01223	(pvdI) peptide synthase [pyoverdine (IA001)] [Pseudomonas aeruginosa PAO1]
assembly_01227	(ompA) outer membrane protein A [OmpA (VF0236)] [Escherichia coli O18:K1:H7 str. RS218]
assembly_01240	(algD) GDP-mannose 6-dehydrogenase AlgD [Alginate (VF0091)] [Pseudomonas aeruginosa PAO1]
assembly_01241	(rfaE) ADP-heptose synthase [LOS (VF0044)] [Haemophilus influenzae Rd KW20]
assembly_01242	(rfaD) ADP-L-glycero-D-mannoheptose-6-epimerase [LOS (VF0044)] [Haemophilus influenzae Rd KW20]
assembly_01258	(shuU) permease of iron compound ABC transport system [Shu (VF0256)] [Shigella dysenteriae Sd197]
assembly_01259	(irtB) Iron-regulated transporter IrtB [mycobactin (IA031)] [Mycobacterium tuberculosis H37Rv]
assembly_01264	(shuT) periplasmic binding protein ShuT [Shu (VF0256)] [Shigella dysenteriae Sd197]
assembly_01282	(dotU1) type VI secretion system protein DotU [HSI-I (VF0334)] [Pseudomonas aeruginosa PAO1]
assembly_01300	(fbpC) iron(III) ABC transporter, ATP-binding protein [FbpABC (VF0272)] [Neisseria meningitidis MC58]
assembly_01314	(essC) type VII secretion system protein EssC, FtsK/SpoIIIE family ATPase [Type VII secretion system (VF0403)] [Staphylococcus aureus subsp. aureus MW2]
assembly_01323	(relA) Probable GTP pyrophosphokinase RelA (ATP:GTP 3'-pyrophosphotransferase) (PPGPP synthetase I) ((P)PPGPP synthetase) (GTP diphosphokinase) [RelA (VF0287)] [Mycobacterium tuberculosis H37Rv]
assembly_01332	(xcpT) general secretion pathway protein G [xcp secretion system (VF0084)] [Pseudomonas aeruginosa PAO1]
assembly_01333	(etgA) T3SS-associated peptidoglycan lytic enzyme [LEE encoded T3SS (SS020)] [Escherichia coli O157:H7 str. EDL933]
assembly_01334	(xcpS) general secretion pathway protein F [xcp secretion system (VF0084)] [Pseudomonas aeruginosa PAO1]
assembly_01335	(gspE) general secretion pathway protein E [T2SS (VF0333)] [Shigella dysenteriae Sd197]
assembly_01342	(xcpT) general secretion pathway protein G [xcp secretion system (VF0084)] [Pseudomonas aeruginosa PAO1]
assembly_01344	(bfmR) biofilm-controlling response regulator [BfmRS (VF0463)] [Acinetobacter baumannii ACICU]
assembly_01349	(cheY) chemotaxis regulatory protein CheY [peritrichous flagella (AI145)] [Yersinia enterocolitica subsp. enterocolitica 8081]
assembly_01350	(rcsB) transcriptional regulator RcsB [RcsAB (VF0571)] [Klebsiella pneumoniae subsp. pneumoniae NTUH-K2044]
assembly_01351	(boaB) autotransporter protein [BoaB (VF0435)] [Burkholderia pseudomallei K96243]
assembly_01351	(boaB) autotransporter protein [BoaB (VF0435)] [Burkholderia pseudomallei K96243]
assembly_01352	(bcrD) Type III secretion system LcrD homolog protein BcrD [TTSS (VF0035)] [Bordetella pertussis Tohama I]
assembly_01355	(bscC) Bordetella Bsc type III secretion system protein BscC [TTSS (VF0035)] [Bordetella pertussis Tohama I]
assembly_01357	(bscU) Bordetella Bsc type III secretion system protein BscU [TTSS (VF0035)] [Bordetella pertussis Tohama I]
assembly_01358	(bscT) Bordetella Bsc type III secretion system protein BscT [TTSS (VF0035)] [Bordetella pertussis Tohama I]
assembly_01359	(bscS) Bordetella Bsc type III secretion system protein BscS [TTSS (VF0035)] [Bordetella pertussis Tohama I]
assembly_01360	(bscR) Bordetella Bsc type III secretion system protein BscR [TTSS (VF0035)] [Bordetella pertussis Tohama I]
assembly_01361	(bscQ) Bordetella Bsc type III secretion system protein BscQ [TTSS (VF0035)] [Bordetella pertussis Tohama I]
assembly_01364	(vscN) type III secretion system ATPase VscN [T3SS1 (VF0408)] [Vibrio parahaemolyticus RIMD 2210633]
assembly_01368	(bscJ) Bordetella Bsc type III secretion system protein BscJ [TTSS (VF0035)] [Bordetella pertussis Tohama I]
assembly_01393	(bimA) YadA family of bacterial autotransporter mediating actin tail formation [BimA (VF0427)] [Burkholderia pseudomallei K96243]
assembly_01396	(exsA) transcriptional regulator ExsA [T3SS1 (VF0408)] [Vibrio parahaemolyticus RIMD 2210633]
assembly_01400	(hlyA) Hemolysin A [Hemolysin, HlyA (CVF792)] [Aeromonas hydrophila subsp. hydrophila ATCC 7966]
assembly_01402	(ptxR) transcriptional regulator PtxR [pyoverdine (IA001)] [Pseudomonas aeruginosa PAO1]
assembly_01419	(clbN) colibactin non-ribosomal peptide synthetase ClbN [Colibactin (VF0573)] [Klebsiella pneumoniae subsp. pneumoniae 1084]
assembly_01443	(hitC) iron(III) ABC transporter, ATP-binding protein [HitABC (VF0268)] [Haemophilus influenzae Rd KW20]
assembly_01453	(bfmS) signal transduction histidine kinase [BfmRS (VF0463)] [Acinetobacter baumannii ACICU]
assembly_01454	(fyuA) yersiniabactin receptor FyuA [Ybt (VF0564)] [Klebsiella pneumoniae subsp. pneumoniae NTUH-K2044]
assembly_01463	(bfmR) biofilm-controlling response regulator [BfmRS (VF0463)] [Acinetobacter baumannii ACICU]
assembly_01470	(cylG) 3-ketoacyl-ACP-reductase CylG [Beta-hemolysin/cytolysin (CVF171)] [Streptococcus agalactiae 2603V/R]
assembly_01500	(pdxA) 4-hydroxythreonine-4-phosphate dehydrogenase [Pse5Ac7Ac (AI150)] [Helicobacter pylori 26695]
assembly_01514	(adeF) membrane-fusion protein [AdeFGH efflux pump (VF0504)] [Acinetobacter baumannii ACICU]
assembly_01515	(tagT) type six secretion associated protein TagT, ATP-binding component of ABC transporter [HSI-I (VF0334)] [Pseudomonas aeruginosa PAO1]
assembly_01523	(wzt2) ATP-binding ABC transporter capsular polysaccharide export protein [Capsule I (VF0436)] [Burkholderia pseudomallei K96243]
assembly_01524	(wcsT) galactoside O-acetyltransferase [Capsule (VF0560)] [Klebsiella pneumoniae subsp. pneumoniae NTUH-K2044]
assembly_01525	(fleS/flrB) two-component sensor kinase [ND (AI144)] [Aeromonas hydrophila subsp. hydrophila ATCC 7966]
assembly_01526	(abaR) DNA-binding HTH domain-containing protein [Quorom sensing (VF0471)] [Acinetobacter baumannii ACICU]
assembly_01544	(prt) paratose synthase [O-antigen (VF0392)] [Yersinia enterocolitica subsp. enterocolitica 8081]
assembly_01563	(gluP) glucose/galactose transporter [LPS (VF0056)] [Helicobacter pylori 26695]
assembly_01571	(csuD) Csu pilus usher protein CsuD [Csu fimbriae (VF0461)] [Acinetobacter baumannii ACICU]
assembly_01572	(csuC) Csu pilus chaperone protein CsuC [Csu fimbriae (VF0461)] [Acinetobacter baumannii ACICU]
assembly_01594	(entF) enterobactin synthase subunit F [Ent (VF0562)] [Klebsiella pneumoniae subsp. pneumoniae NTUH-K2044]
assembly_01595	(clbF) colibactin biosynthesis dehydrogenase ClbF [Colibactin (VF0573)] [Klebsiella pneumoniae subsp. pneumoniae 1084]
assembly_01601	(hitC) iron(III) ABC transporter, ATP-binding protein [HitABC (VF0268)] [Haemophilus influenzae Rd KW20]
assembly_01609	(fbpC) iron(III) ABC transporter, ATP-binding protein [FbpABC (VF0272)] [Neisseria meningitidis MC58]
assembly_01657	(farB) fatty acid efflux system protein FarB [FarAB (VF0450)] [Neisseria meningitidis MC58]
assembly_01661	(VP1611) multivalent adhesion molecule MAM7 [MAM7 (VF0512)] [Vibrio parahaemolyticus RIMD 2210633]
assembly_01682	(fepG) iron-enterobactin ABC transporter permease [Enterobactin (VF0228)] [Escherichia coli CFT073]
assembly_01683	(pvdE) pyoverdine biosynthesis protein PvdE [Pyoverdine (VF0094)] [Pseudomonas aeruginosa PAO1]
assembly_01684	(fepC) ferrienterobactin ABC transporter ATPase [Enterobactin (VF0228)] [Escherichia coli CFT073]
assembly_01686	(fpvA) ferripyoverdine receptor FpvA [Pyoverdine (VF0094)] [Pseudomonas aeruginosa PAO1]
assembly_01692	(bauA) TonB-dependent siderophore receptor BauA [Acinetobactin (VF0467)] [Acinetobacter baumannii ACICU]
assembly_01697	(mgtB) Mg2+ transport protein [MgtBC (VF0106)] [Salmonella enterica subsp. enterica serovar Typhimurium str. LT2]
assembly_01728	(clbB) colibactin hybrid non-ribosomal peptide synthetase/type I polyketide synthase ClbB [Colibactin (VF0573)] [Klebsiella pneumoniae subsp. pneumoniae 1084]
assembly_01803	(cylA) ABC (ATP-binding cassette) transporter CylA [Beta-hemolysin/cytolysin (CVF171)] [Streptococcus agalactiae 2603V/R]
assembly_01804	(hitC) iron(III) ABC transporter, ATP-binding protein [HitABC (VF0268)] [Haemophilus influenzae Rd KW20]
assembly_01808	(hitC) iron(III) ABC transporter, ATP-binding protein [HitABC (VF0268)] [Haemophilus influenzae Rd KW20]
assembly_01818	(mgtC) Mg2+ transport protein [MgtBC (VF0106)] [Salmonella enterica subsp. enterica serovar Typhimurium str. LT2]
assembly_01827	(bauE) ferric siderophore ABC transporter, ATP-binding protein BauE [Acinetobactin (VF0467)] [Acinetobacter baumannii ACICU]
assembly_01860	(wzb) protein tyrosine phosphatase [Capsule (VF0560)] [Klebsiella pneumoniae subsp. pneumoniae NTUH-K2044]
assembly_01880	(fptA) Fe(III)-pyochelin receptor precursor [Pyochelin (VF0095)] [Pseudomonas aeruginosa PAO1]
assembly_01885	(fbpC) iron(III) ABC transporter, ATP-binding protein [FbpABC (VF0272)] [Neisseria meningitidis MC58]
assembly_01890	(kdsA) 2-dehydro-3-deoxyphosphooctonate aldolase [LPS (CVF383)] [Brucella melitensis bv. 1 str. 16M]
assembly_01895	(ricA) Rab2 interacting conserved protein A [RicA (VF0414)] [Brucella melitensis bv. 1 str. 16M]
assembly_01941	(clbD) colibactin biosynthesis dehydrogenase ClbD [Colibactin (VF0573)] [Klebsiella pneumoniae subsp. pneumoniae 1084]
assembly_01968	(fimV) putative Type IV pili related protein [Type IV pili (VF0082)] [Pseudomonas aeruginosa PAO1]
assembly_01968	(fimV) putative Type IV pili related protein [Type IV pili (VF0082)] [Pseudomonas aeruginosa PAO1]
assembly_01989	(fbpC) iron(III) ABC transporter, ATP-binding protein [FbpABC (VF0272)] [Neisseria meningitidis MC58]
assembly_01995	(lpxH) UDP-2,3-diacylglucosamine pyrophosphohydrolase [LOS (CVF494)] [Haemophilus influenzae Rd KW20]
assembly_01996	(lirB) Dot/Icm type IV secretion system effector LirB [Dot/Icm (SS047)] [Legionella pneumophila subsp. pneumophila str. Philadelphia 1]
assembly_01997	(lirB) Dot/Icm type IV secretion system effector LirB [Dot/Icm (SS047)] [Legionella pneumophila subsp. pneumophila str. Philadelphia 1]
assembly_02011	(fbpC) iron(III) ABC transporter, ATP-binding protein [FbpABC (VF0272)] [Neisseria meningitidis MC58]
assembly_02016	(ascN) Type III secretion system ATPase [T3SS (VF0479)] [Aeromonas salmonicida subsp. salmonicida A449]
assembly_02022	(fleQ) transcriptional regulator FleQ [polar flagella (AI149)] [Legionella pneumophila subsp. pneumophila str. Philadelphia 1]
assembly_02034	(fbpC) iron(III) ABC transporter, ATP-binding protein [FbpABC (VF0272)] [Neisseria meningitidis MC58]
assembly_02063	(algR) alginate biosynthesis regulatory protein AlgR [Alginate (VF0091)] [Pseudomonas aeruginosa PAO1]
assembly_02064	(fleS) two-component sensor [Deoxyhexose linking sugar, 209 Da capping structure (AI138)] [Pseudomonas aeruginosa PAO1]
assembly_02074	(allR) DNA-binding transcriptional repressor AllR [Allantion utilization (VF0572)] [Klebsiella pneumoniae subsp. pneumoniae NTUH-K2044]
assembly_02119	(cheD) methyl-accepting chemotaxis protein CheD [peritrichous flagella (AI145)] [Yersinia enterocolitica subsp. enterocolitica 8081]
assembly_02133	(pilS) two-component sensor PilS [Type IV pili (VF0082)] [Pseudomonas aeruginosa PAO1]
assembly_02134	(pilR) two-component response regulator PilR [Type IV pili (VF0082)] [Pseudomonas aeruginosa PAO1]
assembly_02144	(flmH) short chain dehydrogenase/reductase family oxidoreductase [Polar flagella (CVF786)] [Aeromonas hydrophila subsp. hydrophila ATCC 7966]
assembly_02146	(flmH) short chain dehydrogenase/reductase family oxidoreductase [Polar flagella (CVF786)] [Aeromonas hydrophila subsp. hydrophila ATCC 7966]
assembly_02152	(bauE) ferric siderophore ABC transporter, ATP-binding protein BauE [Acinetobactin (VF0467)] [Acinetobacter baumannii ACICU]
assembly_02175	(ptxR) transcriptional regulator PtxR [pyoverdine (IA001)] [Pseudomonas aeruginosa PAO1]
assembly_02180	(CBU_1434) Coxiella Dot/Icm type IVB secretion system translocated effector [T4SS effectors (CVF803)] [Coxiella burnetii RSA 493]
assembly_02190	(farB) fatty acid efflux system protein FarB [FarAB (VF0450)] [Neisseria meningitidis MC58]
assembly_02191	(farA) fatty acid efflux system protein FarA [FarAB (VF0450)] [Neisseria meningitidis MC58]
assembly_02199	(acrB) acriflavine resistance protein B [AcrAB (VF0568)] [Klebsiella pneumoniae subsp. pneumoniae NTUH-K2044]
assembly_02208	(fbpC) iron(III) ABC transporter, ATP-binding protein [FbpABC (VF0272)] [Neisseria meningitidis MC58]
assembly_02230	(gtrB) bactoprenol glucosyl transferase [LPS (VF0124)] [Shigella flexneri 2a str. 301]
assembly_02231	(bplF) lipopolysaccharide biosynthesis protein [LPS (VF0033)] [Bordetella pertussis Tohama I]
assembly_02242	(clpC) endopeptidase Clp ATP-binding chain C [ClpC (VF0072)] [Listeria monocytogenes EGD-e]
assembly_02244	(algZ) sigma factor AlgU [Alginate (VF0091)] [Pseudomonas aeruginosa PAO1]
assembly_02245	(algR) alginate biosynthesis regulatory protein AlgR [Alginate (VF0091)] [Pseudomonas aeruginosa PAO1]
assembly_02251	(icl) Isocitrate lyase Icl (isocitrase) (isocitratase) [Isocitrate lyase (VF0253)] [Mycobacterium tuberculosis H37Rv]
assembly_02253	(ptxR) transcriptional regulator PtxR [pyoverdine (IA001)] [Pseudomonas aeruginosa PAO1]
assembly_02266	(bexA) ATP-dependent polysaccharide export protein BexA [Capsule (VF0043)] [Haemophilus influenzae str. 1007]
assembly_02286	(cpsA) undecaprenyl diphosphate synthase [Capsule (VF0361)] [Enterococcus faecalis V583]
assembly_02287	(cpsB) phosphatidate cytidylyltransferase [Capsule (VF0361)] [Enterococcus faecalis V583]
assembly_02289	(mucP) metalloprotease protease [Alginate regulation (CVF523)] [Pseudomonas aeruginosa PAO1]
assembly_02292	(lpxD) UDP-3-O-[3-hydroxymyristoyl] glucosamine N-acyltransferase [LPS (CVF383)] [Brucella melitensis bv. 1 str. 16M]
assembly_02293	(fabZ) (3R)-hydroxymyristoyl ACP dehydratase [LPS (CVF383)] [Brucella melitensis bv. 1 str. 16M]
assembly_02294	(lpxA) UDP-N-acetylglucosamine acyltransferase [LOS (CVF494)] [Haemophilus influenzae Rd KW20]
assembly_02295	(lpxB) lipid-A-disaccharide synthase [LOS (CVF494)] [Haemophilus influenzae Rd KW20]
assembly_02310	(csgD) DNA-binding transcriptional regulator CsgD [curli fibers/thin aggregative fimbriae (AGF) (AI094)] [Salmonella enterica subsp. enterica serovar Typhimurium str. LT2]
assembly_02313	(ptxR) transcriptional regulator PtxR [pyoverdine (IA001)] [Pseudomonas aeruginosa PAO1]
assembly_02316	(ptxR) transcriptional regulator PtxR [pyoverdine (IA001)] [Pseudomonas aeruginosa PAO1]
assembly_02321	(mtrE) multidrug efflux pump channel protein MtrE [MtrCDE (VF0451)] [Neisseria meningitidis MC58]
assembly_02327	(hitC) iron(III) ABC transporter, ATP-binding protein [HitABC (VF0268)] [Haemophilus influenzae Rd KW20]
assembly_02328	(irtA) Iron-regulated transporter IrtA [mycobactin (IA031)] [Mycobacterium tuberculosis H37Rv]
assembly_02338	(allA) ureidoglycolate hydrolase [Allantion utilization (VF0572)] [Klebsiella pneumoniae subsp. pneumoniae NTUH-K2044]
assembly_02349	(shuV) ATP-binding component of hemin transport system [Shu (VF0256)] [Shigella dysenteriae Sd197]
assembly_02353	(bauE) ferric siderophore ABC transporter, ATP-binding protein BauE [Acinetobactin (VF0467)] [Acinetobacter baumannii ACICU]
assembly_02359	(cdpA) cyclic di-GMP phosphodiesterase [CdpA (VF0432)] [Burkholderia pseudomallei K96243]
assembly_02372	(galE) UDP-glucose 4-epimerase [O-antigen (VF0392)] [Yersinia enterocolitica subsp. enterocolitica 8081]
assembly_02400	(fbpC) iron(III) ABC transporter, ATP-binding protein [FbpABC (VF0272)] [Neisseria meningitidis MC58]
assembly_02402	(pvdI) peptide synthase [pyoverdine (IA001)] [Pseudomonas aeruginosa PAO1]
assembly_02403	(allR) DNA-binding transcriptional repressor AllR [Allantion utilization (VF0572)] [Klebsiella pneumoniae subsp. pneumoniae NTUH-K2044]
assembly_02407	(farB) fatty acid efflux system protein FarB [FarAB (VF0450)] [Neisseria meningitidis MC58]
assembly_02412	(essC) type VII secretion system protein EssC, FtsK/SpoIIIE family ATPase [Type VII secretion system (VF0403)] [Staphylococcus aureus subsp. aureus MW2]
assembly_02415	(fbpC) iron(III) ABC transporter, ATP-binding protein [FbpABC (VF0272)] [Neisseria meningitidis MC58]
assembly_02416	(bauE) ferric siderophore ABC transporter, ATP-binding protein BauE [Acinetobactin (VF0467)] [Acinetobacter baumannii ACICU]
assembly_02422	(adeH) outer membrane protein [AdeFGH efflux pump (VF0504)] [Acinetobacter baumannii ACICU]
assembly_02423	(farA) fatty acid efflux system protein FarA [FarAB (VF0450)] [Neisseria meningitidis MC58]
assembly_02424	(farB) fatty acid efflux system protein FarB [FarAB (VF0450)] [Neisseria meningitidis MC58]
assembly_02426	(cdpA) cyclic di-GMP phosphodiesterase [CdpA (VF0432)] [Burkholderia pseudomallei K96243]
assembly_02437	(clbM) precolibactin export MATE transporter ClbM [Colibactin (VF0573)] [Klebsiella pneumoniae subsp. pneumoniae 1084]
assembly_02447	(fleR/flrC) sigma 54-dependent response regulator [polar flagella (AI149)] [Legionella pneumophila subsp. pneumophila str. Philadelphia 1]
assembly_02448	(adeH) outer membrane protein [AdeFGH efflux pump (VF0504)] [Acinetobacter baumannii ACICU]
assembly_02450	(adeG) cation/multidrug efflux pump [AdeFGH efflux pump (VF0504)] [Acinetobacter baumannii ACICU]
assembly_02455	(phoP) Possible two component system response transcriptional positive regulator PhoP [PhoP (VF0286)] [Mycobacterium tuberculosis H37Rv]
assembly_02494	(allC) allantoate amidohydrolase [Allantion utilization (VF0572)] [Klebsiella pneumoniae subsp. pneumoniae NTUH-K2044]
assembly_02547	(clbB) colibactin hybrid non-ribosomal peptide synthetase/type I polyketide synthase ClbB [Colibactin (VF0573)] [Klebsiella pneumoniae subsp. pneumoniae 1084]
assembly_02565	(bplB) probable acetyltransferase [LPS (VF0033)] [Bordetella pertussis Tohama I]
assembly_02567	(fbpC) iron(III) ABC transporter, ATP-binding protein [FbpABC (VF0272)] [Neisseria meningitidis MC58]
assembly_02571	(lap) Listeria adhesion protein Lap [Lap (VF0444)] [Listeria monocytogenes EGD-e]
assembly_02593	(cylB) ABC-type transporter [Cytolysin (VF0356)] [Enterococcus faecalis str. MMH594]
assembly_02604	(allS) DNA-binding transcriptional activator AllS [Allantion utilization (VF0572)] [Klebsiella pneumoniae subsp. pneumoniae NTUH-K2044]
assembly_02612	(cheD) methyl-accepting chemotaxis protein CheD [peritrichous flagella (AI145)] [Yersinia enterocolitica subsp. enterocolitica 8081]
assembly_02615	(pvdH) diaminobutyrate-2-oxoglutarate aminotransferase PvdH [pyoverdine (IA001)] [Pseudomonas aeruginosa PAO1]
assembly_02626	(lbtB) LbtB inner membrane protein required for export of Legiobactin [Legiobactin (VF0291)] [Legionella pneumophila subsp. pneumophila str. Philadelphia 1]
assembly_02637	(fbpC) iron(III) ABC transporter, ATP-binding protein [FbpABC (VF0272)] [Neisseria meningitidis MC58]
assembly_02651	(hitC) iron(III) ABC transporter, ATP-binding protein [HitABC (VF0268)] [Haemophilus influenzae Rd KW20]
assembly_02659	(bfmR) biofilm-controlling response regulator [BfmRS (VF0463)] [Acinetobacter baumannii ACICU]
assembly_02670	(fbpC) iron(III) ABC transporter, ATP-binding protein [FbpABC (VF0272)] [Neisseria meningitidis MC58]
assembly_02677	(porB) major outer membrane protein PIB [Porin (VF0081)] [Neisseria meningitidis MC58]
assembly_02710	(bauA) TonB-dependent siderophore receptor BauA [Acinetobactin (VF0467)] [Acinetobacter baumannii ACICU]
assembly_02717	(clbL) colibactin biosynthesis amidase ClbL [Colibactin (VF0573)] [Klebsiella pneumoniae subsp. pneumoniae 1084]
assembly_02721	(pilR) two-component response regulator PilR [Type IV pili (VF0082)] [Pseudomonas aeruginosa PAO1]
assembly_02722	(fleQ) transcriptional regulator FleQ [polar flagella (AI149)] [Legionella pneumophila subsp. pneumophila str. Philadelphia 1]
assembly_02725	(tsr) methyl-accepting chemotaxis protein I [Flagella (VF0430)] [Burkholderia pseudomallei K96243]
assembly_02748	(fpvA) ferripyoverdine receptor FpvA [Pyoverdine (VF0094)] [Pseudomonas aeruginosa PAO1]
assembly_02749	(chuV) ATP-binding hydrophilic protein ChuV [Chu (VF0227)] [Escherichia coli CFT073]
assembly_02750	(chuU) heme permease protein ChuU [Chu (VF0227)] [Escherichia coli CFT073]
assembly_02752	(bfmR) biofilm-controlling response regulator [BfmRS (VF0463)] [Acinetobacter baumannii ACICU]
assembly_02753	(bfmS) signal transduction histidine kinase [BfmRS (VF0463)] [Acinetobacter baumannii ACICU]
assembly_02757	(algU) alginate biosynthesis protein AlgZ/FimS [Alginate (VF0091)] [Pseudomonas aeruginosa PAO1]
assembly_02762	(oatA) peptidoglycan O-acetyltransferase [OatA (VF0441)] [Listeria monocytogenes EGD-e]
assembly_02763	(cpsACP) phosphatase PAP2 family protein [Capsule (VF0560)] [Klebsiella pneumoniae subsp. pneumoniae NTUH-K2044]
assembly_02768	(acrB) acriflavine resistance protein B [AcrAB (VF0568)] [Klebsiella pneumoniae subsp. pneumoniae NTUH-K2044]
assembly_02769	(mtrE) multidrug efflux pump channel protein MtrE [MtrCDE (VF0451)] [Neisseria meningitidis MC58]
assembly_02811	(csuC) Csu pilus chaperone protein CsuC [Csu fimbriae (VF0461)] [Acinetobacter baumannii ACICU]
assembly_02812	(csuD) Csu pilus usher protein CsuD [Csu fimbriae (VF0461)] [Acinetobacter baumannii ACICU]
assembly_02815	(pvdH) diaminobutyrate-2-oxoglutarate aminotransferase PvdH [pyoverdine (IA001)] [Pseudomonas aeruginosa PAO1]
assembly_02816	(fbpC) iron(III) ABC transporter, ATP-binding protein [FbpABC (VF0272)] [Neisseria meningitidis MC58]
assembly_02822	(AHA_3493) hemolysin III [Hemolysin III (CVF793)] [Aeromonas hydrophila subsp. hydrophila ATCC 7966]
assembly_02824	(tsr) methyl-accepting chemotaxis protein I [Flagella (VF0430)] [Burkholderia pseudomallei K96243]
assembly_02842	(cyaB) cyclolysin secretion ATP-binding protein [Cya (VF0028)] [Bordetella pertussis Tohama I]
assembly_02843	(bauE) ferric siderophore ABC transporter, ATP-binding protein BauE [Acinetobactin (VF0467)] [Acinetobacter baumannii ACICU]
assembly_02846	(pchD) pyochelin biosynthesis protein PchD [Pyochelin (VF0095)] [Pseudomonas aeruginosa PAO1]
assembly_02848	(msrA/B(pilB)) trifunctional thioredoxin/methionine sulfoxide reductase A/B protein [MsrAB (VF0456)] [Neisseria meningitidis MC58]
assembly_02852	(prsA2) post translocation chaperone PrsA2 [PrsA2 (VF0449)] [Listeria monocytogenes EGD-e]
assembly_02857	(fbpC) iron(III) ABC transporter, ATP-binding protein [FbpABC (VF0272)] [Neisseria meningitidis MC58]
assembly_02866	(clpP) ATP-dependent Clp protease proteolytic subunit [ClpP (VF0074)] [Listeria monocytogenes EGD-e]
assembly_02870	(flmH) short chain dehydrogenase/reductase family oxidoreductase [Polar flagella (CVF786)] [Aeromonas hydrophila subsp. hydrophila ATCC 7966]
assembly_02873	(pchD) pyochelin biosynthesis protein PchD [Pyochelin (VF0095)] [Pseudomonas aeruginosa PAO1]
assembly_02876	(flhG) ATP-binding protein [Flagella (CVF397)] [Campylobacter jejuni subsp. jejuni NCTC 11168]
assembly_02885	(cyaB) cyclolysin secretion ATP-binding protein [Cya (VF0028)] [Bordetella pertussis Tohama I]
assembly_02893	(ptxR) transcriptional regulator PtxR [pyoverdine (IA001)] [Pseudomonas aeruginosa PAO1]
assembly_02895	(adeF) membrane-fusion protein [AdeFGH efflux pump (VF0504)] [Acinetobacter baumannii ACICU]
assembly_02896	(adeG) cation/multidrug efflux pump [AdeFGH efflux pump (VF0504)] [Acinetobacter baumannii ACICU]
assembly_02897	(adeH) outer membrane protein [AdeFGH efflux pump (VF0504)] [Acinetobacter baumannii ACICU]
assembly_02905	(fepA) ferrienterobactin outer membrane transporter [Enterobactin (VF0228)] [Escherichia coli CFT073]
assembly_02919	(bfmR) biofilm-controlling response regulator [BfmRS (VF0463)] [Acinetobacter baumannii ACICU]
assembly_02920	(bfmS) signal transduction histidine kinase [BfmRS (VF0463)] [Acinetobacter baumannii ACICU]
assembly_02954	(fleQ) transcriptional regulator FleQ [polar flagella (AI149)] [Legionella pneumophila subsp. pneumophila str. Philadelphia 1]
assembly_02960	(flpF) traffic ATPase [Flp type IV pili (CVF784)] [Aeromonas hydrophila subsp. hydrophila ATCC 7966]
assembly_02962	(flpC) Flp pilus secretin FlpC [Flp type IV pili (CVF784)] [Aeromonas hydrophila subsp. hydrophila ATCC 7966]
assembly_02986	(tsr) methyl-accepting chemotaxis protein I [Flagella (VF0430)] [Burkholderia pseudomallei K96243]
assembly_02994	(pvdL) peptide synthase PvdL [pyoverdine (IA001)] [Pseudomonas aeruginosa PAO1]
assembly_03029	(cdpA) cyclic di-GMP phosphodiesterase [CdpA (VF0432)] [Burkholderia pseudomallei K96243]
assembly_03044	(hitC) iron(III) ABC transporter, ATP-binding protein [HitABC (VF0268)] [Haemophilus influenzae Rd KW20]
assembly_03061	(cdpA) cyclic di-GMP phosphodiesterase [CdpA (VF0432)] [Burkholderia pseudomallei K96243]
assembly_03071	(relA) Probable GTP pyrophosphokinase RelA (ATP:GTP 3'-pyrophosphotransferase) (PPGPP synthetase I) ((P)PPGPP synthetase) (GTP diphosphokinase) [RelA (VF0287)] [Mycobacterium tuberculosis H37Rv]
assembly_03074	(cylG) 3-ketoacyl-ACP-reductase CylG [Beta-hemolysin/cytolysin (CVF171)] [Streptococcus agalactiae 2603V/R]
assembly_03077	(bprB) two-component response regulator [Bsa T3SS (VF0428)] [Burkholderia pseudomallei K96243]
assembly_03080	(flmH) short chain dehydrogenase/reductase family oxidoreductase [Polar flagella (CVF786)] [Aeromonas hydrophila subsp. hydrophila ATCC 7966]
assembly_03127	(bplH) putative glycosyl transferase [LPS (VF0033)] [Bordetella pertussis Tohama I]
assembly_03132	(CBU_1079) Coxiella Dot/Icm type IVB secretion system translocated effector [T4SS effectors (CVF803)] [Coxiella burnetii RSA 493]
assembly_03140	(bfmR) biofilm-controlling response regulator [BfmRS (VF0463)] [Acinetobacter baumannii ACICU]
assembly_03155	(relA) Probable GTP pyrophosphokinase RelA (ATP:GTP 3'-pyrophosphotransferase) (PPGPP synthetase I) ((P)PPGPP synthetase) (GTP diphosphokinase) [RelA (VF0287)] [Mycobacterium tuberculosis H37Rv]
assembly_03160	(orfM) deoxyribonucleotide triphosphate pyrophosphatase [LOS (CVF494)] [Haemophilus influenzae Rd KW20]
assembly_03162	(pvdI) peptide synthase [pyoverdine (IA001)] [Pseudomonas aeruginosa PAO1]
assembly_03181	(flmH) short chain dehydrogenase/reductase family oxidoreductase [Polar flagella (CVF786)] [Aeromonas hydrophila subsp. hydrophila ATCC 7966]
assembly_03186	(cylA) ABC (ATP-binding cassette) transporter CylA [Beta-hemolysin/cytolysin (CVF171)] [Streptococcus agalactiae 2603V/R]
assembly_03187	(cylA) ABC (ATP-binding cassette) transporter CylA [Beta-hemolysin/cytolysin (CVF171)] [Streptococcus agalactiae 2603V/R]
assembly_03191	(phoR) Possible two component system response sensor kinase membrane associated PhoR [PhoP/R (CVF331)] [Mycobacterium tuberculosis H37Rv]
assembly_03192	(phoP) Possible two component system response transcriptional positive regulator PhoP [PhoP (VF0286)] [Mycobacterium tuberculosis H37Rv]
assembly_03200	(icaR) ica operon transcriptional regulator IcaR [Intercellular adhesion proteins (VF0014)] [Staphylococcus aureus subsp. aureus MW2]
assembly_03204	(pchD) pyochelin biosynthesis protein PchD [Pyochelin (VF0095)] [Pseudomonas aeruginosa PAO1]
assembly_03210	(cylA) ABC (ATP-binding cassette) transporter CylA [Beta-hemolysin/cytolysin (CVF171)] [Streptococcus agalactiae 2603V/R]
assembly_03214	(fbpC) iron(III) ABC transporter, ATP-binding protein [FbpABC (VF0272)] [Neisseria meningitidis MC58]
assembly_03215	(pvdJ) pyoverdine biosynthesis protein PvdJ [pyoverdine (IA001)] [Pseudomonas aeruginosa PAO1]
assembly_03223	(fepD) ferrienterobactin ABC transporter permease [Enterobactin (VF0228)] [Escherichia coli CFT073]
assembly_03224	(fepC) iron-enterobactin transporter ATP-binding protein [Ent (VF0562)] [Klebsiella pneumoniae subsp. pneumoniae NTUH-K2044]
assembly_03225	(pvdQ) 3-oxo-C12-homoserine lactone acylase PvdQ [pyoverdine (IA001)] [Pseudomonas aeruginosa PAO1]
assembly_03226	(chuA) Outer membrane heme/hemoglobin receptor ChuA [Chu (VF0227)] [Escherichia coli CFT073]
assembly_03227	(pvdI) peptide synthase [pyoverdine (IA001)] [Pseudomonas aeruginosa PAO1]
assembly_03228	(pvdI) peptide synthase [pyoverdine (IA001)] [Pseudomonas aeruginosa PAO1]
assembly_03229	(pvdI) peptide synthase [pyoverdine (IA001)] [Pseudomonas aeruginosa PAO1]
assembly_03231	(pvdE) pyoverdine biosynthesis protein PvdE [Pyoverdine (VF0094)] [Pseudomonas aeruginosa PAO1]
assembly_03232	(pvdA) L-ornithine N5-oxygenase PvdA [Pyoverdine (VF0094)] [Pseudomonas aeruginosa PAO1]
assembly_03234	(pvdG) pyoverdine biosynthesis protein PvdG [pyoverdine (IA001)] [Pseudomonas aeruginosa PAO1]
assembly_03235	(mbtH-like) MbtH-like protein from the pyoverdine cluster [pyoverdine (IA001)] [Pseudomonas aeruginosa PAO1]
assembly_03237	(pvdS) extracytoplasmic-function sigma-70 factor [Pyoverdine (VF0094)] [Pseudomonas aeruginosa PAO1]
assembly_03240	(algR) alginate biosynthesis regulatory protein AlgR [Alginate (VF0091)] [Pseudomonas aeruginosa PAO1]
assembly_03241	(fleS/flrB) two-component sensor kinase [ND (AI144)] [Aeromonas hydrophila subsp. hydrophila ATCC 7966]
assembly_03248	(fbpC) iron(III) ABC transporter, ATP-binding protein [FbpABC (VF0272)] [Neisseria meningitidis MC58]
assembly_03258	(xcpT) general secretion pathway protein G [xcp secretion system (VF0084)] [Pseudomonas aeruginosa PAO1]
assembly_03259	(pilC) still frameshift type 4 fimbrial biogenesis protein PilC [Type IV pili (VF0082)] [Pseudomonas aeruginosa PAO1]
assembly_03260	(xcpR) general secretion pathway protein E [xcp secretion system (VF0084)] [Pseudomonas aeruginosa PAO1]
assembly_03265	(ssaC) type III secretion system secretin SsaC [TTSS(SPI-2 encode) (VF0321)] [Salmonella enterica subsp. enterica serovar Typhimurium str. LT2]
assembly_03266	(gspG) general secretion pathway protein G [T2SS (VF0333)] [Shigella dysenteriae Sd197]
assembly_03267	(lspG) general secretion pathway protein G [<ilsp</i T2SS (VF0154)] [Legionella pneumophila subsp. pneumophila str. Philadelphia 1]
assembly_03269	(bapC) invasion protein [Bsa T3SS (VF0428)] [Burkholderia pseudomallei K96243]
assembly_03272	(algU) alginate biosynthesis protein AlgZ/FimS [Alginate (VF0091)] [Pseudomonas aeruginosa PAO1]
assembly_03295	(farA) fatty acid efflux system protein FarA [FarAB (VF0450)] [Neisseria meningitidis MC58]
assembly_03296	(cylA) ABC (ATP-binding cassette) transporter CylA [Beta-hemolysin/cytolysin (CVF171)] [Streptococcus agalactiae 2603V/R]
assembly_03299	(allS) DNA-binding transcriptional activator AllS [Allantion utilization (VF0572)] [Klebsiella pneumoniae subsp. pneumoniae NTUH-K2044]
assembly_03315	(lafK) two-component system lateral flagellar response regulator [Lateral flagella (VF0474)] [Aeromonas salmonicida subsp. salmonicida A449]
assembly_03317	(IlpA) immunogenic lipoprotein A [IlpA (VF0513)] [Vibrio vulnificus YJ016]
assembly_03335	(cdpA) cyclic di-GMP phosphodiesterase [CdpA (VF0432)] [Burkholderia pseudomallei K96243]
assembly_03339	(tsr) methyl-accepting chemotaxis protein I [Flagella (VF0430)] [Burkholderia pseudomallei K96243]
assembly_03341	(cheD) methyl-accepting chemotaxis protein CheD [peritrichous flagella (AI145)] [Yersinia enterocolitica subsp. enterocolitica 8081]
assembly_03352	(CBU_1594) Coxiella Dot/Icm type IVB secretion system translocated effector [T4SS effectors (CVF803)] [Coxiella burnetii RSA 493]
assembly_03355	(adeG) cation/multidrug efflux pump [AdeFGH efflux pump (VF0504)] [Acinetobacter baumannii ACICU]
assembly_03362	(mucD) serine protease MucD precursor [Alginate regulation (CVF523)] [Pseudomonas aeruginosa PAO1]
assembly_03384	(hasC) UDP-glucose pyrophosphorylase [Hyaluronic acid capsule (VF0244)] [Streptococcus pyogenes M1 GAS]
assembly_03401	(chuV) ATP-binding hydrophilic protein ChuV [Chu (VF0227)] [Escherichia coli CFT073]
assembly_03402	(fepC) ferrienterobactin ABC transporter ATPase [Enterobactin (VF0228)] [Escherichia coli CFT073]
assembly_03424	(mntC) periplasmic binding protein MntC [MntABC (VF0455)] [Neisseria meningitidis MC58]
assembly_03434	(clbL) colibactin biosynthesis amidase ClbL [Colibactin (VF0573)] [Klebsiella pneumoniae subsp. pneumoniae 1084]
assembly_03439	(allD) ureidoglycolate dehydrogenase [Allantion utilization (VF0572)] [Klebsiella pneumoniae subsp. pneumoniae NTUH-K2044]
assembly_03442	(hitC) iron(III) ABC transporter, ATP-binding protein [HitABC (VF0268)] [Haemophilus influenzae Rd KW20]
assembly_03446	(cdpA) cyclic di-GMP phosphodiesterase [CdpA (VF0432)] [Burkholderia pseudomallei K96243]
assembly_03455	(phzS) flavin dependent hydroxylase PhzS [Pyocyanin (VF0100)] [Pseudomonas aeruginosa PAO1]
assembly_03463	(hitC) iron(III) ABC transporter, ATP-binding protein [HitABC (VF0268)] [Haemophilus influenzae Rd KW20]
assembly_03471	(bfmS) signal transduction histidine kinase [BfmRS (VF0463)] [Acinetobacter baumannii ACICU]
assembly_03472	(phoP) Possible two component system response transcriptional positive regulator PhoP [PhoP (VF0286)] [Mycobacterium tuberculosis H37Rv]
assembly_03474	(cyaB) cyclolysin secretion ATP-binding protein [Cya (VF0028)] [Bordetella pertussis Tohama I]
assembly_03478	(algC) phosphomannomutase AlgC [Alginate biosynthesis (CVF522)] [Pseudomonas aeruginosa PAO1]
assembly_03493	(allA) ureidoglycolate hydrolase [Allantion utilization (VF0572)] [Klebsiella pneumoniae subsp. pneumoniae NTUH-K2044]
assembly_03499	(flmH) short chain dehydrogenase/reductase family oxidoreductase [Polar flagella (CVF786)] [Aeromonas hydrophila subsp. hydrophila ATCC 7966]
assembly_03506	(farB) fatty acid efflux system protein FarB [FarAB (VF0450)] [Neisseria meningitidis MC58]
assembly_03507	(clbK) colibactin hybrid non-ribosomal peptide synthetase/type I polyketide synthase ClbK [Colibactin (VF0573)] [Klebsiella pneumoniae subsp. pneumoniae 1084]
assembly_03540	(cdpA) cyclic di-GMP phosphodiesterase [CdpA (VF0432)] [Burkholderia pseudomallei K96243]
assembly_03551	(bauA) TonB-dependent siderophore receptor BauA [Acinetobactin (VF0467)] [Acinetobacter baumannii ACICU]
assembly_03555	(mgtB) Mg2+ transport protein [MgtBC (VF0106)] [Salmonella enterica subsp. enterica serovar Typhimurium str. LT2]
assembly_03563	(clbL) colibactin biosynthesis amidase ClbL [Colibactin (VF0573)] [Klebsiella pneumoniae subsp. pneumoniae 1084]
assembly_03581	(ptxR) transcriptional regulator PtxR [pyoverdine (IA001)] [Pseudomonas aeruginosa PAO1]
assembly_03590	(fbpC) iron(III) ABC transporter, ATP-binding protein [FbpABC (VF0272)] [Neisseria meningitidis MC58]
assembly_03605	(shuV) ATP-binding component of hemin transport system [Shu (VF0256)] [Shigella dysenteriae Sd197]
assembly_03606	(hitC) iron(III) ABC transporter, ATP-binding protein [HitABC (VF0268)] [Haemophilus influenzae Rd KW20]
assembly_03634	(pvdL) peptide synthase PvdL [pyoverdine (IA001)] [Pseudomonas aeruginosa PAO1]
assembly_03653	(allS) DNA-binding transcriptional activator AllS [Allantion utilization (VF0572)] [Klebsiella pneumoniae subsp. pneumoniae NTUH-K2044]
assembly_03661	(iroN) salmochelin receptor IroN [IroN (VF0230)] [Escherichia coli CFT073]
assembly_03664	(cylG) 3-ketoacyl-ACP-reductase CylG [Beta-hemolysin/cytolysin (CVF171)] [Streptococcus agalactiae 2603V/R]
assembly_03668	(cylA) ABC (ATP-binding cassette) transporter CylA [Beta-hemolysin/cytolysin (CVF171)] [Streptococcus agalactiae 2603V/R]
assembly_03678	(flmH) short chain dehydrogenase/reductase family oxidoreductase [Polar flagella (CVF786)] [Aeromonas hydrophila subsp. hydrophila ATCC 7966]
assembly_03689	(phtA) major facilitator family transporter, phagosomal transporter [Pht (VF0337)] [Legionella pneumophila subsp. pneumophila str. Philadelphia 1]
assembly_03698	(cylA) ABC (ATP-binding cassette) transporter CylA [Beta-hemolysin/cytolysin (CVF171)] [Streptococcus agalactiae 2603V/R]
assembly_03699	(cylA) ABC (ATP-binding cassette) transporter CylA [Beta-hemolysin/cytolysin (CVF171)] [Streptococcus agalactiae 2603V/R]
assembly_03700	(lap) Listeria adhesion protein Lap [Lap (VF0444)] [Listeria monocytogenes EGD-e]
assembly_03702	(pmlR/bspR1) N-acylhomoserine lactone dependent regulatory protein [Quorum-sensing (VF0433)] [Burkholderia pseudomallei K96243]
assembly_03703	(pmlI/bspI1) N-acylhomoserine lactone synthase [Quorum-sensing (VF0433)] [Burkholderia pseudomallei K96243]
assembly_03714	(fbpC) iron(III) ABC transporter, ATP-binding protein [FbpABC (VF0272)] [Neisseria meningitidis MC58]
assembly_03719	(clbL) colibactin biosynthesis amidase ClbL [Colibactin (VF0573)] [Klebsiella pneumoniae subsp. pneumoniae 1084]
assembly_03727	(porB) major outer membrane protein PIB [Porin (VF0081)] [Neisseria meningitidis MC58]
assembly_03730	(farA) fatty acid efflux system protein FarA [FarAB (VF0450)] [Neisseria meningitidis MC58]
assembly_03731	(farB) fatty acid efflux system protein FarB [FarAB (VF0450)] [Neisseria meningitidis MC58]
assembly_03732	(adeH) outer membrane protein [AdeFGH efflux pump (VF0504)] [Acinetobacter baumannii ACICU]
assembly_03735	(pchD) pyochelin biosynthesis protein PchD [Pyochelin (VF0095)] [Pseudomonas aeruginosa PAO1]
assembly_03741	(CBU_0270) Coxiella Dot/Icm type IVB secretion system translocated effector, trans-2-enoyl-CoA reductase [T4SS effectors (CVF803)] [Coxiella burnetii RSA 493]
assembly_03745	(msrA/B(pilB)) trifunctional thioredoxin/methionine sulfoxide reductase A/B protein [MsrAB (VF0456)] [Neisseria meningitidis MC58]
assembly_03747	(hitC) iron(III) ABC transporter, ATP-binding protein [HitABC (VF0268)] [Haemophilus influenzae Rd KW20]
assembly_03751	(entE) 2,3-dihydroxybenzoate-AMP ligase component of enterobactin synthase multienzyme complex [Enterobactin (VF0228)] [Escherichia coli CFT073]
assembly_03771	(mtrE) multidrug efflux pump channel protein MtrE [MtrCDE (VF0451)] [Neisseria meningitidis MC58]
assembly_03772	(acrB) acriflavine resistance protein B [AcrAB (VF0568)] [Klebsiella pneumoniae subsp. pneumoniae NTUH-K2044]
assembly_03773	(acrA) acriflavine resistance protein A [AcrAB (VF0568)] [Klebsiella pneumoniae subsp. pneumoniae NTUH-K2044]
assembly_03777	(cylA) ABC (ATP-binding cassette) transporter CylA [Beta-hemolysin/cytolysin (CVF171)] [Streptococcus agalactiae 2603V/R]
assembly_03785	(mucD) serine protease MucD precursor [Alginate regulation (CVF523)] [Pseudomonas aeruginosa PAO1]
assembly_03788	(phoP) Possible two component system response transcriptional positive regulator PhoP [PhoP (VF0286)] [Mycobacterium tuberculosis H37Rv]
assembly_03803	(waaF) heptosyltransferase I [LPS (VF0085)] [Pseudomonas aeruginosa PAO1]
assembly_03813	(htpB) Hsp60, 60K heat shock protein HtpB [Hsp60 (VF0159)] [Legionella pneumophila subsp. pneumophila str. Philadelphia 1]
assembly_03830	(acrB) acriflavine resistance protein B [AcrAB (VF0568)] [Klebsiella pneumoniae subsp. pneumoniae NTUH-K2044]
assembly_03831	(acrA) acriflavine resistance protein A [AcrAB (VF0568)] [Klebsiella pneumoniae subsp. pneumoniae NTUH-K2044]
assembly_03832	(adeH) outer membrane protein [AdeFGH efflux pump (VF0504)] [Acinetobacter baumannii ACICU]
assembly_03834	(phoP) Possible two component system response transcriptional positive regulator PhoP [PhoP (VF0286)] [Mycobacterium tuberculosis H37Rv]
assembly_03848	(fbpC) iron(III) ABC transporter, ATP-binding protein [FbpABC (VF0272)] [Neisseria meningitidis MC58]
assembly_03870	(bfmR) biofilm-controlling response regulator [BfmRS (VF0463)] [Acinetobacter baumannii ACICU]
assembly_03873	(msrA/B(pilB)) trifunctional thioredoxin/methionine sulfoxide reductase A/B protein [MsrAB (VF0456)] [Neisseria meningitidis MC58]
assembly_03893	(fbpC) iron(III) ABC transporter, ATP-binding protein [FbpABC (VF0272)] [Neisseria meningitidis MC58]
assembly_03894	(fbpC) iron(III) ABC transporter, ATP-binding protein [FbpABC (VF0272)] [Neisseria meningitidis MC58]
assembly_03933	(farA) fatty acid efflux system protein FarA [FarAB (VF0450)] [Neisseria meningitidis MC58]
assembly_03936	(bspR4) LuxR family transcriptional regulator [Quorum-sensing (VF0433)] [Burkholderia pseudomallei K96243]
assembly_03941	(mtrE) multidrug efflux pump channel protein MtrE [MtrCDE (VF0451)] [Neisseria meningitidis MC58]
assembly_03942	(acrB) acriflavine resistance protein B [AcrAB (VF0568)] [Klebsiella pneumoniae subsp. pneumoniae NTUH-K2044]
assembly_03943	(acrA) acriflavine resistance protein A [AcrAB (VF0568)] [Klebsiella pneumoniae subsp. pneumoniae NTUH-K2044]
assembly_03949	(pvdH) diaminobutyrate-2-oxoglutarate aminotransferase PvdH [pyoverdine (IA001)] [Pseudomonas aeruginosa PAO1]
assembly_03962	(vasH/clpV) sigma-54 dependent transcriptional regulator [T6SS (SS194)] [Aeromonas hydrophila subsp. hydrophila ATCC 7966]
assembly_03964	(Cj1417c) amidotransferase [Capsule biosynthesis and transport (CVF393)] [Campylobacter jejuni subsp. jejuni NCTC 11168]
assembly_03966	(clbB) colibactin hybrid non-ribosomal peptide synthetase/type I polyketide synthase ClbB [Colibactin (VF0573)] [Klebsiella pneumoniae subsp. pneumoniae 1084]
assembly_03972	(CBU_1566) Coxiella Dot/Icm type IVB secretion system translocated effector [T4SS effectors (CVF803)] [Coxiella burnetii RSA 493]
assembly_03982	(fbpC) iron(III) ABC transporter, ATP-binding protein [FbpABC (VF0272)] [Neisseria meningitidis MC58]
assembly_03986	(tsr) methyl-accepting chemotaxis protein I [Flagella (VF0430)] [Burkholderia pseudomallei K96243]
assembly_03990	(rffG) dTDP-glucose 46-dehydratase [LOS (CVF494)] [Haemophilus influenzae Rd KW20]
assembly_03992	(msbA) lipid transporter ATP-binding/permease [LOS (CVF494)] [Haemophilus influenzae Rd KW20]
assembly_03994	(lgtF) beta-1,4-glucosyltransferase [LOS (CVF494)] [Haemophilus influenzae Rd KW20]
assembly_04001	(ptxR) transcriptional regulator PtxR [pyoverdine (IA001)] [Pseudomonas aeruginosa PAO1]
assembly_04009	(hlyA) Hemolysin A [Hemolysin, HlyA (CVF792)] [Aeromonas hydrophila subsp. hydrophila ATCC 7966]
assembly_04014	(rcsB) transcriptional regulator RcsB [RcsAB (VF0571)] [Klebsiella pneumoniae subsp. pneumoniae NTUH-K2044]
assembly_04015	(adeH) outer membrane protein [AdeFGH efflux pump (VF0504)] [Acinetobacter baumannii ACICU]
assembly_04016	(adeG) cation/multidrug efflux pump [AdeFGH efflux pump (VF0504)] [Acinetobacter baumannii ACICU]
assembly_04017	(adeG) cation/multidrug efflux pump [AdeFGH efflux pump (VF0504)] [Acinetobacter baumannii ACICU]
assembly_04018	(adeF) membrane-fusion protein [AdeFGH efflux pump (VF0504)] [Acinetobacter baumannii ACICU]
assembly_04019	(bfmR) biofilm-controlling response regulator [BfmRS (VF0463)] [Acinetobacter baumannii ACICU]
assembly_04029	(allS) DNA-binding transcriptional activator AllS [Allantion utilization (VF0572)] [Klebsiella pneumoniae subsp. pneumoniae NTUH-K2044]
assembly_04040	(fimK) transcriptional regulator [Type I fimbriae (VF0566)] [Klebsiella pneumoniae subsp. pneumoniae NTUH-K2044]
assembly_04048	(bfmR) biofilm-controlling response regulator [BfmRS (VF0463)] [Acinetobacter baumannii ACICU]
assembly_04051	(tagT) type six secretion associated protein TagT, ATP-binding component of ABC transporter [HSI-I (VF0334)] [Pseudomonas aeruginosa PAO1]
assembly_04052	(adeH) outer membrane protein [AdeFGH efflux pump (VF0504)] [Acinetobacter baumannii ACICU]
assembly_04058	(fbpC) iron(III) ABC transporter, ATP-binding protein [FbpABC (VF0272)] [Neisseria meningitidis MC58]
assembly_04059	(cylA) ABC (ATP-binding cassette) transporter CylA [Beta-hemolysin/cytolysin (CVF171)] [Streptococcus agalactiae 2603V/R]
assembly_04077	(lspA) signal peptidase II [Lsp (VF0351)] [Listeria monocytogenes EGD-e]
assembly_04082	(clpC) endopeptidase Clp ATP-binding chain C [ClpC (VF0072)] [Listeria monocytogenes EGD-e]
assembly_04103	(sodB) superoxide dismutase [SodB (VF0169)] [Legionella pneumophila subsp. pneumophila str. Philadelphia 1]
assembly_04107	(lpxK) tetraacyldisaccharide 4'-kinase [LOS (CVF494)] [Haemophilus influenzae Rd KW20]
assembly_04109	(kdsB) 3-deoxy-manno-octulosonate cytidylyltransferase [LOS (CVF494)] [Haemophilus influenzae Rd KW20]
assembly_04123	(rcsB) transcriptional regulator RcsB [RcsAB (VF0571)] [Klebsiella pneumoniae subsp. pneumoniae NTUH-K2044]
assembly_04125	(cfaC) colonisation factor antigen c, usher [Colonization factor antigen I fimbriae (CFA/I) (AI018)] [Escherichia coli str. E7473]
assembly_04126	(csaB) CS4 major fimbriae subunit CsaB [coli surface antigen CS4 (AI022)] [Escherichia coli O25:H42 str. E11881A]
assembly_04129	(pchD) pyochelin biosynthesis protein PchD [Pyochelin (VF0095)] [Pseudomonas aeruginosa PAO1]
assembly_04138	(fbpC) iron(III) ABC transporter, ATP-binding protein [FbpABC (VF0272)] [Neisseria meningitidis MC58]
assembly_04152	(phoP) Possible two component system response transcriptional positive regulator PhoP [PhoP (VF0286)] [Mycobacterium tuberculosis H37Rv]
assembly_04153	(hitC) iron(III) ABC transporter, ATP-binding protein [HitABC (VF0268)] [Haemophilus influenzae Rd KW20]
assembly_04167	(recN) DNA repair protein RecN [RecN (VF0457)] [Neisseria meningitidis MC58]
assembly_04192	(fbpC) iron(III) ABC transporter, ATP-binding protein [FbpABC (VF0272)] [Neisseria meningitidis MC58]
assembly_04198	(sodB) superoxide dismutase [SodB (VF0169)] [Legionella pneumophila subsp. pneumophila str. Philadelphia 1]
assembly_04227	(algU) alginate biosynthesis protein AlgZ/FimS [Alginate (VF0091)] [Pseudomonas aeruginosa PAO1]
assembly_04229	(tsr) methyl-accepting chemotaxis protein I [Flagella (VF0430)] [Burkholderia pseudomallei K96243]
assembly_04232	(hitC) iron(III) ABC transporter, ATP-binding protein [HitABC (VF0268)] [Haemophilus influenzae Rd KW20]
assembly_04245	(ptxR) transcriptional regulator PtxR [pyoverdine (IA001)] [Pseudomonas aeruginosa PAO1]
assembly_04261	(pdxJ) pyridoxine 5'-phosphate synthase [Pse5Ac7Ac (AI150)] [Helicobacter pylori 26695]
assembly_04268	(mucD) serine protease MucD precursor [Alginate regulation (CVF523)] [Pseudomonas aeruginosa PAO1]
assembly_04271	(algU) alginate biosynthesis protein AlgZ/FimS [Alginate (VF0091)] [Pseudomonas aeruginosa PAO1]
assembly_04272	(clbK) colibactin hybrid non-ribosomal peptide synthetase/type I polyketide synthase ClbK [Colibactin (VF0573)] [Klebsiella pneumoniae subsp. pneumoniae 1084]
assembly_04273	(acpXL) acyl carrier protein [LPS (CVF383)] [Brucella melitensis bv. 1 str. 16M]
assembly_04274	(cylG) 3-ketoacyl-ACP-reductase CylG [Beta-hemolysin/cytolysin (CVF171)] [Streptococcus agalactiae 2603V/R]
assembly_04328	(phoP) Possible two component system response transcriptional positive regulator PhoP [PhoP (VF0286)] [Mycobacterium tuberculosis H37Rv]
assembly_04329	(phoR) Possible two component system response sensor kinase membrane associated PhoR [PhoP/R (CVF331)] [Mycobacterium tuberculosis H37Rv]
assembly_04344	(cdpA) cyclic di-GMP phosphodiesterase [CdpA (VF0432)] [Burkholderia pseudomallei K96243]
assembly_04364	(ptxR) transcriptional regulator PtxR [pyoverdine (IA001)] [Pseudomonas aeruginosa PAO1]
assembly_04378	(yapV) autotransporter protein YapV [YapV (VF0507)] [Yersinia pestis KIM 10]
assembly_04412	(waaA) lipopolysaccharide core biosynthesis protein WaaP [LPS (VF0085)] [Pseudomonas aeruginosa PAO1]
assembly_04414	(waaC) 3-deoxy-D-manno-octulosonic-acid (KDO) transferase [LPS (VF0085)] [Pseudomonas aeruginosa PAO1]
assembly_04415	(algC) phosphomannomutase AlgC [Alginate biosynthesis (CVF522)] [Pseudomonas aeruginosa PAO1]
assembly_04417	(lsgC) glycosyltransferase [LOS (CVF494)] [Haemophilus influenzae Rd KW20]
assembly_04418	(lsgC) glycosyltransferase [LOS (CVF494)] [Haemophilus influenzae Rd KW20]
assembly_04431	(pilA) type IV fimbrial pilin protein [Type IV pili (VF0431)] [Burkholderia pseudomallei K96243]
assembly_04438	(fleR) two-component response regulator [Flagella (VF0273)] [Pseudomonas aeruginosa PAO1]
assembly_04439	(phoR) Possible two component system response sensor kinase membrane associated PhoR [PhoP/R (CVF331)] [Mycobacterium tuberculosis H37Rv]
assembly_04444	(gtrB) bactoprenol glucosyl transferase [LPS (VF0124)] [Shigella flexneri 2a str. 301]
assembly_04451	(ddhB) CDP-glucose 4,6-dehydratase [O-antigen (VF0392)] [Yersinia enterocolitica subsp. enterocolitica 8081]
assembly_04452	(ddhA) glucose-1-phosphate cytidylyltransferase [O-antigen (VF0392)] [Yersinia enterocolitica subsp. enterocolitica 8081]
assembly_04461	(fbpC) iron(III) ABC transporter, ATP-binding protein [FbpABC (VF0272)] [Neisseria meningitidis MC58]
assembly_04467	(tsr) methyl-accepting chemotaxis protein I [Flagella (VF0430)] [Burkholderia pseudomallei K96243]
assembly_04475	(fbpC) iron(III) ABC transporter, ATP-binding protein [FbpABC (VF0272)] [Neisseria meningitidis MC58]
assembly_04485	(mntA) ABC transporter ATP-binding protein MntA [MntABC (VF0455)] [Neisseria meningitidis MC58]
assembly_04486	(mntB) Manganese transport system membrane protein MntB [MntABC (VF0455)] [Neisseria meningitidis MC58]
assembly_04487	(mntC) periplasmic binding protein MntC [MntABC (VF0455)] [Neisseria meningitidis MC58]
assembly_04504	(prsA2) post translocation chaperone PrsA2 [PrsA2 (VF0449)] [Listeria monocytogenes EGD-e]
assembly_04531	(lpg2936) Dot/Icm type IV secretion system effector [Dot/Icm (VF0156)] [Legionella pneumophila subsp. pneumophila str. Philadelphia 1]
assembly_04582	(hlyA) Hemolysin A [Hemolysin, HlyA (CVF792)] [Aeromonas hydrophila subsp. hydrophila ATCC 7966]
assembly_04583	(pilF) type IV pilus assembly ATPase protein [Type IV pili (VF0075)] [Neisseria meningitidis MC58]
assembly_04584	(pilC) type IV pilus assembly protein PilC [Type IV pili (VF0155)] [Legionella pneumophila subsp. pneumophila str. Philadelphia 1]
assembly_04585	(pilD) type IV prepilin leader peptide type M1 [Type IV pili (VF0431)] [Burkholderia pseudomallei K96243]
assembly_04594	(lpxC) UDP-3-O-(R-3-hydroxymyristoyl)-N-acetylglucosamine deacetylase [LOS (CVF494)] [Haemophilus influenzae Rd KW20]
assembly_04634	(mbtI) Isochorismate synthase MbtI [mycobactin (IA031)] [Mycobacterium tuberculosis H37Rv]
assembly_04635	(mtrE) multidrug efflux pump channel protein MtrE [MtrCDE (VF0451)] [Neisseria meningitidis MC58]
assembly_04637	(cylA) ABC (ATP-binding cassette) transporter CylA [Beta-hemolysin/cytolysin (CVF171)] [Streptococcus agalactiae 2603V/R]
assembly_04641	(phoP) Possible two component system response transcriptional positive regulator PhoP [PhoP (VF0286)] [Mycobacterium tuberculosis H37Rv]
assembly_04668	(gtrB) bactoprenol glucosyl transferase [LPS (VF0124)] [Shigella flexneri 2a str. 301]
assembly_04671	(farB) fatty acid efflux system protein FarB [FarAB (VF0450)] [Neisseria meningitidis MC58]
assembly_04684	(cheD) methyl-accepting chemotaxis protein CheD [peritrichous flagella (AI145)] [Yersinia enterocolitica subsp. enterocolitica 8081]
assembly_04687	(cheW-2) chemotaxis protein CheW [ND (AI144)] [Aeromonas hydrophila subsp. hydrophila ATCC 7966]
assembly_04691	(cylA) ABC (ATP-binding cassette) transporter CylA [Beta-hemolysin/cytolysin (CVF171)] [Streptococcus agalactiae 2603V/R]
assembly_04701	(wcaJ) undecaprenyl-phosphate glucose phosphotransferase [Capsule (VF0560)] [Klebsiella pneumoniae subsp. pneumoniae NTUH-K2044]
assembly_04720	(fleQ/flrC) FleQ protein [ND (AI144)] [Aeromonas hydrophila subsp. hydrophila ATCC 7966]
assembly_04746	(fhaB) filamentous hemagglutinin/adhesin [FHA (VF0025)] [Bordetella pertussis Tohama I]
assembly_04802	(algW) AlgW protein [Alginate regulation (CVF523)] [Pseudomonas aeruginosa PAO1]
assembly_04822	(cylA) ABC (ATP-binding cassette) transporter CylA [Beta-hemolysin/cytolysin (CVF171)] [Streptococcus agalactiae 2603V/R]
assembly_04828	(fbpC) iron(III) ABC transporter, ATP-binding protein [FbpABC (VF0272)] [Neisseria meningitidis MC58]
assembly_04836	(rtxE) RTX toxin transporter, ATPase protein [The repeat in toxin (RTX) (CVF795)] [Aeromonas hydrophila subsp. hydrophila ATCC 7966]
assembly_04837	(flmH) short chain dehydrogenase/reductase family oxidoreductase [Polar flagella (CVF786)] [Aeromonas hydrophila subsp. hydrophila ATCC 7966]
assembly_04839	(CBU_1789) Coxiella Dot/Icm type IVB secretion system translocated effector [T4SS effectors (CVF803)] [Coxiella burnetii RSA 493]
assembly_04851	(tapQ) type IV pilus secretin PilQ [Tap type IV pili (CVF783)] [Aeromonas hydrophila subsp. hydrophila ATCC 7966]
assembly_04909	(yapJ) autotransporter protein YapJ [YapJ (VF0509)] [Yersinia pestis CO92]
assembly_04921	(manC) GDP-mannose pyrophosphorylase [Capsule I (VF0436)] [Burkholderia pseudomallei K96243]
assembly_04942	(plcD) phosphatidylserine/phosphatidylglycerophosphate/cardiolipin synthase [Phospholipase D (VF0469)] [Acinetobacter baumannii ACICU]
assembly_04984	(espD) EspD [EspD (VF0180)] [Escherichia coli O127:H6 str. E2348/69]
assembly_05000	(bplL) lipopolysaccharide biosynthesis protein [LPS (VF0033)] [Bordetella pertussis Tohama I]
assembly_05001	(cap8M) capsular polysaccharide synthesis enzyme Cap8M [Capsule (VF0003)] [Staphylococcus aureus subsp. aureus MW2]
assembly_05002	(cap8N) capsular polysaccharide synthesis enzyme Cap8N [Capsule (VF0003)] [Staphylococcus aureus subsp. aureus MW2]
assembly_05005	(galE) UDP-glucose 4-epimerase [LOS (CVF494)] [Haemophilus influenzae Rd KW20]
assembly_05008	(cap8K) capsular polysaccharide synthesis enzyme Cap8K [Capsule (VF0003)] [Staphylococcus aureus subsp. aureus MW2]
assembly_05009	(per) perosamine synthetase [LPS (VF0367)] [Brucella melitensis bv. 1 str. 16M]
assembly_05011	(bplA) probable oxidoreductase [LPS (VF0033)] [Bordetella pertussis Tohama I]
assembly_05012	(ugd) UDP-glucose 6-dehydrogenase [Capsule (VF0560)] [Klebsiella pneumoniae subsp. pneumoniae NTUH-K2044]
assembly_05025	(hxuB) heme-hemopexin utilization protein B HxuB, two-partner secretion (TPS) pathway TpsB outer membrane pore-forming translocator protein [HxuABC (VF0269)] [Haemophilus influenzae Rd KW20]
assembly_05029	(gmhA) phosphoheptose isomerase [LOS (VF0326)] [Campylobacter jejuni subsp. jejuni NCTC 11168]
assembly_05032	(bauE) ferric siderophore ABC transporter, ATP-binding protein BauE [Acinetobactin (VF0467)] [Acinetobacter baumannii ACICU]
assembly_05044	(lipF) Probable esterase/lipase LipF [LipF (VF0307)] [Mycobacterium tuberculosis H37Rv]
assembly_05069	(bfmS) signal transduction histidine kinase [BfmRS (VF0463)] [Acinetobacter baumannii ACICU]
assembly_05070	(bfmR) biofilm-controlling response regulator [BfmRS (VF0463)] [Acinetobacter baumannii ACICU]
assembly_05074	(fbpC) iron(III) ABC transporter, ATP-binding protein [FbpABC (VF0272)] [Neisseria meningitidis MC58]
assembly_05076	(fleR/flrC) sigma 54-dependent response regulator [polar flagella (AI149)] [Legionella pneumophila subsp. pneumophila str. Philadelphia 1]
assembly_05079	(bprB) two-component response regulator [Bsa T3SS (VF0428)] [Burkholderia pseudomallei K96243]
assembly_05080	(fliC) flagellin [Flagella (VF0157)] [Legionella pneumophila subsp. pneumophila str. Philadelphia 1]
assembly_05081	(fliD) flagellar capping protein FliD [Flagella (VF0394)] [Yersinia enterocolitica subsp. enterocolitica 8081]
assembly_05082	(fliS) flagellar protein FliS [Flagella (VF0394)] [Yersinia enterocolitica subsp. enterocolitica 8081]
assembly_05083	(fliT) flagellar protein FliT [Flagella (VF0394)] [Yersinia enterocolitica subsp. enterocolitica 8081]
assembly_05085	(flhB) flagellar biosynthetic protein FlhB [Flagella (VF0273)] [Pseudomonas aeruginosa PAO1]
assembly_05087	(fliE) flagellar hook-basal body complex protein FliE [Flagella (VF0430)] [Burkholderia pseudomallei K96243]
assembly_05088	(fliF) flagellar M-ring protein FliF [Flagella (VF0430)] [Burkholderia pseudomallei K96243]
assembly_05089	(fliG) flagellar motor switch protein G [Flagella (VF0430)] [Burkholderia pseudomallei K96243]
assembly_05090	(fliH) flagellar assembly protein H [Flagella (VF0430)] [Burkholderia pseudomallei K96243]
assembly_05091	(fliI) flagellum-specific ATP synthase FliI [Flagella (VF0430)] [Burkholderia pseudomallei K96243]
assembly_05093	(fliK) flagellar hook-length control protein FliK [Flagella (VF0430)] [Burkholderia pseudomallei K96243]
assembly_05094	(fliL) flagellar basal body protein FliL [Flagella (VF0430)] [Burkholderia pseudomallei K96243]
assembly_05095	(fliM) flagellar motor switch protein FliM [Flagella (VF0430)] [Burkholderia pseudomallei K96243]
assembly_05096	(fliN) flagellar motor switch protein FliN [Flagella (VF0430)] [Burkholderia pseudomallei K96243]
assembly_05097	(fliO) flagellar protein FliO [Flagella (VF0430)] [Burkholderia pseudomallei K96243]
assembly_05098	(fliP) flagellar biosynthesis protein FliP [Flagella (VF0430)] [Burkholderia pseudomallei K96243]
assembly_05099	(fliQ) flagellar biosynthetic protein FliQ [Flagella (VF0394)] [Yersinia enterocolitica subsp. enterocolitica 8081]
assembly_05100	(fliR) flagellar biosynthetic protein FliR [Flagella (VF0430)] [Burkholderia pseudomallei K96243]
assembly_05101	(flgL) flagellar hook-associated protein 3 FlgL [Flagella (VF0430)] [Burkholderia pseudomallei K96243]
assembly_05102	(flgK) flagellar hook-associated protein 1 FlgK [Flagella (VF0430)] [Burkholderia pseudomallei K96243]
assembly_05103	(flgJ) flagellar rod assembly protein/muramidase FlgJ [Flagella (VF0430)] [Burkholderia pseudomallei K96243]
assembly_05104	(flgI) flagellar P-ring protein precursor FlgI [Flagella (VF0430)] [Burkholderia pseudomallei K96243]
assembly_05105	(flgH) flagellar L-ring protein precursor FlgH [Flagella (VF0430)] [Burkholderia pseudomallei K96243]
assembly_05106	(flgG) flagellar basal body rod protein FlgG [Flagella (VF0430)] [Burkholderia pseudomallei K96243]
assembly_05107	(flgF) flagellar basal body rod protein FlgF [Flagella (VF0430)] [Burkholderia pseudomallei K96243]
assembly_05108	(flgE) flagellar hook protein FlgE [Flagella (VF0430)] [Burkholderia pseudomallei K96243]
assembly_05109	(flgD) flagellar basal-body rod modification protein FlgD [Flagella (VF0394)] [Yersinia enterocolitica subsp. enterocolitica 8081]
assembly_05110	(flgC) flagellar basal body rod protein FlgC [Flagella (VF0430)] [Burkholderia pseudomallei K96243]
assembly_05111	(flgB) flagellar basal-body rod protein FlgB [Flagella (VF0430)] [Burkholderia pseudomallei K96243]
assembly_05112	(flgA) flagellar basal body P-ring biosynthesis protein FlgA [Flagella (VF0430)] [Burkholderia pseudomallei K96243]
assembly_05113	(flgM) negative regulator of flagellin synthesis [Flagella (VF0430)] [Burkholderia pseudomallei K96243]
assembly_05118	(fliA) flagellar biosynthesis sigma factor [Flagella (VF0430)] [Burkholderia pseudomallei K96243]
assembly_05119	(flhG) flagellar biosynthesis protein FlhG [Flagella (VF0430)] [Burkholderia pseudomallei K96243]
assembly_05120	(flhF) flagellar biosynthesis regulator FlhF [Flagella (VF0430)] [Burkholderia pseudomallei K96243]
assembly_05120	(flhF) flagellar biosynthesis regulator FlhF [Flagella (VF0430)] [Burkholderia pseudomallei K96243]
assembly_05121	(flhA) flagellar biosynthesis protein FlhA [Flagella (VF0430)] [Burkholderia pseudomallei K96243]
assembly_05122	(flhB) flagellar biosynthesis protein FlhB [Flagella (VF0430)] [Burkholderia pseudomallei K96243]
assembly_05123	(cheZ) chemotaxis regulator CheZ [Flagella (VF0430)] [Burkholderia pseudomallei K96243]
assembly_05124	(cheY) chemotaxis protein CheY [Flagella (VF0430)] [Burkholderia pseudomallei K96243]
assembly_05125	(cheB) chemotaxis-specific methylesterase [Flagella (VF0430)] [Burkholderia pseudomallei K96243]
assembly_05126	(cheD) chemoreceptor glutamine deamidase CheD [Flagella (VF0430)] [Burkholderia pseudomallei K96243]
assembly_05127	(cheR) chemotaxis protein methyltransferase [Flagella (VF0430)] [Burkholderia pseudomallei K96243]
assembly_05128	(tsr) methyl-accepting chemotaxis protein I [Flagella (VF0430)] [Burkholderia pseudomallei K96243]
assembly_05129	(tsr) methyl-accepting chemotaxis protein I [Flagella (VF0430)] [Burkholderia pseudomallei K96243]
assembly_05130	(cheD) methyl-accepting chemotaxis protein CheD [peritrichous flagella (AI145)] [Yersinia enterocolitica subsp. enterocolitica 8081]
assembly_05131	(cheW) chemotaxis protein CheW [Flagella (VF0430)] [Burkholderia pseudomallei K96243]
assembly_05132	(cheA) chemotaxis two-component sensor kinase CheA [Flagella (VF0430)] [Burkholderia pseudomallei K96243]
assembly_05133	(cheY1) chemotaxis two-component response regulator CheY1 [Flagella (VF0430)] [Burkholderia pseudomallei K96243]
assembly_05134	(motB) flagellar motor protein MotB [Flagella (VF0430)] [Burkholderia pseudomallei K96243]
assembly_05135	(motA) flagellar motor protein MotA [Flagella (VF0430)] [Burkholderia pseudomallei K96243]
assembly_05136	(flhC) flagellar biosynthesis transcription activator FlhC [Flagella (VF0394)] [Yersinia enterocolitica subsp. enterocolitica 8081]
assembly_05137	(flhD) flagellar transcriptional activator FlhD [Flagella (VF0394)] [Yersinia enterocolitica subsp. enterocolitica 8081]
assembly_05139	(entE) 2,3-dihydroxybenzoate-AMP ligase component of enterobactin synthase multienzyme complex [Enterobactin (VF0228)] [Escherichia coli CFT073]
assembly_05141	(vscN) type III secretion system ATPase VscN [T3SS1 (VF0408)] [Vibrio parahaemolyticus RIMD 2210633]
assembly_05143	(fliI) flagellum-specific ATP synthase [ND (AI144)] [Aeromonas hydrophila subsp. hydrophila ATCC 7966]
assembly_05151	(AHA_1389) CobQ/CobB/MinD/ParA family protein [Polar flagella (CVF786)] [Aeromonas hydrophila subsp. hydrophila ATCC 7966]
assembly_05155	(cylA) ABC (ATP-binding cassette) transporter CylA [Beta-hemolysin/cytolysin (CVF171)] [Streptococcus agalactiae 2603V/R]
assembly_05156	(fbpC) iron(III) ABC transporter, ATP-binding protein [FbpABC (VF0272)] [Neisseria meningitidis MC58]
assembly_05164	(bauE) ferric siderophore ABC transporter, ATP-binding protein BauE [Acinetobactin (VF0467)] [Acinetobacter baumannii ACICU]
assembly_05165	(cylA) ABC (ATP-binding cassette) transporter CylA [Beta-hemolysin/cytolysin (CVF171)] [Streptococcus agalactiae 2603V/R]
assembly_05182	(hhuA) haemoglobin-haptoglobin binding protein HhuA [HhuA (VF0271)] [Haemophilus influenzae TN106]
assembly_05183	(chuS) heme oxygenase ChuS [Chu (VF0227)] [Escherichia coli CFT073]
assembly_05184	(chuT) periplasmic heme-binding protein ChuT [Chu (VF0227)] [Escherichia coli CFT073]
assembly_05185	(chuU) heme permease protein ChuU [Chu (VF0227)] [Escherichia coli CFT073]
assembly_05186	(chuV) ATP-binding hydrophilic protein ChuV [Chu (VF0227)] [Escherichia coli CFT073]
assembly_05203	(farB) fatty acid efflux system protein FarB [FarAB (VF0450)] [Neisseria meningitidis MC58]
