# Supplementary material for: Detecting and characterizing new endofungal bacteria in new hosts: Pandoraea sputorum and Mycetohabitans endofungorum in Rhizopus arrhizus
Source: Front Microbiol. 2024 Feb 29;15:1346252. doi: 10.3389/fmicb.2024.1346252 (PMC10939042; doi:10.3389/fmicb.2024.1346252)
Supplement: Supplementary file 1 [file Data_Sheet_1.ZIP › Supplementary_materials/File S5.txt]

id	VFDBannotation
assembly_00040	(phoR) Possible two component system response sensor kinase membrane associated PhoR [PhoP/R (CVF331)] [Mycobacterium tuberculosis H37Rv]
assembly_00050	(lap) Listeria adhesion protein Lap [Lap (VF0444)] [Listeria monocytogenes EGD-e]
assembly_00053	(ptxR) transcriptional regulator PtxR [pyoverdine (IA001)] [Pseudomonas aeruginosa PAO1]
assembly_00070	(adeH) outer membrane protein [AdeFGH efflux pump (VF0504)] [Acinetobacter baumannii ACICU]
assembly_00074	(lspK) general secretion pathway protein K [<ilsp</i T2SS (VF0154)] [Legionella pneumophila subsp. pneumophila str. Philadelphia 1]
assembly_00076	(xcpV) general secretion pathway protein I [xcp secretion system (VF0084)] [Pseudomonas aeruginosa PAO1]
assembly_00078	(lspG) general secretion pathway protein G [<ilsp</i T2SS (VF0154)] [Legionella pneumophila subsp. pneumophila str. Philadelphia 1]
assembly_00080	(xcpS) general secretion pathway protein F [xcp secretion system (VF0084)] [Pseudomonas aeruginosa PAO1]
assembly_00081	(xcpR) general secretion pathway protein E [xcp secretion system (VF0084)] [Pseudomonas aeruginosa PAO1]
assembly_00082	(xcpQ) general secretion pathway protein D [xcp secretion system (VF0084)] [Pseudomonas aeruginosa PAO1]
assembly_00083	(bapC) invasion protein [Bsa T3SS (VF0428)] [Burkholderia pseudomallei K96243]
assembly_00093	(bfmR) biofilm-controlling response regulator [BfmRS (VF0463)] [Acinetobacter baumannii ACICU]
assembly_00107	(AHA_1389) CobQ/CobB/MinD/ParA family protein [Polar flagella (CVF786)] [Aeromonas hydrophila subsp. hydrophila ATCC 7966]
assembly_00115	(bscN) ATP synthase in type III secretion system [TTSS (VF0035)] [Bordetella pertussis Tohama I]
assembly_00117	(vscN) type III secretion system ATPase VscN [T3SS1 (VF0408)] [Vibrio parahaemolyticus RIMD 2210633]
assembly_00122	(pvdL) peptide synthase PvdL [pyoverdine (IA001)] [Pseudomonas aeruginosa PAO1]
assembly_00150	(lsgC) glycosyltransferase [LOS (CVF494)] [Haemophilus influenzae Rd KW20]
assembly_00165	(cyaB) cyclolysin secretion ATP-binding protein [Cya (VF0028)] [Bordetella pertussis Tohama I]
assembly_00169	(opsX/rfaC) heptosyltransferase I [LOS (CVF494)] [Haemophilus influenzae Rd KW20]
assembly_00176	(galE) UDP-glucose 4-epimerase [O-antigen (VF0392)] [Yersinia enterocolitica subsp. enterocolitica 8081]
assembly_00185	(papC) usher protein PapC [P fimbriae (VF0220)] [Escherichia coli CFT073]
assembly_00279	(pilQ) type IV pilus secretin protein PilQ [type IV pili (AI111)] [Legionella pneumophila subsp. pneumophila str. Philadelphia 1]
assembly_00290	(barB) siderophore efflux system of the ABC superfamily [Acinetobactin (VF0467)] [Acinetobacter baumannii ACICU]
assembly_00297	(hitC) iron(III) ABC transporter, ATP-binding protein [HitABC (VF0268)] [Haemophilus influenzae Rd KW20]
assembly_00303	(cylA) ABC (ATP-binding cassette) transporter CylA [Beta-hemolysin/cytolysin (CVF171)] [Streptococcus agalactiae 2603V/R]
assembly_00304	(cpsK) ABC transporter, permease protein [Capsule (VF0361)] [Enterococcus faecalis V583]
assembly_00321	(algW) AlgW protein [Alginate regulation (CVF523)] [Pseudomonas aeruginosa PAO1]
assembly_00340	(rtxE) RTX toxin transporter, ATPase protein [The repeat in toxin (RTX) (CVF795)] [Aeromonas hydrophila subsp. hydrophila ATCC 7966]
assembly_00345	(adeF) membrane-fusion protein [AdeFGH efflux pump (VF0504)] [Acinetobacter baumannii ACICU]
assembly_00346	(fbpC) iron(III) ABC transporter, ATP-binding protein [FbpABC (VF0272)] [Neisseria meningitidis MC58]
assembly_00350	(pilR) two-component response regulator PilR [Type IV pili (VF0082)] [Pseudomonas aeruginosa PAO1]
assembly_00374	(bauE) ferric siderophore ABC transporter, ATP-binding protein BauE [Acinetobactin (VF0467)] [Acinetobacter baumannii ACICU]
assembly_00375	(cyaB) cyclolysin secretion ATP-binding protein [Cya (VF0028)] [Bordetella pertussis Tohama I]
assembly_00394	(mbtI) Isochorismate synthase MbtI [mycobactin (IA031)] [Mycobacterium tuberculosis H37Rv]
assembly_00411	(bimA) YadA family of bacterial autotransporter mediating actin tail formation [BimA (VF0427)] [Burkholderia pseudomallei K96243]
assembly_00412	(pchD) pyochelin biosynthesis protein PchD [Pyochelin (VF0095)] [Pseudomonas aeruginosa PAO1]
assembly_00413	(porB) major outer membrane protein PIB [Porin (VF0081)] [Neisseria meningitidis MC58]
assembly_00430	(lpxC) UDP-3-O-(R-3-hydroxymyristoyl)-N-acetylglucosamine deacetylase [LOS (CVF494)] [Haemophilus influenzae Rd KW20]
assembly_00439	(pilD) type IV prepilin leader peptide type M1 [Type IV pili (VF0431)] [Burkholderia pseudomallei K96243]
assembly_00440	(pilC) type IV pilus assembly protein PilC [Type IV pili (VF0431)] [Burkholderia pseudomallei K96243]
assembly_00441	(pilB) type IV pilus assembly protein [Type IV pili (VF0431)] [Burkholderia pseudomallei K96243]
assembly_00442	(hlyA) Hemolysin A [Hemolysin, HlyA (CVF792)] [Aeromonas hydrophila subsp. hydrophila ATCC 7966]
assembly_00455	(flhF) flagellar biosynthesis protein FlhF [Flagella (VF0273)] [Pseudomonas aeruginosa PAO1]
assembly_00484	(lpg2936) Dot/Icm type IV secretion system effector [Dot/Icm (VF0156)] [Legionella pneumophila subsp. pneumophila str. Philadelphia 1]
assembly_00512	(VP1611) multivalent adhesion molecule MAM7 [MAM7 (VF0512)] [Vibrio parahaemolyticus RIMD 2210633]
assembly_00532	(recN) DNA repair protein RecN [RecN (VF0457)] [Neisseria meningitidis MC58]
assembly_00556	(fimE) tyrosine recombinase [Type I fimbriae (VF0566)] [Klebsiella pneumoniae subsp. pneumoniae NTUH-K2044]
assembly_00559	(fhaB) filamentous hemagglutinin/adhesin [FHA (VF0025)] [Bordetella pertussis Tohama I]
assembly_00588	(kdsB) 3-deoxy-manno-octulosonate cytidylyltransferase [LOS (CVF494)] [Haemophilus influenzae Rd KW20]
assembly_00590	(lpxK) tetraacyldisaccharide 4'-kinase [LOS (CVF494)] [Haemophilus influenzae Rd KW20]
assembly_00592	(sodB) superoxide dismutase [SodB (VF0169)] [Legionella pneumophila subsp. pneumophila str. Philadelphia 1]
assembly_00593	(farB) fatty acid efflux system protein FarB [FarAB (VF0450)] [Neisseria meningitidis MC58]
assembly_00604	(clpC) endopeptidase Clp ATP-binding chain C [ClpC (VF0072)] [Listeria monocytogenes EGD-e]
assembly_00608	(lspA) signal peptidase II [Lsp (VF0351)] [Listeria monocytogenes EGD-e]
assembly_00627	(cylA) ABC (ATP-binding cassette) transporter CylA [Beta-hemolysin/cytolysin (CVF171)] [Streptococcus agalactiae 2603V/R]
assembly_00628	(fbpC) iron(III) ABC transporter, ATP-binding protein [FbpABC (VF0272)] [Neisseria meningitidis MC58]
assembly_00658	(chuU) heme permease protein ChuU [Chu (VF0227)] [Escherichia coli CFT073]
assembly_00659	(bauE) ferric siderophore ABC transporter, ATP-binding protein BauE [Acinetobactin (VF0467)] [Acinetobacter baumannii ACICU]
assembly_00660	(shuT) periplasmic binding protein ShuT [Shu (VF0256)] [Shigella dysenteriae Sd197]
assembly_00669	(ompA) outer membrane protein OmpA [OmpA (VF0464)] [Acinetobacter baumannii ACICU]
assembly_00670	(fleN) flagellar synthesis regulator FleN [polar flagella (AI149)] [Legionella pneumophila subsp. pneumophila str. Philadelphia 1]
assembly_00689	(essC) type VII secretion system protein EssC, FtsK/SpoIIIE family ATPase [Type VII secretion system (VF0403)] [Staphylococcus aureus subsp. aureus MW2]
assembly_00701	(flhG) ATP-binding protein [Flagella (CVF397)] [Campylobacter jejuni subsp. jejuni NCTC 11168]
assembly_00709	(orfM) deoxyribonucleotide triphosphate pyrophosphatase [LOS (CVF494)] [Haemophilus influenzae Rd KW20]
assembly_00714	(relA) Probable GTP pyrophosphokinase RelA (ATP:GTP 3'-pyrophosphotransferase) (PPGPP synthetase I) ((P)PPGPP synthetase) (GTP diphosphokinase) [RelA (VF0287)] [Mycobacterium tuberculosis H37Rv]
assembly_00735	(Cj1417c) amidotransferase [Capsule biosynthesis and transport (CVF393)] [Campylobacter jejuni subsp. jejuni NCTC 11168]
assembly_00752	(ompA) outer membrane protein A [OmpA (VF0236)] [Escherichia coli O18:K1:H7 str. RS218]
assembly_00765	(algD) GDP-mannose 6-dehydrogenase AlgD [Alginate (VF0091)] [Pseudomonas aeruginosa PAO1]
assembly_00766	(rfaE) ADP-heptose synthase [LOS (VF0044)] [Haemophilus influenzae Rd KW20]
assembly_00767	(rfaD) ADP-L-glycero-D-mannoheptose-6-epimerase [LOS (VF0044)] [Haemophilus influenzae Rd KW20]
assembly_00772	(hlyB) Hemolysin B [Hemolysin (VF0225)] [Escherichia coli CFT073]
assembly_00774	(IlpA) immunogenic lipoprotein A [IlpA (VF0513)] [Vibrio vulnificus YJ016]
assembly_00825	(cylG) 3-ketoacyl-ACP-reductase CylG [Beta-hemolysin/cytolysin (CVF171)] [Streptococcus agalactiae 2603V/R]
assembly_00826	(acpXL) acyl carrier protein [LPS (CVF383)] [Brucella melitensis bv. 1 str. 16M]
assembly_00829	(algU) alginate biosynthesis protein AlgZ/FimS [Alginate (VF0091)] [Pseudomonas aeruginosa PAO1]
assembly_00832	(mucD) serine protease MucD precursor [Alginate regulation (CVF523)] [Pseudomonas aeruginosa PAO1]
assembly_00839	(pdxJ) pyridoxine 5'-phosphate synthase [Pse5Ac7Ac (AI150)] [Helicobacter pylori 26695]
assembly_00842	(algB) two-component response regulator AlgB [Alginate (VF0091)] [Pseudomonas aeruginosa PAO1]
assembly_00853	(rtxE) RTX toxin transporter, ATPase protein [The repeat in toxin (RTX) (CVF795)] [Aeromonas hydrophila subsp. hydrophila ATCC 7966]
assembly_00866	(spvB) type III secretion system effector SpvB, ADP-ribosylation activity [Spv (VF0107)] [Salmonella enterica subsp. enterica serovar Typhimurium str. LT2]
assembly_00886	(algC) phosphomannomutase AlgC [Alginate biosynthesis (CVF522)] [Pseudomonas aeruginosa PAO1]
assembly_00890	(cyaB) cyclolysin secretion ATP-binding protein [Cya (VF0028)] [Bordetella pertussis Tohama I]
assembly_00892	(phoP) Possible two component system response transcriptional positive regulator PhoP [PhoP (VF0286)] [Mycobacterium tuberculosis H37Rv]
assembly_00893	(bfmS) signal transduction histidine kinase [BfmRS (VF0463)] [Acinetobacter baumannii ACICU]
assembly_00897	(msrA/B(pilB)) trifunctional thioredoxin/methionine sulfoxide reductase A/B protein [MsrAB (VF0456)] [Neisseria meningitidis MC58]
assembly_00912	(bauE) ferric siderophore ABC transporter, ATP-binding protein BauE [Acinetobactin (VF0467)] [Acinetobacter baumannii ACICU]
assembly_00913	(fbpC) iron(III) ABC transporter, ATP-binding protein [FbpABC (VF0272)] [Neisseria meningitidis MC58]
assembly_00915	(hasC) UDP-glucose pyrophosphorylase [Hyaluronic acid capsule (VF0244)] [Streptococcus pyogenes M1 GAS]
assembly_00939	(CBU_1594) Coxiella Dot/Icm type IVB secretion system translocated effector [T4SS effectors (CVF803)] [Coxiella burnetii RSA 493]
assembly_00958	(espK) Type III secretion system effector EspK [LEE encoded T3SS (SS020)] [Escherichia coli O157:H7 str. EDL933]
assembly_00978	(lap) Listeria adhesion protein Lap [Lap (VF0444)] [Listeria monocytogenes EGD-e]
assembly_00979	(farA) fatty acid efflux system protein FarA [FarAB (VF0450)] [Neisseria meningitidis MC58]
assembly_00993	(flmH) short chain dehydrogenase/reductase family oxidoreductase [Polar flagella (CVF786)] [Aeromonas hydrophila subsp. hydrophila ATCC 7966]
assembly_00999	(relA) Probable GTP pyrophosphokinase RelA (ATP:GTP 3'-pyrophosphotransferase) (PPGPP synthetase I) ((P)PPGPP synthetase) (GTP diphosphokinase) [RelA (VF0287)] [Mycobacterium tuberculosis H37Rv]
assembly_01010	(pvdD) pyoverdine synthetase D [Pyoverdine (VF0094)] [Pseudomonas aeruginosa PAO1]
assembly_01035	(cpsACP) phosphatase PAP2 family protein [Capsule (VF0560)] [Klebsiella pneumoniae subsp. pneumoniae NTUH-K2044]
assembly_01053	(bprA) HNS-like regulatory protein [Bsa T3SS (VF0428)] [Burkholderia pseudomallei K96243]
assembly_01058	(hitC) iron(III) ABC transporter, ATP-binding protein [HitABC (VF0268)] [Haemophilus influenzae Rd KW20]
assembly_01064	(fhaB) filamentous hemagglutinin/adhesin [FHA (VF0025)] [Bordetella pertussis Tohama I]
assembly_01102	(ascN) Type III secretion system ATPase [T3SS (VF0479)] [Aeromonas salmonicida subsp. salmonicida A449]
assembly_01143	(cylG) 3-ketoacyl-ACP-reductase CylG [Beta-hemolysin/cytolysin (CVF171)] [Streptococcus agalactiae 2603V/R]
assembly_01156	(pvdI) peptide synthase [pyoverdine (IA001)] [Pseudomonas aeruginosa PAO1]
assembly_01163	(bauE) ferric siderophore ABC transporter, ATP-binding protein BauE [Acinetobactin (VF0467)] [Acinetobacter baumannii ACICU]
assembly_01179	(gtrB) bactoprenol glucosyl transferase [LPS (VF0124)] [Shigella flexneri 2a str. 301]
assembly_01180	(bplF) lipopolysaccharide biosynthesis protein [LPS (VF0033)] [Bordetella pertussis Tohama I]
assembly_01192	(clpC) endopeptidase Clp ATP-binding chain C [ClpC (VF0072)] [Listeria monocytogenes EGD-e]
assembly_01198	(fleS/flrB) flagellar sensor histidine kinase FleS [polar flagella (AI149)] [Legionella pneumophila subsp. pneumophila str. Philadelphia 1]
assembly_01212	(CBU_1434) Coxiella Dot/Icm type IVB secretion system translocated effector [T4SS effectors (CVF803)] [Coxiella burnetii RSA 493]
assembly_01219	(farB) fatty acid efflux system protein FarB [FarAB (VF0450)] [Neisseria meningitidis MC58]
assembly_01220	(farA) fatty acid efflux system protein FarA [FarAB (VF0450)] [Neisseria meningitidis MC58]
assembly_01244	(wzt2) ATP-binding ABC transporter capsular polysaccharide export protein [Capsule I (VF0436)] [Burkholderia pseudomallei K96243]
assembly_01246	(porB) major outer membrane protein PIB [Porin (VF0081)] [Neisseria meningitidis MC58]
assembly_01265	(cpsA) undecaprenyl diphosphate synthase [Capsule (VF0361)] [Enterococcus faecalis V583]
assembly_01266	(cpsB) phosphatidate cytidylyltransferase [Capsule (VF0361)] [Enterococcus faecalis V583]
assembly_01268	(mucP) metalloprotease protease [Alginate regulation (CVF523)] [Pseudomonas aeruginosa PAO1]
assembly_01271	(lpxD) UDP-3-O-[3-hydroxymyristoyl] glucosamine N-acyltransferase [LPS (CVF383)] [Brucella melitensis bv. 1 str. 16M]
assembly_01272	(fabZ) (3R)-hydroxymyristoyl ACP dehydratase [LPS (CVF383)] [Brucella melitensis bv. 1 str. 16M]
assembly_01273	(lpxA) UDP-N-acetylglucosamine acyltransferase [LOS (CVF494)] [Haemophilus influenzae Rd KW20]
assembly_01274	(lpxB) lipid-A-disaccharide synthase [LOS (CVF494)] [Haemophilus influenzae Rd KW20]
assembly_01325	(wcbT) acyl-CoA transferase [Capsule I (VF0436)] [Burkholderia pseudomallei K96243]
assembly_01332	(shuV) ATP-binding component of hemin transport system [Shu (VF0256)] [Shigella dysenteriae Sd197]
assembly_01333	(hitC) iron(III) ABC transporter, ATP-binding protein [HitABC (VF0268)] [Haemophilus influenzae Rd KW20]
assembly_01353	(pilH) twitching motility protein PilH [Type IV pili (VF0082)] [Pseudomonas aeruginosa PAO1]
assembly_01371	(msrA/B(pilB)) trifunctional thioredoxin/methionine sulfoxide reductase A/B protein [MsrAB (VF0456)] [Neisseria meningitidis MC58]
assembly_01374	(prsA2) post translocation chaperone PrsA2 [PrsA2 (VF0449)] [Listeria monocytogenes EGD-e]
assembly_01382	(fbpC) iron(III) ABC transporter, ATP-binding protein [FbpABC (VF0272)] [Neisseria meningitidis MC58]
assembly_01392	(clpP) ATP-dependent Clp protease proteolytic subunit [ClpP (VF0074)] [Listeria monocytogenes EGD-e]
assembly_01400	(bfmR) biofilm-controlling response regulator [BfmRS (VF0463)] [Acinetobacter baumannii ACICU]
assembly_01401	(bfmS) signal transduction histidine kinase [BfmRS (VF0463)] [Acinetobacter baumannii ACICU]
assembly_01415	(phoR) Possible two component system response sensor kinase membrane associated PhoR [PhoP/R (CVF331)] [Mycobacterium tuberculosis H37Rv]
assembly_01423	(wcbR) capsular polysaccharide biosynthesis fatty acid synthase [Capsule I (VF0436)] [Burkholderia pseudomallei K96243]
assembly_01424	(wcbR) capsular polysaccharide biosynthesis fatty acid synthase [Capsule I (VF0436)] [Burkholderia pseudomallei K96243]
assembly_01426	(wcbR) capsular polysaccharide biosynthesis fatty acid synthase [Capsule I (VF0436)] [Burkholderia pseudomallei K96243]
assembly_01427	(wcbR) capsular polysaccharide biosynthesis fatty acid synthase [Capsule I (VF0436)] [Burkholderia pseudomallei K96243]
assembly_01428	(pvdI) peptide synthase [pyoverdine (IA001)] [Pseudomonas aeruginosa PAO1]
assembly_01429	(wcbR) capsular polysaccharide biosynthesis fatty acid synthase [Capsule I (VF0436)] [Burkholderia pseudomallei K96243]
assembly_01430	(irp1) yersiniabactin polyketide synthase HMWP1 [Ybt (VF0564)] [Klebsiella pneumoniae subsp. pneumoniae NTUH-K2044]
assembly_01461	(pilR) two-component response regulator PilR [Type IV pili (VF0082)] [Pseudomonas aeruginosa PAO1]
assembly_01462	(algR) alginate biosynthesis regulatory protein AlgR [Alginate (VF0091)] [Pseudomonas aeruginosa PAO1]
assembly_01466	(fbpC) iron(III) ABC transporter, ATP-binding protein [FbpABC (VF0272)] [Neisseria meningitidis MC58]
assembly_01501	(algA) phosphomannose isomerase / guanosine 5'-diphospho-D-mannose pyrophosphorylase [Alginate (VF0091)] [Pseudomonas aeruginosa PAO1]
assembly_01518	(pvdD) pyoverdine synthetase D [Pyoverdine (VF0094)] [Pseudomonas aeruginosa PAO1]
assembly_01529	(spvB) type III secretion system effector SpvB, ADP-ribosylation activity [Spv (VF0107)] [Salmonella enterica subsp. enterica serovar Typhimurium str. LT2]
assembly_01544	(spvB) type III secretion system effector SpvB, ADP-ribosylation activity [Spv (VF0107)] [Salmonella enterica subsp. enterica serovar Typhimurium str. LT2]
assembly_01571	(lirB) Dot/Icm type IV secretion system effector LirB [Dot/Icm (SS047)] [Legionella pneumophila subsp. pneumophila str. Philadelphia 1]
assembly_01572	(lirB) Dot/Icm type IV secretion system effector LirB [Dot/Icm (SS047)] [Legionella pneumophila subsp. pneumophila str. Philadelphia 1]
assembly_01573	(lpxH) UDP-2,3-diacylglucosamine pyrophosphohydrolase [LOS (CVF494)] [Haemophilus influenzae Rd KW20]
assembly_01594	(ricA) Rab2 interacting conserved protein A [RicA (VF0414)] [Brucella melitensis bv. 1 str. 16M]
assembly_01599	(kdsA) 2-dehydro-3-deoxyphosphooctonate aldolase [LPS (CVF383)] [Brucella melitensis bv. 1 str. 16M]
assembly_01609	(fbpC) iron(III) ABC transporter, ATP-binding protein [FbpABC (VF0272)] [Neisseria meningitidis MC58]
assembly_01611	(bimA) YadA family of bacterial autotransporter mediating actin tail formation [BimA (VF0427)] [Burkholderia pseudomallei K96243]
assembly_01625	(wzb) protein tyrosine phosphatase [Capsule (VF0560)] [Klebsiella pneumoniae subsp. pneumoniae NTUH-K2044]
assembly_01629	(allR) DNA-binding transcriptional repressor AllR [Allantion utilization (VF0572)] [Klebsiella pneumoniae subsp. pneumoniae NTUH-K2044]
assembly_01635	(fleS) two-component sensor [Deoxyhexose linking sugar, 209 Da capping structure (AI138)] [Pseudomonas aeruginosa PAO1]
assembly_01636	(fleR/flrC) sigma 54-dependent response regulator [polar flagella (AI149)] [Legionella pneumophila subsp. pneumophila str. Philadelphia 1]
assembly_01643	(pilR) two-component response regulator PilR [Type IV pili (VF0082)] [Pseudomonas aeruginosa PAO1]
assembly_01644	(fleS/flrB) two-component sensor kinase [ND (AI144)] [Aeromonas hydrophila subsp. hydrophila ATCC 7966]
assembly_01647	(bprA) HNS-like regulatory protein [Bsa T3SS (VF0428)] [Burkholderia pseudomallei K96243]
assembly_01651	(adeF) membrane-fusion protein [AdeFGH efflux pump (VF0504)] [Acinetobacter baumannii ACICU]
assembly_01652	(adeG) cation/multidrug efflux pump [AdeFGH efflux pump (VF0504)] [Acinetobacter baumannii ACICU]
assembly_01653	(adeG) cation/multidrug efflux pump [AdeFGH efflux pump (VF0504)] [Acinetobacter baumannii ACICU]
assembly_01659	(farB) fatty acid efflux system protein FarB [FarAB (VF0450)] [Neisseria meningitidis MC58]
assembly_01698	(mbtH) putative protein MbtH [Mycobactin (VF0299)] [Mycobacterium tuberculosis H37Rv]
assembly_01701	(pvdE) pyoverdine biosynthesis protein PvdE [Pyoverdine (VF0094)] [Pseudomonas aeruginosa PAO1]
assembly_01702	(pvdI) peptide synthase [pyoverdine (IA001)] [Pseudomonas aeruginosa PAO1]
assembly_01704	(pvdJ) pyoverdine biosynthesis protein PvdJ [pyoverdine (IA001)] [Pseudomonas aeruginosa PAO1]
assembly_01708	(pvdD) pyoverdine synthetase D [Pyoverdine (VF0094)] [Pseudomonas aeruginosa PAO1]
assembly_01709	(pvdI) peptide synthase [pyoverdine (IA001)] [Pseudomonas aeruginosa PAO1]
assembly_01710	(pvdD) pyoverdine synthetase D [Pyoverdine (VF0094)] [Pseudomonas aeruginosa PAO1]
assembly_01711	(entF) enterobactin synthase multienzyme complex component, ATP-dependent [Enterobactin (VF0228)] [Escherichia coli CFT073]
assembly_01716	(porB) major outer membrane protein PIB [Porin (VF0081)] [Neisseria meningitidis MC58]
assembly_01771	(cyaB) cyclolysin secretion ATP-binding protein [Cya (VF0028)] [Bordetella pertussis Tohama I]
assembly_01817	(phoP) Possible two component system response transcriptional positive regulator PhoP [PhoP (VF0286)] [Mycobacterium tuberculosis H37Rv]
assembly_01818	(phoR) Possible two component system response sensor kinase membrane associated PhoR [PhoP/R (CVF331)] [Mycobacterium tuberculosis H37Rv]
assembly_01820	(clbB) colibactin hybrid non-ribosomal peptide synthetase/type I polyketide synthase ClbB [Colibactin (VF0573)] [Klebsiella pneumoniae subsp. pneumoniae 1084]
assembly_01823	(CBU_1566) Coxiella Dot/Icm type IVB secretion system translocated effector [T4SS effectors (CVF803)] [Coxiella burnetii RSA 493]
assembly_01832	(farB) fatty acid efflux system protein FarB [FarAB (VF0450)] [Neisseria meningitidis MC58]
assembly_01836	(msbA) lipid transporter ATP-binding/permease [LOS (CVF494)] [Haemophilus influenzae Rd KW20]
assembly_01866	(essC) type VII secretion system protein EssC, FtsK/SpoIIIE family ATPase [Type VII secretion system (VF0403)] [Staphylococcus aureus subsp. aureus MW2]
assembly_01887	(cdpA) cyclic di-GMP phosphodiesterase [CdpA (VF0432)] [Burkholderia pseudomallei K96243]
assembly_01892	(hitC) iron(III) ABC transporter, ATP-binding protein [HitABC (VF0268)] [Haemophilus influenzae Rd KW20]
assembly_01894	(cpsE) glycosyl transferase, group 2 family protein [Capsule (VF0361)] [Enterococcus faecalis V583]
assembly_01895	(lgtF) beta-1,4-glucosyltransferase [LOS (CVF494)] [Haemophilus influenzae Rd KW20]
assembly_01902	(brkB) serum resistance protein [Brk (VF0034)] [Bordetella pertussis Tohama I]
assembly_01906	(pilR) two-component response regulator PilR [Type IV pili (VF0082)] [Pseudomonas aeruginosa PAO1]
assembly_01907	(fleQ) transcriptional regulator FleQ [polar flagella (AI149)] [Legionella pneumophila subsp. pneumophila str. Philadelphia 1]
assembly_01908	(fbpC) iron(III) ABC transporter, ATP-binding protein [FbpABC (VF0272)] [Neisseria meningitidis MC58]
assembly_01915	(fbpC) iron(III) ABC transporter, ATP-binding protein [FbpABC (VF0272)] [Neisseria meningitidis MC58]
assembly_01921	(lbtC) LbtC inner membrane protein required for import of Legiobactin [Legiobactin (VF0291)] [Legionella pneumophila subsp. pneumophila str. Philadelphia 1]
assembly_01956	(waaA) lipopolysaccharide core biosynthesis protein WaaP [LPS (VF0085)] [Pseudomonas aeruginosa PAO1]
assembly_01958	(waaC) 3-deoxy-D-manno-octulosonic-acid (KDO) transferase [LPS (VF0085)] [Pseudomonas aeruginosa PAO1]
assembly_01959	(algC) phosphomannomutase AlgC [Alginate biosynthesis (CVF522)] [Pseudomonas aeruginosa PAO1]
assembly_01962	(galE) UDP-glucose 4-epimerase [LOS (CVF494)] [Haemophilus influenzae Rd KW20]
assembly_01966	(cap8D) capsular polysaccharide synthesis enzyme Cap8D [Capsule (VF0003)] [Staphylococcus aureus subsp. aureus MW2]
assembly_01970	(waaV) glucosyltransferase [LOS (VF0326)] [Campylobacter jejuni subsp. jejuni NCTC 11168]
assembly_01971	(wzt) O-antigen export system ATP-binding protein [LPS (VF0367)] [Brucella melitensis bv. 1 str. 16M]
assembly_01972	(wzm) O-antigen export system permease protein [LPS (VF0367)] [Brucella melitensis bv. 1 str. 16M]
assembly_01977	(rffG) dTDP-glucose 46-dehydratase [LOS (CVF494)] [Haemophilus influenzae Rd KW20]
assembly_01989	(htpB) Hsp60, 60K heat shock protein HtpB [Hsp60 (VF0159)] [Legionella pneumophila subsp. pneumophila str. Philadelphia 1]
assembly_01993	(shuA) outer membrane heme/hemoglobin receptor ShuA [Shu (VF0256)] [Shigella dysenteriae Sd197]
assembly_02004	(cylA) ABC (ATP-binding cassette) transporter CylA [Beta-hemolysin/cytolysin (CVF171)] [Streptococcus agalactiae 2603V/R]
assembly_02006	(chuV) ATP-binding hydrophilic protein ChuV [Chu (VF0227)] [Escherichia coli CFT073]
assembly_02009	(mtrE) multidrug efflux pump channel protein MtrE [MtrCDE (VF0451)] [Neisseria meningitidis MC58]
assembly_02010	(acrB) acriflavine resistance protein B [AcrAB (VF0568)] [Klebsiella pneumoniae subsp. pneumoniae NTUH-K2044]
assembly_02011	(acrA) acriflavine resistance protein A [AcrAB (VF0568)] [Klebsiella pneumoniae subsp. pneumoniae NTUH-K2044]
assembly_02015	(phoP) Possible two component system response transcriptional positive regulator PhoP [PhoP (VF0286)] [Mycobacterium tuberculosis H37Rv]
assembly_02026	(gtrB) bactoprenol glucosyl transferase [LPS (VF0124)] [Shigella flexneri 2a str. 301]
assembly_02033	(waaF) heptosyltransferase I [LPS (VF0085)] [Pseudomonas aeruginosa PAO1]
assembly_02040	(pilA) type IV fimbrial pilin protein [Type IV pili (VF0431)] [Burkholderia pseudomallei K96243]
assembly_02090	(prsA2) post translocation chaperone PrsA2 [PrsA2 (VF0449)] [Listeria monocytogenes EGD-e]
assembly_02112	(hitC) iron(III) ABC transporter, ATP-binding protein [HitABC (VF0268)] [Haemophilus influenzae Rd KW20]
assembly_02147	(lipF) Probable esterase/lipase LipF [LipF (VF0307)] [Mycobacterium tuberculosis H37Rv]
assembly_02151	(clbH) colibactin non-ribosomal peptide synthetase ClbH [Colibactin (VF0573)] [Klebsiella pneumoniae subsp. pneumoniae 1084]
assembly_02152	(clbK) colibactin hybrid non-ribosomal peptide synthetase/type I polyketide synthase ClbK [Colibactin (VF0573)] [Klebsiella pneumoniae subsp. pneumoniae 1084]
assembly_02155	(pilW) type IV fimbrial biogenesis protein PilW [Type IV pili (CVF049)] [Yersinia enterocolitica subsp. enterocolitica 8081]
assembly_02165	(kpsF) D-arabinose 5-phosphate isomerase [Capsule (VF0323)] [Campylobacter jejuni subsp. jejuni NCTC 11168]
assembly_02169	(cylA) ABC (ATP-binding cassette) transporter CylA [Beta-hemolysin/cytolysin (CVF171)] [Streptococcus agalactiae 2603V/R]
assembly_02186	(kdtB) lipopolysaccharide core biosynthesis protein [LPS (VF0056)] [Helicobacter pylori 26695]
assembly_02189	(flhF) flagellar biosynthesis protein FlhF [Flagella (VF0273)] [Pseudomonas aeruginosa PAO1]
assembly_02203	(IlpA) immunogenic lipoprotein A [IlpA (VF0513)] [Vibrio vulnificus YJ016]
assembly_02243	(coxH3) Coxiella Dot/Icm type IVB secretion system translocated effector [Dot/Icm (SS051)] [Coxiella burnetii RSA 493]
assembly_02247	(rtxB) RTX toxin transporter, ATPase protein [The repeat in toxin (RTX) (CVF795)] [Aeromonas hydrophila subsp. hydrophila ATCC 7966]
assembly_02252	(hldE) bifunctional D-beta-D-heptose 7-phosphate kinase/D-beta-D-heptose 1-phosphate adenylyltransferase [LOS (VF0326)] [Campylobacter jejuni subsp. jejuni NCTC 11168]
assembly_02273	(wcbP) capsular polysaccharide biosynthesis dehydrogenase/reductase [Capsule I (VF0436)] [Burkholderia pseudomallei K96243]
assembly_02298	(fbpC) iron(III) ABC transporter, ATP-binding protein [FbpABC (VF0272)] [Neisseria meningitidis MC58]
assembly_02301	(cylG) 3-ketoacyl-ACP-reductase CylG [Beta-hemolysin/cytolysin (CVF171)] [Streptococcus agalactiae 2603V/R]
assembly_02313	(gmhA) phosphoheptose isomerase [LOS (VF0326)] [Campylobacter jejuni subsp. jejuni NCTC 11168]
assembly_02319	(wbbO) glycosyltransferase family 1 protein [LPS (VF0561)] [Klebsiella pneumoniae subsp. pneumoniae NTUH-K2044]
assembly_02322	(bprA) HNS-like regulatory protein [Bsa T3SS (VF0428)] [Burkholderia pseudomallei K96243]
assembly_02339	(fbpC) iron(III) ABC transporter, ATP-binding protein [FbpABC (VF0272)] [Neisseria meningitidis MC58]
assembly_02340	(hitC) iron(III) ABC transporter, ATP-binding protein [HitABC (VF0268)] [Haemophilus influenzae Rd KW20]
assembly_02353	(shuA) outer membrane heme/hemoglobin receptor ShuA [Shu (VF0256)] [Shigella dysenteriae Sd197]
assembly_02368	(algB) two-component response regulator AlgB [Alginate (VF0091)] [Pseudomonas aeruginosa PAO1]
assembly_02369	(fleS/flrB) two-component sensor kinase [ND (AI144)] [Aeromonas hydrophila subsp. hydrophila ATCC 7966]
assembly_02389	(cps4H) capsular polysaccharide biosynthesis protein Cps4H [Capsule (VF0144)] [Streptococcus pneumoniae TIGR4]
assembly_02441	(pilR) two-component response regulator PilR [Type IV pili (VF0082)] [Pseudomonas aeruginosa PAO1]
assembly_02442	(fleS/flrB) flagellar sensor histidine kinase FleS [polar flagella (AI149)] [Legionella pneumophila subsp. pneumophila str. Philadelphia 1]
assembly_02452	(ptxR) transcriptional regulator PtxR [pyoverdine (IA001)] [Pseudomonas aeruginosa PAO1]
assembly_02479	(bfmR) biofilm-controlling response regulator [BfmRS (VF0463)] [Acinetobacter baumannii ACICU]
assembly_02497	(pvdL) peptide synthase PvdL [pyoverdine (IA001)] [Pseudomonas aeruginosa PAO1]
assembly_02505	(mgtC) Mg2+ transport protein [MgtBC (VF0106)] [Salmonella enterica subsp. enterica serovar Typhimurium str. LT2]
assembly_02512	(fleR/flrC) transcriptional activator [ND (AI144)] [Aeromonas hydrophila subsp. hydrophila ATCC 7966]
assembly_02517	(entF) enterobactin synthase multienzyme complex component, ATP-dependent [Enterobactin (VF0228)] [Escherichia coli CFT073]
assembly_02518	(pvdI) peptide synthase [pyoverdine (IA001)] [Pseudomonas aeruginosa PAO1]
assembly_02519	(pvdD) pyoverdine synthetase D [Pyoverdine (VF0094)] [Pseudomonas aeruginosa PAO1]
assembly_02524	(bfmS) signal transduction histidine kinase [BfmRS (VF0463)] [Acinetobacter baumannii ACICU]
assembly_02530	(pvdD) pyoverdine synthetase D [Pyoverdine (VF0094)] [Pseudomonas aeruginosa PAO1]
assembly_02543	(cylA) ABC (ATP-binding cassette) transporter CylA [Beta-hemolysin/cytolysin (CVF171)] [Streptococcus agalactiae 2603V/R]
assembly_02546	(shuV) ATP-binding component of hemin transport system [Shu (VF0256)] [Shigella dysenteriae Sd197]
assembly_02547	(hitC) iron(III) ABC transporter, ATP-binding protein [HitABC (VF0268)] [Haemophilus influenzae Rd KW20]
assembly_02552	(fleQ) transcriptional regulator FleQ [Flagella (VF0273)] [Pseudomonas aeruginosa PAO1]
assembly_02560	(pvdI) peptide synthase [pyoverdine (IA001)] [Pseudomonas aeruginosa PAO1]
assembly_02565	(pilR) two-component response regulator PilR [Type IV pili (VF0082)] [Pseudomonas aeruginosa PAO1]
assembly_02569	(wcaJ) undecaprenyl-phosphate glucose phosphotransferase [Capsule (VF0560)] [Klebsiella pneumoniae subsp. pneumoniae NTUH-K2044]
assembly_02570	(wza) capsule polysaccharide export protein precursor [Capsule (VF0560)] [Klebsiella pneumoniae subsp. pneumoniae NTUH-K2044]
assembly_02571	(wzc) inner membrane tyrosine autokinase [Capsule (VF0560)] [Klebsiella pneumoniae subsp. pneumoniae NTUH-K2044]
assembly_02572	(wbkA) mannosyltransferase [LPS (VF0367)] [Brucella melitensis bv. 1 str. 16M]
assembly_02573	(fleQ/flrC) FleQ protein [ND (AI144)] [Aeromonas hydrophila subsp. hydrophila ATCC 7966]
assembly_02576	(adeH) outer membrane protein [AdeFGH efflux pump (VF0504)] [Acinetobacter baumannii ACICU]
assembly_02577	(adeG) cation/multidrug efflux pump [AdeFGH efflux pump (VF0504)] [Acinetobacter baumannii ACICU]
assembly_02594	(pvdD) pyoverdine synthetase D [Pyoverdine (VF0094)] [Pseudomonas aeruginosa PAO1]
assembly_02604	(cylG) 3-ketoacyl-ACP-reductase CylG [Beta-hemolysin/cytolysin (CVF171)] [Streptococcus agalactiae 2603V/R]
assembly_02608	(mucD) serine protease MucD precursor [Alginate regulation (CVF523)] [Pseudomonas aeruginosa PAO1]
assembly_02622	(fleR/flrC) sigma 54-dependent response regulator [polar flagella (AI149)] [Legionella pneumophila subsp. pneumophila str. Philadelphia 1]
assembly_02684	(pvcC) paerucumarin biosynthesis protein PvcC [pyoverdine (IA001)] [Pseudomonas aeruginosa PAO1]
assembly_02686	(pvdH) diaminobutyrate-2-oxoglutarate aminotransferase PvdH [pyoverdine (IA001)] [Pseudomonas aeruginosa PAO1]
assembly_02687	(pvdA) L-ornithine N5-oxygenase PvdA [Pyoverdine (VF0094)] [Pseudomonas aeruginosa PAO1]
assembly_02697	(spvB) type III secretion system effector SpvB, ADP-ribosylation activity [Spv (VF0107)] [Salmonella enterica subsp. enterica serovar Typhimurium str. LT2]
assembly_02727	(pvdI) peptide synthase [pyoverdine (IA001)] [Pseudomonas aeruginosa PAO1]
assembly_02791	(phoR) Possible two component system response sensor kinase membrane associated PhoR [PhoP/R (CVF331)] [Mycobacterium tuberculosis H37Rv]
assembly_02811	(icl) Isocitrate lyase Icl (isocitrase) (isocitratase) [Isocitrate lyase (VF0253)] [Mycobacterium tuberculosis H37Rv]
assembly_02830	(waaC) 3-deoxy-D-manno-octulosonic-acid (KDO) transferase [LPS (VF0085)] [Pseudomonas aeruginosa PAO1]
assembly_02839	(entF) enterobactin synthase multienzyme complex component, ATP-dependent [Enterobactin (VF0228)] [Escherichia coli CFT073]
assembly_02843	(pvdI) peptide synthase [pyoverdine (IA001)] [Pseudomonas aeruginosa PAO1]
assembly_02851	(gnd) 6-phosphogluconate dehydrogenase [Capsule (VF0560)] [Klebsiella pneumoniae subsp. pneumoniae NTUH-K2044]
assembly_02907	(rffG) dTDP-glucose 46-dehydratase [LOS (CVF494)] [Haemophilus influenzae Rd KW20]
assembly_02927	(fleS/flrB) two-component sensor kinase [ND (AI144)] [Aeromonas hydrophila subsp. hydrophila ATCC 7966]
assembly_02928	(algB) two-component response regulator AlgB [Alginate (VF0091)] [Pseudomonas aeruginosa PAO1]
assembly_02932	(fbpC) iron(III) ABC transporter, ATP-binding protein [FbpABC (VF0272)] [Neisseria meningitidis MC58]
assembly_02968	(pvdI) peptide synthase [pyoverdine (IA001)] [Pseudomonas aeruginosa PAO1]
assembly_02977	(clbF) colibactin biosynthesis dehydrogenase ClbF [Colibactin (VF0573)] [Klebsiella pneumoniae subsp. pneumoniae 1084]
assembly_02979	(pvdJ) pyoverdine biosynthesis protein PvdJ [pyoverdine (IA001)] [Pseudomonas aeruginosa PAO1]
assembly_02982	(pilW) type IV fimbrial biogenesis protein PilW [Type IV pili (CVF049)] [Yersinia enterocolitica subsp. enterocolitica 8081]
assembly_03024	(yscC) type III secretion system secretin YscC [TTSS (VF0140)] [Yersinia pestis CO92]
assembly_03027	(bscT) Bordetella Bsc type III secretion system protein BscT [TTSS (VF0035)] [Bordetella pertussis Tohama I]
assembly_03029	(bscN) ATP synthase in type III secretion system [TTSS (VF0035)] [Bordetella pertussis Tohama I]
assembly_03032	(bscJ) Bordetella Bsc type III secretion system protein BscJ [TTSS (VF0035)] [Bordetella pertussis Tohama I]
assembly_03035	(vscU) type III secretion system C-ring protein VscU [T3SS1 (VF0408)] [Vibrio parahaemolyticus RIMD 2210633]
assembly_03036	(bcrD) Type III secretion system LcrD homolog protein BcrD [TTSS (VF0035)] [Bordetella pertussis Tohama I]
assembly_03039	(yscR) type III secretion system minor export apparatus protein YscR [TTSS (VF0140)] [Yersinia pestis CO92]
assembly_03077	(mgtB) Mg2+ transport protein [MgtBC (VF0106)] [Salmonella enterica subsp. enterica serovar Typhimurium str. LT2]
assembly_03081	(adeF) membrane-fusion protein [AdeFGH efflux pump (VF0504)] [Acinetobacter baumannii ACICU]
assembly_03082	(adeG) cation/multidrug efflux pump [AdeFGH efflux pump (VF0504)] [Acinetobacter baumannii ACICU]
assembly_03083	(adeG) cation/multidrug efflux pump [AdeFGH efflux pump (VF0504)] [Acinetobacter baumannii ACICU]
assembly_03084	(adeG) cation/multidrug efflux pump [AdeFGH efflux pump (VF0504)] [Acinetobacter baumannii ACICU]
assembly_03085	(adeH) outer membrane protein [AdeFGH efflux pump (VF0504)] [Acinetobacter baumannii ACICU]
assembly_03095	(cps4H) capsular polysaccharide biosynthesis protein Cps4H [Capsule (VF0144)] [Streptococcus pneumoniae TIGR4]
assembly_03097	(pilR) two-component response regulator PilR [Type IV pili (VF0082)] [Pseudomonas aeruginosa PAO1]
assembly_03121	(fbpC) iron(III) ABC transporter, ATP-binding protein [FbpABC (VF0272)] [Neisseria meningitidis MC58]
assembly_03169	(pvdI) peptide synthase [pyoverdine (IA001)] [Pseudomonas aeruginosa PAO1]
assembly_03176	(fleQ/flrC) FleQ protein [ND (AI144)] [Aeromonas hydrophila subsp. hydrophila ATCC 7966]
assembly_03212	(pvdI) peptide synthase [pyoverdine (IA001)] [Pseudomonas aeruginosa PAO1]
assembly_03214	(clbK) colibactin hybrid non-ribosomal peptide synthetase/type I polyketide synthase ClbK [Colibactin (VF0573)] [Klebsiella pneumoniae subsp. pneumoniae 1084]
assembly_03227	(bprA) HNS-like regulatory protein [Bsa T3SS (VF0428)] [Burkholderia pseudomallei K96243]
assembly_03246	(pilW) type IV fimbrial biogenesis protein PilW [Type IV pili (CVF049)] [Yersinia enterocolitica subsp. enterocolitica 8081]
assembly_03313	(etgA) T3SS-associated peptidoglycan lytic enzyme [LEE encoded T3SS (SS020)] [Escherichia coli O157:H7 str. EDL933]
assembly_03332	(pilW) type IV fimbrial biogenesis protein PilW [Type IV pili (CVF049)] [Yersinia enterocolitica subsp. enterocolitica 8081]
